# Supplementary material for: Macrophages directly contribute collagen to scar formation during zebrafish heart regeneration and mouse heart repair
Source: Nat Commun. 2020 Jan 30;11:600. doi: 10.1038/s41467-019-14263-2 (PMC6992796; doi:10.1038/s41467-019-14263-2)
Supplement: Supplementary file 3 — Supplementary Data 1 [file 41467_2019_14263_MOESM3_ESM.xlsx]

## Sheet: 1 dpi cryo up
gene		ENSEMBLE ID	baseMean	log2FoldChange	lfcSE	stat	pvalue	padj
krt5	keratin 5 [Source:ZFIN;Acc:ZDB-GENE-991110-23]	ENSDARG00000058371	21164.6	13.172	1.86701	7.05514	1.72423e-12	2.42996e-08
tnks1bp1	tankyrase 1 binding protein 1 [Source:ZFIN;Acc:ZDB-GENE-050208-317]	ENSDARG00000068760	3965.16	12.6277	2.10242	6.00626	1.8985e-09	1.33778e-05
si:ch211-241e1.3	si:ch211-241e1.3 [Source:ZFIN;Acc:ZDB-GENE-030131-230]	ENSDARG00000022615	2830.99	12.2021	2.11602	5.76652	8.09252e-09	3.8016e-05
col7a1	collagen, type VII, alpha 1 [Source:ZFIN;Acc:ZDB-GENE-030131-2427]	ENSDARG00000021720	1967.51	11.7682	2.12358	5.54171	2.99537e-08	0.000105534
atp2a1l	ATPase, Ca++ transporting, cardiac muscle, fast twitch 1 like [Source:ZFIN;Acc:ZDB-GENE-041229-2]	ENSDARG00000035458	2199.56	11.5933	2.2102	5.24537	1.55966e-07	0.000285174
pvalb7	parvalbumin 7 [Source:ZFIN;Acc:ZDB-GENE-040718-285]	ENSDARG00000034705	30100.3	11.4811	2.33676	4.91325	8.95796e-07	0.000484425
pvalb1	parvalbumin 1 [Source:ZFIN;Acc:ZDB-GENE-040625-57]	ENSDARG00000037789	1662.77	11.3849	2.18204	5.21755	1.81306e-07	0.000285174
myl1	myosin, light chain 1, alkali; skeletal, fast [Source:ZFIN;Acc:ZDB-GENE-030131-8109]	ENSDARG00000014196	2695.45	11.3613	2.27206	5.00043	5.72022e-07	0.000474207
agr2	anterior gradient 2 [Source:ZFIN;Acc:ZDB-GENE-050417-214]	ENSDARG00000070480	1399.07	11.2802	2.15612	5.23169	1.67968e-07	0.000285174
muc5.2	mucin 5.2 [Source:ZFIN;Acc:ZDB-GENE-121108-1]	ENSDARG00000058556	1787.62	11.2491	2.24323	5.01467	5.31242e-07	0.000474207
tnnc2	troponin C type 2 (fast) [Source:ZFIN;Acc:ZDB-GENE-000322-2]	ENSDARG00000070835	1876.57	11.2449	2.25787	4.98029	6.34877e-07	0.0004774
CR450842.1	NA	ENSDARG00000070506	1196.86	11.2342	2.11574	5.30982	1.09736e-07	0.000285174
rspo1	R-spondin 1 [Source:ZFIN;Acc:ZDB-GENE-040718-44]	ENSDARG00000104340	1732.5	11.1643	2.25725	4.94599	7.57597e-07	0.0004774
krt97	keratin 97 [Source:ZFIN;Acc:ZDB-GENE-040718-78]	ENSDARG00000000212	1046.23	11.0657	2.1212	5.21672	1.82116e-07	0.000285174
cdh26.2	cadherin 26, tandem duplicate 2 [Source:ZFIN;Acc:ZDB-GENE-100922-183]	ENSDARG00000087641	1010.71	10.8135	2.18873	4.94053	7.79125e-07	0.0004774
il11b	interleukin 11b [Source:ZFIN;Acc:ZDB-GENE-051019-2]	ENSDARG00000058557	717.775	10.6328	2.1239	5.00625	5.55003e-07	0.000474207
cldnb	claudin b [Source:ZFIN;Acc:ZDB-GENE-010328-2]	ENSDARG00000009544	722.067	10.6011	2.1368	4.96121	7.00557e-07	0.0004774
rbm48	RNA binding motif protein 48 [Source:ZFIN;Acc:ZDB-GENE-060328-1]	ENSDARG00000033754	760.353	10.5921	2.15887	4.9063	9.28084e-07	0.000484425
sall1b	spalt-like transcription factor 1b [Source:ZFIN;Acc:ZDB-GENE-020228-3]	ENSDARG00000075891	671.574	10.5347	2.1317	4.94192	7.73551e-07	0.0004774
fbxl4	F-box and leucine-rich repeat protein 4 [Source:ZFIN;Acc:ZDB-GENE-041114-187]	ENSDARG00000026941	749.958	10.4642	2.195	4.7673	1.86707e-06	0.000709249
dusp2	dual specificity phosphatase 2 [Source:ZFIN;Acc:ZDB-GENE-040801-188]	ENSDARG00000098108	620.904	10.4619	2.12639	4.92004	8.65266e-07	0.000484425
fabp1b.2	fatty acid binding protein 1b, liver, tandem duplicate 2 [Source:ZFIN;Acc:ZDB-GENE-100318-6]	ENSDARG00000103398	593.001	10.3872	2.13429	4.8668	1.1342e-06	0.000551184
si:dkey-219e21.2	si:dkey-219e21.2 [Source:ZFIN;Acc:ZDB-GENE-141215-26]	ENSDARG00000096739	679.645	10.3228	2.20545	4.68061	2.86029e-06	0.000983171
chst11	carbohydrate (chondroitin 4) sulfotransferase 11 [Source:ZFIN;Acc:ZDB-GENE-040315-1]	ENSDARG00000034375	562.54	10.2773	2.15153	4.77676	1.78144e-06	0.000709249
smyd1a	SET and MYND domain containing 1a [Source:ZFIN;Acc:ZDB-GENE-030131-9825]	ENSDARG00000009280	1377.96	10.2676	2.1932	4.68156	2.84699e-06	0.000983171
tnnt3b	troponin T type 3b (skeletal, fast) [Source:ZFIN;Acc:ZDB-GENE-030520-2]	ENSDARG00000068457	10051.6	10.2328	2.04542	5.00278	5.65099e-07	0.000474207
FKBPL	FK506 binding protein like [Source:HGNC Symbol;Acc:HGNC:13949]	ENSDARG00000095322	500.512	10.2123	2.12861	4.79765	1.60536e-06	0.000707009
si:dkey-258f14.3	si:dkey-258f14.3 [Source:ZFIN;Acc:ZDB-GENE-050809-43]	ENSDARG00000075974	503.693	10.1978	2.1362	4.7738	1.80783e-06	0.000709249
C13H10orf11	chromosome 10 open reading frame 11 [Source:HGNC Symbol;Acc:HGNC:23405]	ENSDARG00000057166	526.266	10.062	2.19871	4.57631	4.73251e-06	0.00136113
vcana	versican a [Source:ZFIN;Acc:ZDB-GENE-011023-1]	ENSDARG00000103515	526.75	10.0325	2.20867	4.54233	5.56351e-06	0.00150782
myhc4	myosin heavy chain 4 [Source:ZFIN;Acc:ZDB-GENE-030131-6206]	ENSDARG00000035438	747.502	10.0043	2.33075	4.29229	1.76843e-05	0.00267984
cpa5	carboxypeptidase A5 [Source:ZFIN;Acc:ZDB-GENE-020514-1]	ENSDARG00000021339	529.726	9.98303	2.22664	4.48346	7.34437e-06	0.00181586
grhl1	grainyhead-like transcription factor 1 [Source:ZFIN;Acc:ZDB-GENE-030131-3665]	ENSDARG00000061391	401.759	9.91579	2.14595	4.6207	3.8244e-06	0.00119772
cep128	centrosomal protein 128 [Source:ZFIN;Acc:ZDB-GENE-070410-34]	ENSDARG00000103771	536.871	9.89353	2.25941	4.3788	1.19334e-05	0.00216175
nfyal	nuclear transcription factor Y, alpha, like [Source:ZFIN;Acc:ZDB-GENE-040718-491]	ENSDARG00000001621	579.99	9.881	2.28853	4.31762	1.57723e-05	0.00249751
si:dkeyp-113d7.10	si:dkeyp-113d7.10 [Source:ZFIN;Acc:ZDB-GENE-061207-80]	ENSDARG00000092359	464.181	9.86595	2.21771	4.44871	8.63894e-06	0.00187306
zgc:195175	zgc:195175 [Source:ZFIN;Acc:ZDB-GENE-081022-191]	ENSDARG00000069311	378.894	9.85389	2.14453	4.5949	4.32959e-06	0.00132645
mmp9	matrix metallopeptidase 9 [Source:ZFIN;Acc:ZDB-GENE-040426-2132]	ENSDARG00000042816	378.602	9.77803	2.17112	4.50367	6.67893e-06	0.00173574
txnipb	thioredoxin interacting protein b [Source:ZFIN;Acc:ZDB-GENE-040917-1]	ENSDARG00000070000	712.081	9.75046	2.37562	4.10439	4.05389e-05	0.00395472
si:dkey-119g10.5	si:dkey-119g10.5 [Source:ZFIN;Acc:ZDB-GENE-110411-278]	ENSDARG00000087623	397.377	9.72255	2.2086	4.40213	1.07195e-05	0.00209819
krt17	keratin 17 [Source:ZFIN;Acc:ZDB-GENE-060503-86]	ENSDARG00000094041	517.588	9.70795	2.02688	4.7896	1.67114e-06	0.000709249
ADM (2 of 2)	adrenomedullin [Source:HGNC Symbol;Acc:HGNC:259]	ENSDARG00000069027	375.401	9.69921	2.19528	4.41821	9.95234e-06	0.00200369
msh3	mutS homolog 3 (E. coli) [Source:ZFIN;Acc:ZDB-GENE-060526-307]	ENSDARG00000063276	338.271	9.65905	2.16884	4.45356	8.44586e-06	0.00187306
armc7	armadillo repeat containing 7 [Source:ZFIN;Acc:ZDB-GENE-060929-288]	ENSDARG00000061197	332.819	9.65582	2.16341	4.46324	8.07301e-06	0.00186513
zpld1b	zona pellucida-like domain containing 1b [Source:ZFIN;Acc:ZDB-GENE-121214-104]	ENSDARG00000063372	311.54	9.65098	2.13816	4.51368	6.37127e-06	0.00169416
spp1	secreted phosphoprotein 1 [Source:ZFIN;Acc:ZDB-GENE-050706-97]	ENSDARG00000044276	378.283	9.63525	2.21974	4.34071	1.42022e-05	0.00235927
rlbp1b	retinaldehyde binding protein 1b [Source:ZFIN;Acc:ZDB-GENE-040426-1870]	ENSDARG00000045808	309.183	9.63515	2.14083	4.50067	6.77399e-06	0.00173574
sox9b	SRY (sex determining region Y)-box 9b [Source:ZFIN;Acc:ZDB-GENE-001103-2]	ENSDARG00000043923	349.966	9.63224	2.19148	4.39532	1.10611e-05	0.0021354
c1galt1a	core 1 synthase, glycoprotein-N-acetylgalactosamine 3-beta-galactosyltransferase, 1a [Source:ZFIN;Acc:ZDB-GENE-061013-303]	ENSDARG00000055585	466.956	9.62192	2.29681	4.18926	2.79864e-05	0.00341028
scpp8	secretory calcium-binding phosphoprotein 8 [Source:ZFIN;Acc:ZDB-GENE-090424-2]	ENSDARG00000093124	305.269	9.60782	2.14567	4.47778	7.54231e-06	0.00183265
ercc8	excision repair cross-complementation group 8 [Source:ZFIN;Acc:ZDB-GENE-041010-60]	ENSDARG00000069283	332.184	9.59451	2.18443	4.39222	1.12199e-05	0.00213679
cxcl19	chemokine (C-X-C motif) ligand 19 [Source:ZFIN;Acc:ZDB-GENE-140708-2]	ENSDARG00000102776	303.137	9.58483	2.15116	4.45565	8.36408e-06	0.00187306
mthfd1l	methylenetetrahydrofolate dehydrogenase (NADP+ dependent) 1-like [Source:ZFIN;Acc:ZDB-GENE-041001-133]	ENSDARG00000042221	417.7	9.58102	2.27243	4.2162	2.48453e-05	0.00323817
tmem163a	transmembrane protein 163a [Source:ZFIN;Acc:ZDB-GENE-081104-429]	ENSDARG00000079858	361.165	9.56452	2.22653	4.29571	1.74132e-05	0.00266744
PRR5L	proline rich 5 like [Source:HGNC Symbol;Acc:HGNC:25878]	ENSDARG00000029431	285.9	9.52235	2.15001	4.42899	9.46756e-06	0.00199144
dtx4	deltex 4, E3 ubiquitin ligase [Source:ZFIN;Acc:ZDB-GENE-070410-129]	ENSDARG00000078016	366.125	9.50097	2.25237	4.2182	2.46258e-05	0.00323817
zgc:153284	zgc:153284 [Source:ZFIN;Acc:ZDB-GENE-060825-317]	ENSDARG00000036876	407.198	9.49341	2.2913	4.14324	3.4244e-05	0.00371263
myo7ab	myosin VIIAb [Source:ZFIN;Acc:ZDB-GENE-091110-4]	ENSDARG00000044632	275.705	9.48831	2.14741	4.4185	9.93902e-06	0.00200369
si:dkey-193p11.2	si:dkey-193p11.2 [Source:ZFIN;Acc:ZDB-GENE-030131-8407]	ENSDARG00000096712	333.241	9.47058	2.22849	4.24978	2.1398e-05	0.00298576
pacsin1a	protein kinase C and casein kinase substrate in neurons 1a [Source:ZFIN;Acc:ZDB-GENE-050522-155]	ENSDARG00000032865	481.192	9.46996	2.3512	4.02771	5.63219e-05	0.00485988
fam175a	family with sequence similarity 175, member A [Source:ZFIN;Acc:ZDB-GENE-041010-70]	ENSDARG00000043339	263.047	9.44866	2.14244	4.41024	1.03258e-05	0.00204959
sb:cb1058	sb:cb1058 [Source:ZFIN;Acc:ZDB-GENE-040108-9]	ENSDARG00000099819	263.182	9.42304	2.15225	4.37823	1.19646e-05	0.00216175
coasy	CoA synthase [Source:ZFIN;Acc:ZDB-GENE-040912-137]	ENSDARG00000042747	311.2	9.40573	2.22493	4.22743	2.36376e-05	0.00317261
zgc:174164	zgc:174164 [Source:ZFIN;Acc:ZDB-GENE-030131-4971]	ENSDARG00000057138	1341.97	9.38242	2.16171	4.34029	1.42296e-05	0.00235927
mtmr14	myotubularin related protein 14 [Source:ZFIN;Acc:ZDB-GENE-030131-2649]	ENSDARG00000059642	370.962	9.38241	2.29491	4.08836	4.34433e-05	0.00410904
myhb	myosin, heavy chain b [Source:ZFIN;Acc:ZDB-GENE-081124-1]	ENSDARG00000001993	1423.77	9.37321	2.45156	3.82336	0.000131644	0.00721319
diaph3	diaphanous-related formin 3 [Source:ZFIN;Acc:ZDB-GENE-040801-144]	ENSDARG00000090785	253.84	9.37233	2.15602	4.34705	1.3798e-05	0.00234283
nsun3	NOP2/Sun domain family, member 3 [Source:ZFIN;Acc:ZDB-GENE-050706-95]	ENSDARG00000013023	241.834	9.34971	2.14402	4.36082	1.29575e-05	0.00225444
epcam	epithelial cell adhesion molecule [Source:ZFIN;Acc:ZDB-GENE-040426-2209]	ENSDARG00000040534	391.366	9.34736	2.03751	4.58764	4.48292e-06	0.00134421
wu:fa92h10	wu:fa92h10 [Source:ZFIN;Acc:ZDB-GENE-030131-8643]	ENSDARG00000092352	238.805	9.33553	2.144	4.35426	1.33519e-05	0.00229474
slc1a4	solute carrier family 1 (glutamate/neutral amino acid transporter), member 4 [Source:ZFIN;Acc:ZDB-GENE-030616-566]	ENSDARG00000000551	263.625	9.33246	2.18637	4.26847	1.96822e-05	0.00287377
tnni2a.1	troponin I type 2a (skeletal, fast), tandem duplicate 1 [Source:ZFIN;Acc:ZDB-GENE-041114-60]	ENSDARG00000045592	1262.53	9.33071	2.45185	3.80558	0.000141473	0.00750428
csdc2a	cold shock domain containing C2, RNA binding a [Source:ZFIN;Acc:ZDB-GENE-040718-442]	ENSDARG00000041323	255.898	9.31117	2.18195	4.26736	1.97797e-05	0.00287377
adam28	ADAM metallopeptidase domain 28 [Source:ZFIN;Acc:ZDB-GENE-060929-532]	ENSDARG00000035514	235.923	9.30867	2.14905	4.33152	1.48083e-05	0.00242667
neb	nebulin [Source:ZFIN;Acc:ZDB-GENE-041111-216]	ENSDARG00000032630	276.283	9.287	2.2208	4.18183	2.89177e-05	0.00342136
tnni2b.1	troponin I type 2b (skeletal, fast), tandem duplicate 1 [Source:ZFIN;Acc:ZDB-GENE-050417-49]	ENSDARG00000035958	1116.43	9.28408	2.45225	3.78594	0.000153126	0.00767028
rhbdl2	rhomboid, veinlet-like 2 (Drosophila) [Source:ZFIN;Acc:ZDB-GENE-040426-732]	ENSDARG00000069833	1092.57	9.27537	2.45235	3.78224	0.000155425	0.00770393
slc6a17	solute carrier family 6 (neutral amino acid transporter), member 17 [Source:ZFIN;Acc:ZDB-GENE-030131-8187]	ENSDARG00000068787	258.337	9.26541	2.20228	4.20719	2.58567e-05	0.00327712
si:dkey-65b12.6	si:dkey-65b12.6 [Source:ZFIN;Acc:ZDB-GENE-060526-329]	ENSDARG00000076830	282.817	9.26375	2.23767	4.13991	3.47449e-05	0.00371263
pacs1a	phosphofurin acidic cluster sorting protein 1a [Source:ZFIN;Acc:ZDB-GENE-050208-244]	ENSDARG00000044556	252.471	9.26076	2.1948	4.2194	2.44951e-05	0.00323817
myoz1a	myozenin 1a [Source:ZFIN;Acc:ZDB-GENE-040426-1875]	ENSDARG00000056209	336.853	9.25761	2.30165	4.02216	5.76666e-05	0.00487021
si:ch73-248e21.5	si:ch73-248e21.5 [Source:ZFIN;Acc:ZDB-GENE-120215-255]	ENSDARG00000088283	382.348	9.25706	2.07212	4.46743	7.91666e-06	0.00185949
itga3a	integrin, alpha 3a [Source:ZFIN;Acc:ZDB-GENE-090805-3]	ENSDARG00000037917	225.405	9.24005	2.15557	4.28659	1.81433e-05	0.00272015
CLMN (1 of 2)	calmin (calponin-like, transmembrane) [Source:HGNC Symbol;Acc:HGNC:19972]	ENSDARG00000043667	381.656	9.23905	2.34772	3.93532	8.30853e-05	0.00573535
kif20ba	kinesin family member 20Ba [Source:ZFIN;Acc:ZDB-GENE-041111-213]	ENSDARG00000071009	234.845	9.23838	2.17348	4.25051	2.13284e-05	0.00298576
chgb	chromogranin B [Source:ZFIN;Acc:ZDB-GENE-070705-268]	ENSDARG00000076500	217.153	9.22207	2.14641	4.2965	1.73514e-05	0.00266744
gnptg	N-acetylglucosamine-1-phosphate transferase, gamma subunit [Source:ZFIN;Acc:ZDB-GENE-040625-18]	ENSDARG00000038566	229.922	9.21989	2.17154	4.24578	2.17837e-05	0.00300979
erbb3a	erb-b2 receptor tyrosine kinase 3a [Source:ZFIN;Acc:ZDB-GENE-030916-3]	ENSDARG00000006202	402.123	9.21692	2.37017	3.88872	0.000100775	0.00636871
braf	B-Raf proto-oncogene, serine/threonine kinase [Source:ZFIN;Acc:ZDB-GENE-040805-1]	ENSDARG00000017661	257.12	9.18292	2.22972	4.11843	3.81466e-05	0.00382339
arhgap24	Rho GTPase activating protein 24 [Source:ZFIN;Acc:ZDB-GENE-091118-20]	ENSDARG00000100973	273.361	9.17424	2.25549	4.06751	4.75185e-05	0.00437698
fam212b	family with sequence similarity 212, member B [Source:ZFIN;Acc:ZDB-GENE-091230-4]	ENSDARG00000073900	319.288	9.17354	2.31014	3.97099	7.15745e-05	0.00539411
cd44a	CD44 molecule (Indian blood group) a [Source:ZFIN;Acc:ZDB-GENE-110429-1]	ENSDARG00000087863	209.66	9.16485	2.15319	4.25642	2.0773e-05	0.00295711
pkp3a	plakophilin 3a [Source:ZFIN;Acc:ZDB-GENE-060512-114]	ENSDARG00000051861	2251.13	9.15545	2.01004	4.55485	5.24227e-06	0.00147759
klhl41b	kelch-like family member 41b [Source:ZFIN;Acc:ZDB-GENE-030131-9875]	ENSDARG00000006757	370.691	9.13601	2.36908	3.85636	0.000115089	0.00680844
dennd3a	DENN/MADD domain containing 3a [Source:ZFIN;Acc:ZDB-GENE-091230-6]	ENSDARG00000078797	224.654	9.10969	2.20268	4.13574	3.53813e-05	0.00371263
slc25a27	solute carrier family 25, member 27 [Source:ZFIN;Acc:ZDB-GENE-040426-1290]	ENSDARG00000042873	206.881	9.09635	2.17359	4.18494	2.85245e-05	0.00342136
ms4a17a.4	membrane-spanning 4-domains, subfamily A, member 17A.4 [Source:ZFIN;Acc:ZDB-GENE-070822-16]	ENSDARG00000014024	216.153	9.08291	2.19683	4.13456	3.55641e-05	0.00371263
si:dkey-184p9.7	si:dkey-184p9.7 [Source:ZFIN;Acc:ZDB-GENE-091204-97]	ENSDARG00000092726	195.53	9.08162	2.15501	4.2142	2.50669e-05	0.00323817
si:dkey-7c18.24	si:dkey-7c18.24 [Source:ZFIN;Acc:ZDB-GENE-041014-63]	ENSDARG00000041433	193.07	9.07127	2.1535	4.21233	2.52749e-05	0.00323817
RNF166	ring finger protein 166 [Source:HGNC Symbol;Acc:HGNC:28856]	ENSDARG00000089538	281.94	9.06221	2.30337	3.93433	8.34278e-05	0.00573535
csf2rb	colony stimulating factor 2 receptor, beta, low-affinity (granulocyte-macrophage) [Source:ZFIN;Acc:ZDB-GENE-080115-1]	ENSDARG00000076586	206.048	9.05789	2.18637	4.1429	3.42939e-05	0.00371263
gpr158b	G protein-coupled receptor 158b [Source:ZFIN;Acc:ZDB-GENE-130530-875]	ENSDARG00000079665	247.056	9.04702	2.26139	4.00065	6.31692e-05	0.00502963
bdh1	3-hydroxybutyrate dehydrogenase, type 1 [Source:ZFIN;Acc:ZDB-GENE-070410-130]	ENSDARG00000059388	267.396	9.04513	2.29051	3.94895	7.84932e-05	0.00572146
eapp	e2f-associated phosphoprotein [Source:ZFIN;Acc:ZDB-GENE-030131-5529]	ENSDARG00000017272	238.493	9.03684	2.2519	4.01299	5.99556e-05	0.00494488
nox1	NADPH oxidase 1 [Source:ZFIN;Acc:ZDB-GENE-070404-1]	ENSDARG00000087574	330.819	9.02272	2.36755	3.811	0.000138408	0.0073939
NANS (2 of 2)	N-acetylneuraminic acid synthase [Source:HGNC Symbol;Acc:HGNC:19237]	ENSDARG00000101164	217.752	9.02038	2.22268	4.05834	4.94231e-05	0.0044865
actn3b	actinin alpha 3b [Source:ZFIN;Acc:ZDB-GENE-030131-2040]	ENSDARG00000001431	1036.3	8.9988	2.1946	4.10043	4.1238e-05	0.00395472
tnni1c	troponin I, skeletal, slow c [Source:ZFIN;Acc:ZDB-GENE-060825-192]	ENSDARG00000042559	179.203	8.99137	2.15194	4.17826	2.93752e-05	0.00342136
tgm5l	transglutaminase 5, like [Source:ZFIN;Acc:ZDB-GENE-110411-176]	ENSDARG00000098837	179.58	8.98561	2.15518	4.16931	3.05524e-05	0.00347238
tnni2a.3	troponin I type 2a (skeletal, fast), tandem duplicate 3 [Source:ZFIN;Acc:ZDB-GENE-040718-80]	ENSDARG00000013752	574.514	8.96819	2.4578	3.64887	0.0002634	0.0105457
hdac7b	histone deacetylase 7b [Source:ZFIN;Acc:ZDB-GENE-131127-113]	ENSDARG00000073850	230.947	8.96666	2.26386	3.96078	7.47057e-05	0.00560014
rusc1	RUN and SH3 domain containing 1 [Source:ZFIN;Acc:ZDB-GENE-100922-274]	ENSDARG00000078125	180.371	8.96279	2.16606	4.13783	3.50607e-05	0.00371263
dera	deoxyribose-phosphate aldolase (putative) [Source:ZFIN;Acc:ZDB-GENE-041010-200]	ENSDARG00000005897	176.994	8.96029	2.15863	4.15091	3.3115e-05	0.00367472
lipg	lipase, endothelial [Source:ZFIN;Acc:ZDB-GENE-040426-699]	ENSDARG00000031044	221.17	8.95751	2.25078	3.97974	6.89919e-05	0.00529971
rab11fip5a	RAB11 family interacting protein 5a (class I) [Source:ZFIN;Acc:ZDB-GENE-090313-206]	ENSDARG00000104179	199.457	8.94829	2.21358	4.04245	5.28967e-05	0.00471818
prmt6	protein arginine methyltransferase 6 [Source:ZFIN;Acc:ZDB-GENE-040914-7]	ENSDARG00000069706	172.435	8.94465	2.15326	4.154	3.26712e-05	0.00365425
zgc:171422	zgc:171422 [Source:ZFIN;Acc:ZDB-GENE-080204-95]	ENSDARG00000104715	174.6	8.93434	2.16291	4.1307	3.61665e-05	0.00374776
si:dkey-175d9.2	si:dkey-175d9.2 [Source:ZFIN;Acc:ZDB-GENE-131119-97]	ENSDARG00000093476	220.957	8.92571	2.26145	3.9469	7.91699e-05	0.00572146
rnf183	ring finger protein 183 [Source:ZFIN;Acc:ZDB-GENE-060929-1090]	ENSDARG00000068851	929.653	8.89344	2.21737	4.01081	6.05111e-05	0.00495804
mafaa	v-maf avian musculoaponeurotic fibrosarcoma oncogene homolog Aa [Source:ZFIN;Acc:ZDB-GENE-010605-3]	ENSDARG00000044155	242.162	8.89031	2.30645	3.85454	0.000115946	0.00680844
evpla	envoplakin a [Source:ZFIN;Acc:ZDB-GENE-030829-19]	ENSDARG00000019808	166.323	8.88991	2.1589	4.11779	3.82529e-05	0.00382339
ABCA7	ATP-binding cassette, sub-family A (ABC1), member 7 [Source:HGNC Symbol;Acc:HGNC:37]	ENSDARG00000074221	177.965	8.88591	2.1897	4.05805	4.94835e-05	0.0044865
myo5b	myosin VB [Source:ZFIN;Acc:ZDB-GENE-031219-7]	ENSDARG00000062003	185.77	8.86771	2.21436	4.00465	6.21105e-05	0.00502963
tmtops2b	teleost multiple tissue opsin 2b [Source:ZFIN;Acc:ZDB-GENE-110411-43]	ENSDARG00000027822	283.088	8.8663	2.36575	3.74778	0.000178407	0.00829798
si:ch73-289h5.4	si:ch73-289h5.4 [Source:ZFIN;Acc:ZDB-GENE-110913-10]	ENSDARG00000077488	344.656	8.86478	2.18735	4.05276	5.06178e-05	0.00454367
tnni2a.2	troponin I type 2a (skeletal, fast), tandem duplicate 2 [Source:ZFIN;Acc:ZDB-GENE-040426-970]	ENSDARG00000005841	736.764	8.86415	2.26015	3.92193	8.78419e-05	0.005812
fam160a1a	family with sequence similarity 160, member A1a [Source:ZFIN;Acc:ZDB-GENE-090312-132]	ENSDARG00000061021	179.896	8.85699	2.20513	4.01654	5.90595e-05	0.00494488
si:ch211-217n8.3	si:ch211-217n8.3 [Source:ZFIN;Acc:ZDB-GENE-131120-130]	ENSDARG00000096955	256.509	8.83832	2.34258	3.7729	0.000161361	0.0078245
gtdc1	glycosyltransferase-like domain containing 1 [Source:ZFIN;Acc:ZDB-GENE-050417-8]	ENSDARG00000020642	405.392	8.83414	2.01548	4.38315	1.16974e-05	0.00216175
katnbl1	katanin p80 subunit B-like 1 [Source:ZFIN;Acc:ZDB-GENE-030131-4155]	ENSDARG00000042522	202.708	8.8262	2.26369	3.89903	9.65786e-05	0.00621498
fam129aa	family with sequence similarity 129, member Aa [Source:ZFIN;Acc:ZDB-GENE-041014-181]	ENSDARG00000042055	221.404	8.8136	2.30016	3.83174	0.000127241	0.00710331
lgals2b	lectin, galactoside-binding, soluble, 2b [Source:ZFIN;Acc:ZDB-GENE-040426-1590]	ENSDARG00000038153	165.372	8.81091	2.18711	4.02856	5.61193e-05	0.00485988
arl3l2	ADP-ribosylation factor-like 3, like 2 [Source:ZFIN;Acc:ZDB-GENE-040426-1678]	ENSDARG00000015404	172.038	8.80878	2.20465	3.99554	6.45464e-05	0.00511041
myhz1.1	myosin, heavy polypeptide 1.1, skeletal muscle [Source:ZFIN;Acc:ZDB-GENE-000322-5]	ENSDARG00000067990	154.366	8.80808	2.15799	4.08161	4.4724e-05	0.00417414
cdkn1a	cyclin-dependent kinase inhibitor 1A [Source:ZFIN;Acc:ZDB-GENE-070705-7]	ENSDARG00000076554	427.247	8.79787	2.46203	3.57342	0.000352345	0.012414
vgll4l	vestigial like 4 like [Source:ZFIN;Acc:ZDB-GENE-070112-1682]	ENSDARG00000068409	169.787	8.78547	2.20794	3.97904	6.91937e-05	0.00529971
tpma	alpha-tropomyosin [Source:ZFIN;Acc:ZDB-GENE-990415-269]	ENSDARG00000033683	163.409	8.77949	2.19428	4.00109	6.30527e-05	0.00502963
traf2a	Tnf receptor-associated factor 2a [Source:ZFIN;Acc:ZDB-GENE-071120-2]	ENSDARG00000030173	157.383	8.77256	2.18055	4.0231	5.74379e-05	0.00487021
spsb4a	splA/ryanodine receptor domain and SOCS box containing 4a [Source:ZFIN;Acc:ZDB-GENE-070911-3]	ENSDARG00000016084	152.329	8.75379	2.17359	4.02735	5.64102e-05	0.00485988
taar18j	trace amine associated receptor 18j [Source:ZFIN;Acc:ZDB-GENE-060413-4]	ENSDARG00000095748	384.464	8.73286	2.46387	3.54437	0.000393552	0.0132052
si:ch211-255p10.3	si:ch211-255p10.3 [Source:ZFIN;Acc:ZDB-GENE-121214-339]	ENSDARG00000096616	207.528	8.73094	2.30463	3.78843	0.000151599	0.00767028
gpc1a	glypican 1a [Source:ZFIN;Acc:ZDB-GENE-051120-147]	ENSDARG00000019341	204.036	8.71334	2.30445	3.7811	0.000156139	0.00770393
si:ch211-140b10.6	si:ch211-140b10.6 [Source:ZFIN;Acc:ZDB-GENE-091204-382]	ENSDARG00000045342	229.91	8.69167	2.3526	3.69449	0.000220325	0.00946657
ubap1la	ubiquitin associated protein 1-like a [Source:ZFIN;Acc:ZDB-GENE-131127-353]	ENSDARG00000089217	155.124	8.6807	2.20975	3.92837	8.55242e-05	0.00574059
si:ch211-214p13.7	si:ch211-214p13.7 [Source:ZFIN;Acc:ZDB-GENE-060503-25]	ENSDARG00000092288	138.162	8.66745	2.16436	4.00463	6.21147e-05	0.00502963
lig4	ligase IV, DNA, ATP-dependent [Source:ZFIN;Acc:ZDB-GENE-070820-10]	ENSDARG00000060620	138.224	8.66491	2.16558	4.00119	6.30243e-05	0.00502963
sytl5	synaptotagmin-like 5 [Source:ZFIN;Acc:ZDB-GENE-070912-424]	ENSDARG00000062135	339.644	8.65406	2.46622	3.50904	0.000449723	0.0143942
wnt7aa	wingless-type MMTV integration site family, member 7Aa [Source:ZFIN;Acc:ZDB-GENE-051129-1]	ENSDARG00000044827	338.771	8.6524	2.46627	3.5083	0.000450988	0.0143942
si:ch211-12p12.1	si:ch211-12p12.1 [Source:ZFIN;Acc:ZDB-GENE-131120-97]	ENSDARG00000089713	177.088	8.65127	2.27349	3.80529	0.00014164	0.00750428
hs6st3b	heparan sulfate 6-O-sulfotransferase 3b [Source:ZFIN;Acc:ZDB-GENE-070103-3]	ENSDARG00000069500	204.901	8.64897	2.32722	3.71644	0.000202053	0.00900089
anxa1c	annexin A1c [Source:ZFIN;Acc:ZDB-GENE-030131-5274]	ENSDARG00000104359	147.426	8.64654	2.20145	3.92766	8.57746e-05	0.00574059
erbb4b	erb-b2 receptor tyrosine kinase 4b [Source:ZFIN;Acc:ZDB-GENE-030918-5]	ENSDARG00000089536	226.626	8.64112	2.36357	3.65597	0.000256213	0.0103759
abcg2d	ATP-binding cassette, sub-family G (WHITE), member 2d [Source:ZFIN;Acc:ZDB-GENE-050517-38]	ENSDARG00000016818	329.458	8.63431	2.46683	3.50017	0.000464962	0.0144971
ticam1	toll-like receptor adaptor molecule 1 [Source:ZFIN;Acc:ZDB-GENE-040219-2]	ENSDARG00000102493	140.134	8.62789	2.18666	3.94569	7.95718e-05	0.00572146
CABZ01053748.1	NA	ENSDARG00000100870	132.755	8.6276	2.16234	3.98993	6.60915e-05	0.00520351
g2e3	G2/M-phase specific E3 ubiquitin protein ligase [Source:ZFIN;Acc:ZDB-GENE-030616-400]	ENSDARG00000001313	310.863	8.62287	2.233	3.86157	0.000112662	0.00680844
tgm1l2	transglutaminase 1 like 2 [Source:ZFIN;Acc:ZDB-GENE-110408-37]	ENSDARG00000101595	166.504	8.6189	2.26147	3.81119	0.000138298	0.0073939
zgc:66473	zgc:66473 [Source:ZFIN;Acc:ZDB-GENE-030131-5708]	ENSDARG00000087289	220.805	8.61463	2.36335	3.6451	0.000267287	0.0105811
tmem161a	transmembrane protein 161A [Source:ZFIN;Acc:ZDB-GENE-041111-267]	ENSDARG00000012790	160.482	8.61366	2.24886	3.83023	0.000128024	0.00710331
agpat5	1-acylglycerol-3-phosphate O-acyltransferase 5 (lysophosphatidic acid acyltransferase, epsilon) [Source:ZFIN;Acc:ZDB-GENE-060929-914]	ENSDARG00000063187	132.473	8.61345	2.16708	3.97467	7.04764e-05	0.00533991
gem	GTP binding protein overexpressed in skeletal muscle [Source:ZFIN;Acc:ZDB-GENE-060825-251]	ENSDARG00000029112	138.863	8.61183	2.18878	3.93454	8.33558e-05	0.00573535
CT583642.2	NA	ENSDARG00000101017	157.244	8.60409	2.24398	3.8343	0.000125923	0.00710331
arhgap27	Rho GTPase activating protein 27 [Source:ZFIN;Acc:ZDB-GENE-030131-3922]	ENSDARG00000104255	208.856	8.59331	2.35183	3.65389	0.000258301	0.0104305
orai2	ORAI calcium release-activated calcium modulator 2 [Source:ZFIN;Acc:ZDB-GENE-060531-127]	ENSDARG00000035148	216.149	8.59291	2.36317	3.63618	0.000276713	0.0107135
hmbox1a	homeobox containing 1a [Source:ZFIN;Acc:ZDB-GENE-050913-89]	ENSDARG00000027082	161.978	8.58969	2.26121	3.79872	0.000145448	0.00758632
nipal4	NIPA-like domain containing 4 [Source:ZFIN;Acc:ZDB-GENE-040718-412]	ENSDARG00000059365	134.907	8.5859	2.18628	3.92718	8.59479e-05	0.00574059
TNNC2 (2 of 2)	troponin C type 2 (fast) [Source:HGNC Symbol;Acc:HGNC:11944]	ENSDARG00000095002	305.592	8.58524	2.46815	3.47841	0.000504392	0.0152541
CCDC180	coiled-coil domain containing 180 [Source:HGNC Symbol;Acc:HGNC:29303]	ENSDARG00000032372	172.731	8.57858	2.28968	3.74662	0.000179232	0.00830892
mep1a.1	meprin A, alpha (PABA peptide hydrolase), tandem duplicate 1 [Source:ZFIN;Acc:ZDB-GENE-041001-209]	ENSDARG00000029747	145.463	8.57491	2.2232	3.85702	0.000114777	0.00680844
FAM177A1 (2 of 2)	family with sequence similarity 177, member A1 [Source:HGNC Symbol;Acc:HGNC:19829]	ENSDARG00000100439	147.475	8.56795	2.23128	3.83993	0.000123068	0.00707918
FP102888.1	NA	ENSDARG00000075019	146.5	8.55559	2.23318	3.83113	0.000127557	0.00710331
glmp	glycosylated lysosomal membrane protein [Source:ZFIN;Acc:ZDB-GENE-040912-142]	ENSDARG00000059354	127.636	8.54621	2.17738	3.925	8.67314e-05	0.00576559
med18	mediator of RNA polymerase II transcription, subunit 18 homolog (yeast) [Source:ZFIN;Acc:ZDB-GENE-040426-1276]	ENSDARG00000041237	143.032	8.53269	2.23215	3.82263	0.000132033	0.00721319
si:ch211-165g14.3	si:ch211-165g14.3 [Source:ZFIN;Acc:ZDB-GENE-131127-146]	ENSDARG00000097343	122.417	8.52882	2.1655	3.9385	8.19927e-05	0.00573535
npsn	nephrosin [Source:ZFIN;Acc:ZDB-GENE-040420-2]	ENSDARG00000010423	121.446	8.52102	2.165	3.93581	8.29176e-05	0.00573535
cry-dash	cryptochrome DASH [Source:ZFIN;Acc:ZDB-GENE-040617-2]	ENSDARG00000002396	216.656	8.52031	2.10004	4.05721	4.96625e-05	0.0044865
SEMA4B (2 of 2)	sema domain, immunoglobulin domain (Ig), transmembrane domain (TM) and short cytoplasmic domain, (semaphorin) 4B [Source:HGNC Symbol;Acc:HGNC:10730]	ENSDARG00000076104	143.057	8.50676	2.24194	3.79437	0.000148016	0.00758632
CR381686.1	NA	ENSDARG00000094073	178.059	8.4999	2.32745	3.65203	0.000260176	0.0104762
esrp1	epithelial splicing regulatory protein 1 [Source:ZFIN;Acc:ZDB-GENE-070112-1732]	ENSDARG00000011245	139.986	8.49237	2.23816	3.79434	0.000148034	0.00758632
znf385b	zinc finger protein 385B [Source:ZFIN;Acc:ZDB-GENE-030616-154]	ENSDARG00000006065	135.559	8.4911	2.22526	3.81578	0.000135754	0.00735837
prelp	proline/arginine-rich end leucine-rich repeat protein [Source:ZFIN;Acc:ZDB-GENE-080327-24]	ENSDARG00000070597	192.865	8.4766	2.36225	3.58836	0.000332761	0.0119939
nelfb	negative elongation factor complex member B [Source:ZFIN;Acc:ZDB-GENE-040426-765]	ENSDARG00000035505	117.966	8.47433	2.1707	3.90396	9.46308e-05	0.00614577
murcb	muscle-related coiled-coil protein b [Source:ZFIN;Acc:ZDB-GENE-041212-87]	ENSDARG00000056743	168.135	8.47151	2.31632	3.65732	0.000254867	0.0103748
PSD (2 of 2)	pleckstrin and Sec7 domain containing [Source:HGNC Symbol;Acc:HGNC:9507]	ENSDARG00000078102	130.062	8.47003	2.21578	3.8226	0.000132052	0.00721319
itga6a	integrin, alpha 6a [Source:ZFIN;Acc:ZDB-GENE-050309-23]	ENSDARG00000042282	119.126	8.45892	2.18165	3.87729	0.000105625	0.00655758
si:dkey-56m19.3	si:dkey-56m19.3 [Source:ZFIN;Acc:ZDB-GENE-141222-43]	ENSDARG00000101493	114.838	8.45239	2.16737	3.89983	9.62586e-05	0.00621498
si:ch211-153b23.7	si:ch211-153b23.7 [Source:ZFIN;Acc:ZDB-GENE-141216-14]	ENSDARG00000088612	128.328	8.45108	2.21766	3.81082	0.000138508	0.0073939
ak9	adenylate kinase 9 [Source:ZFIN;Acc:ZDB-GENE-041014-337]	ENSDARG00000021913	114.379	8.44789	2.16736	3.89778	9.70766e-05	0.00621864
dkk1b	dickkopf WNT signaling pathway inhibitor 1b [Source:ZFIN;Acc:ZDB-GENE-990708-5]	ENSDARG00000045219	140.036	8.44214	2.25727	3.73998	0.000184033	0.00847572
plch2a	phospholipase C, eta 2a [Source:ZFIN;Acc:ZDB-GENE-030131-6367]	ENSDARG00000059960	122.93	8.43332	2.20569	3.82343	0.000131606	0.00721319
c1ql4a	complement component 1, q subcomponent-like 4 [Source:ZFIN;Acc:ZDB-GENE-090313-185]	ENSDARG00000011549	261.063	8.43254	2.4668	3.41841	0.000629872	0.017265
ap1m2	adaptor-related protein complex 1, mu 2 subunit [Source:ZFIN;Acc:ZDB-GENE-041114-20]	ENSDARG00000096454	142.807	8.42888	2.26991	3.71331	0.000204566	0.00906586
st14a	suppression of tumorigenicity 14 (colon carcinoma) a [Source:ZFIN;Acc:ZDB-GENE-030131-6496]	ENSDARG00000061173	128.66	8.42524	2.22844	3.78077	0.000156342	0.00770393
myhz2	myosin, heavy polypeptide 2, fast muscle specific [Source:ZFIN;Acc:ZDB-GENE-020604-1]	ENSDARG00000012944	126.779	8.41956	2.22467	3.78463	0.00015394	0.00767028
si:ch1073-127d16.1	si:ch1073-127d16.1 [Source:ZFIN;Acc:ZDB-GENE-120214-30]	ENSDARG00000087674	257.28	8.41833	2.46669	3.41281	0.000642967	0.0173922
CRP	C-reactive protein, pentraxin-related [Source:HGNC Symbol;Acc:HGNC:2367]	ENSDARG00000045089	131.444	8.41817	2.2401	3.75794	0.000171315	0.00819358
si:ch211-117m20.5	si:ch211-117m20.5 [Source:ZFIN;Acc:ZDB-GENE-030131-12]	ENSDARG00000091996	415.739	8.41171	2.05123	4.10082	4.11697e-05	0.00395472
zdhhc23a	zinc finger, DHHC-type containing 23a [Source:ZFIN;Acc:ZDB-GENE-060526-38]	ENSDARG00000029039	180.06	8.40595	2.36184	3.55907	0.000372168	0.0128239
fbp2	fructose-1,6-bisphosphatase 2 [Source:ZFIN;Acc:ZDB-GENE-040822-23]	ENSDARG00000012366	253.787	8.40502	2.46658	3.40756	0.000655474	0.0174645
SYTL2 (1 of 2)	synaptotagmin-like 2 [Source:HGNC Symbol;Acc:HGNC:15585]	ENSDARG00000061956	612.614	8.39804	2.0093	4.17959	2.92035e-05	0.00342136
FAM180A	family with sequence similarity 180, member A [Source:HGNC Symbol;Acc:HGNC:33773]	ENSDARG00000103102	177.731	8.39254	2.36177	3.5535	0.000380143	0.0130613
slc43a2b	solute carrier family 43 (amino acid system L transporter), member 2b [Source:ZFIN;Acc:ZDB-GENE-041212-6]	ENSDARG00000061120	760.186	8.38516	2.00115	4.19017	2.78741e-05	0.00341028
lrrc8db	leucine rich repeat containing 8 family, member Db [Source:ZFIN;Acc:ZDB-GENE-061013-487]	ENSDARG00000103840	108.181	8.37963	2.16972	3.86209	0.000112422	0.00680844
il11a	interleukin 11a [Source:ZFIN;Acc:ZDB-GENE-051019-1]	ENSDARG00000037859	112.112	8.37931	2.18622	3.83279	0.000126699	0.00710331
bscl2	Berardinelli-Seip congenital lipodystrophy 2 (seipin) [Source:ZFIN;Acc:ZDB-GENE-051113-140]	ENSDARG00000037008	238.276	8.3777	2.45668	3.41018	0.000649212	0.0174504
mfsd2aa	major facilitator superfamily domain containing 2aa [Source:ZFIN;Acc:ZDB-GENE-041114-166]	ENSDARG00000030630	118.269	8.37598	2.21171	3.78711	0.000152408	0.00767028
anxa1b	annexin A1b [Source:ZFIN;Acc:ZDB-GENE-030131-6554]	ENSDARG00000100095	108.993	8.37325	2.17592	3.84814	0.00011902	0.00691987
SHROOM2 (1 of 2)	shroom family member 2 [Source:HGNC Symbol;Acc:HGNC:630]	ENSDARG00000076371	109.05	8.37286	2.17617	3.84753	0.000119317	0.00691987
cdkl5	cyclin-dependent kinase-like 5 [Source:ZFIN;Acc:ZDB-GENE-081022-110]	ENSDARG00000015240	108.218	8.36931	2.17409	3.84957	0.000118327	0.00691944
nthl1	nth-like DNA glycosylase 1 [Source:ZFIN;Acc:ZDB-GENE-120511-4]	ENSDARG00000042881	379.117	8.36407	2.02745	4.12542	3.70064e-05	0.0038068
zgc:162183	zgc:162183 [Source:ZFIN;Acc:ZDB-GENE-070410-30]	ENSDARG00000074663	109.722	8.36277	2.18314	3.83062	0.000127821	0.00710331
badb	BCL2-associated agonist of cell death b [Source:ZFIN;Acc:ZDB-GENE-000616-1]	ENSDARG00000054937	129.861	8.36225	2.25613	3.70646	0.000210177	0.00911394
si:ch211-10d23.5	si:ch211-10d23.5 [Source:ZFIN;Acc:ZDB-GENE-090313-10]	ENSDARG00000095510	241.272	8.35567	2.46622	3.38805	0.000703904	0.0179064
mms19	MMS19 homolog, cytosolic iron-sulfur assembly component [Source:ZFIN;Acc:ZDB-GENE-120316-2]	ENSDARG00000079067	125.512	8.35091	2.24641	3.71745	0.000201242	0.00900089
wdr95	WD40 repeat domain 95 [Source:ZFIN;Acc:ZDB-GENE-131127-243]	ENSDARG00000054572	152.804	8.34378	2.32514	3.5885	0.000332583	0.0119939
tlr8b	toll-like receptor 8b [Source:ZFIN;Acc:ZDB-GENE-040219-12]	ENSDARG00000073675	158.428	8.34231	2.33857	3.56727	0.000360717	0.0125107
crmp1	collapsin response mediator protein 1 [Source:ZFIN;Acc:ZDB-GENE-050720-1]	ENSDARG00000056742	226.471	8.32784	2.45632	3.39037	0.000697972	0.0178198
rab42b	RAB42, member RAS oncogene family [Source:ZFIN;Acc:ZDB-GENE-050417-172]	ENSDARG00000101170	116.642	8.32724	2.22453	3.74336	0.000181574	0.00838991
tgfbr1a	transforming growth factor, beta receptor 1 a [Source:ZFIN;Acc:ZDB-GENE-051120-75]	ENSDARG00000017494	233.705	8.32451	2.466	3.37572	0.000736234	0.0184951
zgc:172053	zgc:172053 [Source:ZFIN;Acc:ZDB-GENE-080219-25]	ENSDARG00000038321	107.939	8.31532	2.19531	3.78777	0.000152004	0.00767028
osr2	odd-skipped related transciption factor 2 [Source:ZFIN;Acc:ZDB-GENE-050417-183]	ENSDARG00000038006	230.795	8.31225	2.46592	3.37086	0.000749352	0.0186583
tceanc2	transcription elongation factor A (SII) N-terminal and central domain containing 2 [Source:ZFIN;Acc:ZDB-GENE-070705-486]	ENSDARG00000062919	229.631	8.30729	2.46588	3.36889	0.000754711	0.0186978
emid1	EMI domain containing 1 [Source:ZFIN;Acc:ZDB-GENE-070705-40]	ENSDARG00000076119	227.594	8.29856	2.46583	3.36543	0.000764249	0.0188626
GIN1	gypsy retrotransposon integrase 1 [Source:HGNC Symbol;Acc:HGNC:25959]	ENSDARG00000056204	135.256	8.29707	2.29598	3.61374	0.000301811	0.0111932
RGS14 (2 of 2)	regulator of G-protein signaling 14 [Source:HGNC Symbol;Acc:HGNC:9996]	ENSDARG00000060200	127.799	8.2892	2.27671	3.64087	0.000271718	0.0106728
snphb	syntaphilin b [Source:ZFIN;Acc:ZDB-GENE-090313-92]	ENSDARG00000075539	117.851	8.28625	2.24476	3.69137	0.000223045	0.00952125
cmn	calymmin [Source:ZFIN;Acc:ZDB-GENE-000208-9]	ENSDARG00000055527	110.075	8.28419	2.21627	3.7379	0.000185562	0.00851832
klhl41a	kelch-like family member 41a [Source:ZFIN;Acc:ZDB-GENE-081105-22]	ENSDARG00000068888	224.101	8.2834	2.46573	3.35941	0.000781087	0.0190971
tmem132e	transmembrane protein 132E [Source:ZFIN;Acc:ZDB-GENE-120926-3]	ENSDARG00000090830	117.072	8.27539	2.24614	3.68427	0.000229358	0.00967769
gda	guanine deaminase [Source:ZFIN;Acc:ZDB-GENE-050522-434]	ENSDARG00000002986	111.842	8.26904	2.2295	3.70892	0.000208146	0.00909919
fer1l4	fer-1-like family member 4 [Source:ZFIN;Acc:ZDB-GENE-130530-815]	ENSDARG00000076952	128.664	8.26821	2.28701	3.6153	0.000300004	0.0111556
lpar2b	lysophosphatidic acid receptor 2b [Source:ZFIN;Acc:ZDB-GENE-051120-99]	ENSDARG00000042561	211.91	8.26243	2.4559	3.36433	0.000767307	0.018905
slc36a1	solute carrier family 36 (proton/amino acid symporter), member 1 [Source:ZFIN;Acc:ZDB-GENE-061117-1]	ENSDARG00000075618	130.599	8.25976	2.29585	3.59769	0.000321053	0.0116783
sox5	SRY (sex determining region Y)-box 5 [Source:ZFIN;Acc:ZDB-GENE-000607-13]	ENSDARG00000011582	103.848	8.25817	2.20076	3.75242	0.000175138	0.00825135
fxn	frataxin [Source:ZFIN;Acc:ZDB-GENE-070209-286]	ENSDARG00000074356	98.1749	8.25809	2.17492	3.79696	0.000146483	0.00758632
smap2	small ArfGAP2 [Source:ZFIN;Acc:ZDB-GENE-060503-374]	ENSDARG00000061446	133.698	8.25202	2.30755	3.57609	0.000348772	0.0123189
zgc:110224	zgc:110224 [Source:ZFIN;Acc:ZDB-GENE-050417-120]	ENSDARG00000032263	209.352	8.25046	2.45582	3.35955	0.000780704	0.0190971
orc2	origin recognition complex, subunit 2 [Source:ZFIN;Acc:ZDB-GENE-061013-682]	ENSDARG00000101465	215.661	8.24571	2.4655	3.34443	0.000824505	0.0196945
si:dkey-14k9.3	si:dkey-14k9.3 [Source:ZFIN;Acc:ZDB-GENE-030131-2893]	ENSDARG00000045595	211.004	8.22425	2.46538	3.33589	0.000850261	0.0201562
CABZ01079764.1	NA	ENSDARG00000068589	150.665	8.2216	2.36105	3.48217	0.000497367	0.0151391
cep128	centrosomal protein 128 [Source:ZFIN;Acc:ZDB-GENE-070410-34]	ENSDARG00000101572	126.328	8.20929	2.30113	3.5675	0.000360399	0.0125107
sort1b	sortilin 1b [Source:ZFIN;Acc:ZDB-GENE-030131-7447]	ENSDARG00000056252	96.6705	8.20735	2.18884	3.74964	0.000177091	0.00826406
ZNF784 (5 of 6)	zinc finger protein 784 [Source:HGNC Symbol;Acc:HGNC:33111]	ENSDARG00000095283	102.664	8.19638	2.22088	3.6906	0.000223729	0.00952125
cldni	claudin i [Source:ZFIN;Acc:ZDB-GENE-010328-9]	ENSDARG00000054616	93.8667	8.19259	2.18127	3.75588	0.000172733	0.00822408
slc25a47a	solute carrier family 25, member 47a [Source:ZFIN;Acc:ZDB-GENE-060616-266]	ENSDARG00000059923	139.991	8.17965	2.34954	3.48139	0.000498825	0.0151507
shank2	SH3 and multiple ankyrin repeat domains 2 [Source:ZFIN;Acc:ZDB-GENE-061207-58]	ENSDARG00000062325	130.394	8.17641	2.3247	3.51719	0.000436145	0.0141148
zgc:101744	zgc:101744 [Source:ZFIN;Acc:ZDB-GENE-050320-111]	ENSDARG00000038694	135.145	8.17575	2.33803	3.49686	0.000470771	0.0145815
syt9a	synaptotagmin IXa [Source:ZFIN;Acc:ZDB-GENE-031002-18]	ENSDARG00000003994	91.4728	8.17268	2.1775	3.75324	0.000174561	0.00825135
si:dkey-15j16.6	si:dkey-15j16.6 [Source:ZFIN;Acc:ZDB-GENE-130531-45]	ENSDARG00000042698	193.415	8.17168	2.45555	3.32785	0.000875197	0.0203534
zgc:110329	zgc:110329 [Source:ZFIN;Acc:ZDB-GENE-050417-334]	ENSDARG00000035532	321.077	8.16939	2.02878	4.02674	5.65544e-05	0.00485988
hkdc1	hexokinase domain containing 1 [Source:ZFIN;Acc:ZDB-GENE-030131-9801]	ENSDARG00000038703	192.431	8.16663	2.45552	3.32583	0.000881571	0.0204175
rad9a	RAD9 checkpoint clamp component A [Source:ZFIN;Acc:ZDB-GENE-040426-935]	ENSDARG00000056984	98.7242	8.16345	2.21637	3.68325	0.000230279	0.00968751
nupl1	nucleoporin like 1 [Source:ZFIN;Acc:ZDB-GENE-040426-2326]	ENSDARG00000033965	757.466	8.16254	1.94445	4.19786	2.69445e-05	0.00336043
slc9a5	solute carrier family 9, subfamily A (NHE5, cation proton antiporter 5), member 5 [Source:ZFIN;Acc:ZDB-GENE-080225-43]	ENSDARG00000078560	97.0108	8.1597	2.21037	3.69156	0.000222887	0.00952125
zgc:91849	zgc:91849 [Source:ZFIN;Acc:ZDB-GENE-040718-438]	ENSDARG00000104716	103.504	8.15766	2.23941	3.64278	0.000269711	0.0106472
si:ch211-278f21.5	si:ch211-278f21.5 [Source:ZFIN;Acc:ZDB-GENE-121214-280]	ENSDARG00000096502	93.2313	8.15427	2.19408	3.71649	0.000202013	0.00900089
krt1-19d	keratin, type 1, gene 19d [Source:ZFIN;Acc:ZDB-GENE-060316-1]	ENSDARG00000023082	106.099	8.15211	2.25211	3.61976	0.000294878	0.0110231
ankle2	ankyrin repeat and LEM domain containing 2 [Source:ZFIN;Acc:ZDB-GENE-030131-6090]	ENSDARG00000035607	97.2321	8.1495	2.21555	3.67832	0.000234772	0.00978887
LAMC3 (1 of 2)	laminin, gamma 3 [Source:HGNC Symbol;Acc:HGNC:6494]	ENSDARG00000059369	93.0879	8.14671	2.19681	3.70843	0.000208546	0.00909919
CABZ01021430.1	NA	ENSDARG00000101365	131.362	8.14584	2.33798	3.48414	0.000493727	0.0150935
tmx2a	thioredoxin-related transmembrane protein 2a [Source:ZFIN;Acc:ZDB-GENE-050208-95]	ENSDARG00000079122	101.954	8.14411	2.23822	3.63865	0.000274066	0.0106992
mapk12a	mitogen-activated protein kinase 12a [Source:ZFIN;Acc:ZDB-GENE-990415-257]	ENSDARG00000042021	91.895	8.144	2.19165	3.71593	0.000202461	0.00900089
mtmr1a	myotubularin related protein 1a [Source:ZFIN;Acc:ZDB-GENE-050522-518]	ENSDARG00000056690	116.338	8.13604	2.2956	3.54419	0.000393826	0.0132052
ncam3	neural cell adhesion molecule 3 [Source:ZFIN;Acc:ZDB-GENE-131127-340]	ENSDARG00000089586	111.304	8.1319	2.27953	3.56735	0.000360605	0.0125107
ttbk1b	tau tubulin kinase 1b [Source:ZFIN;Acc:ZDB-GENE-100609-5]	ENSDARG00000056659	147.688	8.12887	2.05467	3.95628	7.61255e-05	0.00567639
KRT80	keratin 80, type II [Source:HGNC Symbol;Acc:HGNC:27056]	ENSDARG00000056248	114.395	8.12292	2.29408	3.54081	0.000398895	0.0132265
si:ch211-271d10.2	si:ch211-271d10.2 [Source:ZFIN;Acc:ZDB-GENE-141212-343]	ENSDARG00000104269	190.34	8.12255	2.46489	3.2953	0.000983176	0.0218555
tmem68	transmembrane protein 68 [Source:ZFIN;Acc:ZDB-GENE-040426-1267]	ENSDARG00000086737	188.885	8.11496	2.46486	3.29226	0.000993869	0.0219539
f2	coagulation factor II (thrombin) [Source:ZFIN;Acc:ZDB-GENE-030131-4606]	ENSDARG00000036041	94.17	8.1145	2.21501	3.66342	0.000248872	0.0102554
fam110c	family with sequence similarity 110, member C [Source:ZFIN;Acc:ZDB-GENE-131121-63]	ENSDARG00000096989	173.131	8.10357	2.18426	3.70998	0.000207275	0.00909919
cobl	cordon-bleu WH2 repeat protein [Source:ZFIN;Acc:ZDB-GENE-091020-11]	ENSDARG00000091006	86.9104	8.1025	2.18305	3.71154	0.000205998	0.00908635
bcl10	B-cell CLL/lymphoma 10 [Source:ZFIN;Acc:ZDB-GENE-100219-2]	ENSDARG00000077130	408.366	8.101	2.03721	3.97652	6.99318e-05	0.00532729
si:ch211-119c24.2	si:ch211-119c24.2 [Source:ZFIN;Acc:ZDB-GENE-091120-6]	ENSDARG00000091943	133.493	8.09511	2.36091	3.42881	0.000606236	0.0170533
pick1	protein interacting with prkca 1 [Source:ZFIN;Acc:ZDB-GENE-061013-283]	ENSDARG00000071152	178.068	8.08963	2.45518	3.29492	0.000984507	0.0218555
si:ch211-226m16.2	si:ch211-226m16.2 [Source:ZFIN;Acc:ZDB-GENE-030131-2302]	ENSDARG00000036785	98.0601	8.08503	2.24463	3.60194	0.000315851	0.0115618
ch25h	cholesterol 25-hydroxylase [Source:ZFIN;Acc:ZDB-GENE-041212-81]	ENSDARG00000045190	388.72	8.08156	2.16511	3.73263	0.000189494	0.00864254
cpeb1a	cytoplasmic polyadenylation element binding protein 1a [Source:ZFIN;Acc:ZDB-GENE-080723-42]	ENSDARG00000045932	92.7312	8.08111	2.22202	3.63682	0.000276024	0.0107135
s1pr5b	sphingosine-1-phosphate receptor 5b [Source:ZFIN;Acc:ZDB-GENE-061201-27]	ENSDARG00000052192	146.581	8.07565	2.08263	3.87761	0.000105486	0.00655758
adkb	adenosine kinase b [Source:ZFIN;Acc:ZDB-GENE-030131-948]	ENSDARG00000095947	605.897	8.06907	2.02382	3.98705	6.68999e-05	0.00520895
mapk13	mitogen-activated protein kinase 13 [Source:ZFIN;Acc:ZDB-GENE-041111-17]	ENSDARG00000058470	180.154	8.06804	2.46469	3.27345	0.00106243	0.022657
si:dkey-203a12.9	si:dkey-203a12.9 [Source:ZFIN;Acc:ZDB-GENE-141216-334]	ENSDARG00000104721	129.71	8.06565	2.36067	3.41667	0.000633916	0.01728
gsnb	gelsolin b [Source:ZFIN;Acc:ZDB-GENE-030131-8567]	ENSDARG00000045262	90.0954	8.06497	2.21521	3.64072	0.000271874	0.0106728
mettl8	methyltransferase like 8 [Source:ZFIN;Acc:ZDB-GENE-041114-19]	ENSDARG00000017359	173.542	8.064	2.45509	3.2846	0.00102127	0.0221769
tada2a	transcriptional adaptor 2A [Source:ZFIN;Acc:ZDB-GENE-060929-508]	ENSDARG00000031562	102.573	8.06203	2.27285	3.5471	0.000389499	0.0131636
RASSF8 (2 of 2)	Ras association (RalGDS/AF-6) domain family (N-terminal) member 8 [Source:HGNC Symbol;Acc:HGNC:13232]	ENSDARG00000045596	105.963	8.05937	2.28674	3.52439	0.00042446	0.0138247
si:ch1073-170o4.1	si:ch1073-170o4.1 [Source:ZFIN;Acc:ZDB-GENE-030131-7012]	ENSDARG00000092780	101.708	8.05739	2.27076	3.54832	0.000387697	0.0131342
hip1rb	huntingtin interacting protein 1 related b [Source:ZFIN;Acc:ZDB-GENE-070209-59]	ENSDARG00000102458	177.244	8.05186	2.46464	3.26695	0.00108711	0.0227986
pygma	phosphorylase, glycogen, muscle A [Source:ZFIN;Acc:ZDB-GENE-050522-482]	ENSDARG00000055518	344.184	8.04951	2.11067	3.81373	0.000136884	0.00739123
mybpc2a	myosin binding protein C, fast type a [Source:ZFIN;Acc:ZDB-GENE-060901-1]	ENSDARG00000030157	527.134	8.046	2.27118	3.54266	0.000396114	0.0132052
myl13	myosin, light chain 13 [Source:ZFIN;Acc:ZDB-GENE-040426-1593]	ENSDARG00000042245	89.3002	8.04305	2.22016	3.62274	0.000291497	0.0110136
fhl5	four and a half LIM domains 5 [Source:ZFIN;Acc:ZDB-GENE-040822-3]	ENSDARG00000014805	169.607	8.04112	2.45502	3.27538	0.0010552	0.0225659
eya1	EYA transcriptional coactivator and phosphatase 1 [Source:ZFIN;Acc:ZDB-GENE-990712-18]	ENSDARG00000014259	319.323	8.04105	2.07982	3.86623	0.000110531	0.00674336
mapk9	mitogen-activated protein kinase 9 [Source:ZFIN;Acc:ZDB-GENE-091117-28]	ENSDARG00000077364	97.2567	8.03283	2.26148	3.55202	0.000382292	0.0130613
znf526	zinc finger protein 526 [Source:ZFIN;Acc:ZDB-GENE-100922-260]	ENSDARG00000077143	121.298	8.02901	2.34942	3.41744	0.000632141	0.017265
st3gal1	ST3 beta-galactoside alpha-2,3-sialyltransferase 1 [Source:ZFIN;Acc:ZDB-GENE-060321-1]	ENSDARG00000079654	167.049	8.02595	2.45498	3.26926	0.0010783	0.0227986
grhl2b	grainyhead-like transcription factor 2b [Source:ZFIN;Acc:ZDB-GENE-060503-719]	ENSDARG00000061974	124.18	8.01988	2.36069	3.39726	0.000680634	0.0177194
si:ch211-214p13.9	si:ch211-214p13.9 [Source:ZFIN;Acc:ZDB-GENE-060503-213]	ENSDARG00000091411	81.1347	8.0177	2.18638	3.6671	0.000245313	0.0101405
gria4a	glutamate receptor, ionotropic, AMPA 4a [Source:ZFIN;Acc:ZDB-GENE-020125-7]	ENSDARG00000037496	89.0706	8.01367	2.23093	3.59207	0.00032806	0.0118852
slc24a3	solute carrier family 24 (sodium/potassium/calcium exchanger), member 3 [Source:ZFIN;Acc:ZDB-GENE-090312-67]	ENSDARG00000006760	115.937	8.01363	2.33795	3.42763	0.000608884	0.0170936
abcg2c	ATP-binding cassette, sub-family G (WHITE), member 2c [Source:ZFIN;Acc:ZDB-GENE-050517-37]	ENSDARG00000058574	330.061	8.01119	1.94465	4.1196	3.79529e-05	0.00382339
itpr3	inositol 1,4,5-trisphosphate receptor, type 3 [Source:ZFIN;Acc:ZDB-GENE-070605-1]	ENSDARG00000061741	370.502	8.00556	2.02496	3.95344	7.70353e-05	0.00571399
BX511034.1	NA	ENSDARG00000071629	79.8639	7.99784	2.18716	3.65673	0.00025545	0.0103748
MFSD7	major facilitator superfamily domain containing 7 [Source:HGNC Symbol;Acc:HGNC:26177]	ENSDARG00000103455	202.504	7.99477	2.02401	3.94997	7.81616e-05	0.00572146
sap130a	Sin3A-associated protein a [Source:ZFIN;Acc:ZDB-GENE-070615-5]	ENSDARG00000056924	197.245	7.99112	2.0068	3.98202	6.83316e-05	0.00529119
gcnt4a	glucosaminyl (N-acetyl) transferase 4, core 2, a [Source:ZFIN;Acc:ZDB-GENE-030131-3231]	ENSDARG00000035198	89.8085	7.98068	2.24778	3.55048	0.000384533	0.0130899
cacna1ba	calcium channel, voltage-dependent, N type, alpha 1B subunit, a [Source:ZFIN;Acc:ZDB-GENE-060531-44]	ENSDARG00000021735	164.729	7.97895	2.46446	3.23761	0.00120537	0.0240473
atraid	all-trans retinoic acid-induced differentiation factor [Source:ZFIN;Acc:ZDB-GENE-040724-177]	ENSDARG00000043388	95.986	7.97826	2.27734	3.50332	0.000459494	0.0143942
plaua	plasminogen activator, urokinase a [Source:ZFIN;Acc:ZDB-GENE-090313-278]	ENSDARG00000075265	79.9214	7.96696	2.20092	3.61983	0.000294797	0.0110231
mybpc2b	myosin binding protein C, fast type b [Source:ZFIN;Acc:ZDB-GENE-050320-80]	ENSDARG00000021265	118.068	7.9667	2.36075	3.37465	0.0007391	0.0185288
ptgis	prostaglandin I2 (prostacyclin) synthase [Source:ZFIN;Acc:ZDB-GENE-070116-1]	ENSDARG00000060094	78.9785	7.96558	2.19557	3.62801	0.000285609	0.0109081
ch25hl1.1	cholesterol 25-hydroxylase like 1, tandem duplicate 1 [Source:ZFIN;Acc:ZDB-GENE-030131-8617]	ENSDARG00000039381	162.109	7.96294	2.46443	3.23115	0.00123293	0.0243357
si:ch211-271c18.2	si:ch211-271c18.2 [Source:ZFIN;Acc:ZDB-GENE-141216-213]	ENSDARG00000101818	156.031	7.95765	2.45483	3.24163	0.00118847	0.0238931
TRIM35 (36 of 38)	tripartite motif containing 35 [Source:HGNC Symbol;Acc:HGNC:16285]	ENSDARG00000103193	160.945	7.95574	2.46442	3.22824	0.00124553	0.0243795
apnl	actinoporin-like protein [Source:ZFIN;Acc:ZDB-GENE-030131-8907]	ENSDARG00000090900	86.9063	7.95474	2.24375	3.5453	0.000392172	0.0132052
prrg1	proline rich Gla (G-carboxyglutamic acid) 1 [Source:ZFIN;Acc:ZDB-GENE-041010-20]	ENSDARG00000043283	154.85	7.95003	2.45482	3.23854	0.00120141	0.0240473
zgc:162948	zgc:162948 [Source:ZFIN;Acc:ZDB-GENE-070424-46]	ENSDARG00000053695	93.0346	7.94412	2.27746	3.48815	0.000486371	0.0149089
myog	myogenin [Source:ZFIN;Acc:ZDB-GENE-980526-265]	ENSDARG00000009438	158.326	7.93933	2.4644	3.22161	0.00127471	0.0245618
fam122b	family with sequence similarity 122B [Source:ZFIN;Acc:ZDB-GENE-040801-204]	ENSDARG00000036500	153.079	7.93849	2.4548	3.23386	0.00122129	0.0241736
crlf1b	cytokine receptor-like factor 1b [Source:ZFIN;Acc:ZDB-GENE-080108-1]	ENSDARG00000006368	77.8676	7.93737	2.20084	3.60653	0.000310321	0.0113913
CRISPLD2	cysteine-rich secretory protein LCCL domain containing 2 [Source:HGNC Symbol;Acc:HGNC:25248]	ENSDARG00000088595	87.7548	7.92975	2.25791	3.51199	0.000444759	0.0143105
vps50	VPS50 EARP/GARPII complex subunit [Source:ZFIN;Acc:ZDB-GENE-060503-325]	ENSDARG00000002880	130.996	7.92854	2.08936	3.79472	0.000147813	0.00758632
s100v1	S100 calcium binding protein V1 [Source:ZFIN;Acc:ZDB-GENE-080407-1]	ENSDARG00000070427	103.291	7.92515	2.32616	3.40696	0.0006569	0.0174673
pxdc1b	PX domain containing 1b [Source:ZFIN;Acc:ZDB-GENE-091204-294]	ENSDARG00000040309	272.728	7.92186	2.05422	3.85638	0.000115078	0.00680844
ctsl.1	cathepsin L.1 [Source:ZFIN;Acc:ZDB-GENE-040718-61]	ENSDARG00000003902	154.542	7.91512	2.46437	3.21182	0.00131896	0.0251871
col9a2	procollagen, type IX, alpha 2 [Source:ZFIN;Acc:ZDB-GENE-030131-9786]	ENSDARG00000024492	427.504	7.91221	2.24534	3.52383	0.000425358	0.0138247
BX324215.3	NA	ENSDARG00000078349	148.75	7.90965	2.45477	3.22215	0.00127231	0.0245618
pcdh12	protocadherin 12 [Source:ZFIN;Acc:ZDB-GENE-140106-126]	ENSDARG00000076594	76.2854	7.90329	2.20559	3.5833	0.000339278	0.0120893
cxl34b.11	CX chemokine ligand 34b, duplicate 11 [Source:ZFIN;Acc:ZDB-GENE-091204-33]	ENSDARG00000092283	75.6254	7.89234	2.2065	3.57687	0.000347735	0.0123132
rab6bb	RAB6B, member RAS oncogene family b [Source:ZFIN;Acc:ZDB-GENE-050320-28]	ENSDARG00000031343	74.4776	7.88731	2.20103	3.58346	0.000339074	0.0120893
kif3cb	kinesin family member 3Cb [Source:ZFIN;Acc:ZDB-GENE-080709-4]	ENSDARG00000079500	149.595	7.88247	2.46435	3.1986	0.00138096	0.0259146
slc26a4	solute carrier family 26 (anion exchanger), member 4 [Source:ZFIN;Acc:ZDB-GENE-060503-544]	ENSDARG00000069431	107.3	7.86548	2.36102	3.33139	0.000864122	0.020263
5S_rRNA	5S ribosomal RNA [Source:RFAM;Acc:RF00001]	ENSDARG00000104133	72.2846	7.86538	2.19641	3.58102	0.000342255	0.0121496
zgc:174275	zgc:174275 [Source:ZFIN;Acc:ZDB-GENE-080305-5]	ENSDARG00000099845	82.5899	7.85175	2.26301	3.4696	0.000521237	0.0155111
si:dkey-15h8.12	si:dkey-15h8.12 [Source:ZFIN;Acc:ZDB-GENE-050208-386]	ENSDARG00000102678	139.896	7.84777	2.45476	3.19696	0.00138884	0.0259741
si:ch211-120j21.1	si:ch211-120j21.1 [Source:ZFIN;Acc:ZDB-GENE-091204-381]	ENSDARG00000088816	476.911	7.84691	2.14375	3.66036	0.000251861	0.0103183
tnni2a.4	troponin I type 2a (skeletal, fast), tandem duplicate 4 [Source:ZFIN;Acc:ZDB-GENE-040625-119]	ENSDARG00000029069	71.5304	7.84606	2.19972	3.56685	0.000361304	0.0125107
wdr90	WD repeat domain 90 [Source:ZFIN;Acc:ZDB-GENE-070424-67]	ENSDARG00000079241	90.9153	7.83782	2.30786	3.39613	0.00068345	0.0177194
mis12	MIS12 kinetochore complex component [Source:ZFIN;Acc:ZDB-GENE-040426-1372]	ENSDARG00000026454	138.322	7.83634	2.45477	3.19229	0.00141147	0.0261436
si:ch73-299h12.8	si:ch73-299h12.8 [Source:ZFIN;Acc:ZDB-GENE-081031-66]	ENSDARG00000103237	271.923	7.83327	2.08462	3.75766	0.000171511	0.00819358
si:ch211-137a8.4	si:ch211-137a8.4 [Source:ZFIN;Acc:ZDB-GENE-030131-3742]	ENSDARG00000078748	80.0935	7.83293	2.2567	3.47097	0.00051858	0.0155111
si:ch211-214o13.1	si:ch211-214o13.1 [Source:ZFIN;Acc:ZDB-GENE-131127-207]	ENSDARG00000097214	82.4054	7.83266	2.26913	3.45183	0.000556797	0.0160142
si:ch73-211l2.1	si:ch73-211l2.1 [Source:ZFIN;Acc:ZDB-GENE-081105-10]	ENSDARG00000053345	142.319	7.83185	2.4645	3.17786	0.00148365	0.0267038
CABZ01118678.1	NA	ENSDARG00000069046	137.142	7.82767	2.45477	3.18876	0.00142886	0.0262542
si:dkey-31f5.8	si:dkey-31f5.8 [Source:ZFIN;Acc:ZDB-GENE-041210-182]	ENSDARG00000094428	80.4256	7.82226	2.26323	3.45624	0.000547766	0.0158515
ryr1a	ryanodine receptor 1a (skeletal) [Source:ZFIN;Acc:ZDB-GENE-020108-2]	ENSDARG00000011422	145.843	7.81766	2.22998	3.50571	0.000455392	0.0143942
PIGG	phosphatidylinositol glycan anchor biosynthesis, class G [Source:HGNC Symbol;Acc:HGNC:25985]	ENSDARG00000038270	74.0555	7.8161	2.22886	3.50678	0.000453568	0.0143942
cacna1i	calcium channel, voltage-dependent, T type, alpha 1I subunit [Source:ZFIN;Acc:ZDB-GENE-060503-324]	ENSDARG00000070522	139.99	7.81524	2.46451	3.17111	0.00151856	0.0271588
hdx	highly divergent homeobox [Source:ZFIN;Acc:ZDB-GENE-140106-165]	ENSDARG00000079382	139.99	7.81524	2.46451	3.17111	0.00151856	0.0271588
ppl	periplakin [Source:ZFIN;Acc:ZDB-GENE-041008-196]	ENSDARG00000101043	531.629	7.81366	2.07224	3.77063	0.000162836	0.00783226
sar1ab	secretion associated, Ras related GTPase 1Ab [Source:ZFIN;Acc:ZDB-GENE-050417-437]	ENSDARG00000033320	92.8501	7.81329	2.32523	3.36022	0.000778802	0.0190971
lmnl3	lamin L3 [Source:ZFIN;Acc:ZDB-GENE-020424-4]	ENSDARG00000007751	139.117	7.80891	2.46452	3.16854	0.00153207	0.0272276
CABZ01058646.1	NA	ENSDARG00000091236	471.355	7.80704	2.00625	3.89136	9.96852e-05	0.00632822
gpr183a	G protein-coupled receptor 183a [Source:ZFIN;Acc:ZDB-GENE-070615-28]	ENSDARG00000010317	80.237	7.80234	2.27011	3.43699	0.000588217	0.0166127
si:dkey-223g10.3	si:dkey-223g10.3 [Source:ZFIN;Acc:ZDB-GENE-131121-225]	ENSDARG00000097538	137.662	7.79834	2.46453	3.16423	0.00155491	0.0274949
tinagl1	tubulointerstitial nephritis antigen-like 1 [Source:ZFIN;Acc:ZDB-GENE-060503-240]	ENSDARG00000061231	133.206	7.79819	2.4548	3.17671	0.00148958	0.0267763
sycp1	synaptonemal complex protein 1 [Source:ZFIN;Acc:ZDB-GENE-040910-6]	ENSDARG00000003904	230.482	7.7881	2.02771	3.84083	0.000122619	0.00707918
BX936303.1	NA	ENSDARG00000092760	135.625	7.78329	2.46454	3.15811	0.00158797	0.0277658
fat2	FAT atypical cadherin 2 [Source:ZFIN;Acc:ZDB-GENE-111031-1]	ENSDARG00000018923	224.807	7.75086	1.99618	3.88285	0.000103241	0.00649543
zdhhc7	zinc finger, DHHC-type containing 7 [Source:ZFIN;Acc:ZDB-GENE-040718-346]	ENSDARG00000019484	81.4134	7.74803	2.29692	3.37323	0.000742924	0.0185639
casp6	caspase 6, apoptosis-related cysteine peptidase [Source:ZFIN;Acc:ZDB-GENE-030825-4]	ENSDARG00000093405	81.1224	7.74409	2.29695	3.37146	0.000747697	0.0186501
mst1rb	macrophage stimulating 1 receptor b [Source:ZFIN;Acc:ZDB-GENE-071218-3]	ENSDARG00000004871	563.026	7.74008	2.37377	3.26067	0.00111151	0.0229435
si:dkey-211f22.5	si:dkey-211f22.5 [Source:ZFIN;Acc:ZDB-GENE-141216-381]	ENSDARG00000101128	129.804	7.73893	2.46462	3.14001	0.0016894	0.0286506
naif1	nuclear apoptosis inducing factor 1 [Source:ZFIN;Acc:ZDB-GENE-081104-236]	ENSDARG00000062753	129.513	7.73666	2.46462	3.13909	0.00169476	0.028674
dalrd3	DALR anticodon binding domain containing 3 [Source:ZFIN;Acc:ZDB-GENE-061103-415]	ENSDARG00000068602	65.2669	7.72993	2.2058	3.50436	0.000457698	0.0143942
si:dkey-221h15.4	si:dkey-221h15.4 [Source:ZFIN;Acc:ZDB-GENE-041014-340]	ENSDARG00000041873	128.64	7.72981	2.46464	3.13629	0.00171103	0.028768
clcf1	cardiotrophin-like cytokine factor 1 [Source:ZFIN;Acc:ZDB-GENE-110411-244]	ENSDARG00000076140	64.0658	7.72809	2.19744	3.51687	0.000436674	0.0141148
mmp11a	matrix metallopeptidase 11a [Source:ZFIN;Acc:ZDB-GENE-070817-3]	ENSDARG00000026325	93.6207	7.72004	2.36177	3.26876	0.00108021	0.0227986
SLC22A3	solute carrier family 22 (organic cation transporter), member 3 [Source:HGNC Symbol;Acc:HGNC:10967]	ENSDARG00000058775	123.172	7.71858	2.45497	3.14406	0.00166621	0.0283941
zymnd12	zinc finger, MYND-type containing 12 [Source:ZFIN;Acc:ZDB-GENE-041114-133]	ENSDARG00000017055	89.8168	7.70832	2.35079	3.27904	0.00104161	0.0224114
stoml2	stomatin (EPB72)-like 2 [Source:ZFIN;Acc:ZDB-GENE-040426-1139]	ENSDARG00000103135	70.4687	7.70704	2.25141	3.4232	0.000618875	0.0172368
ccny	cyclin Y [Source:ZFIN;Acc:ZDB-GENE-091117-45]	ENSDARG00000063677	65.9555	7.70369	2.22222	3.46666	0.000526967	0.015602
si:dkey-73p2.2	si:dkey-73p2.2 [Source:ZFIN;Acc:ZDB-GENE-131119-50]	ENSDARG00000079245	67.382	7.69507	2.23592	3.44156	0.000578364	0.0164332
armc10	armadillo repeat containing 10 [Source:ZFIN;Acc:ZDB-GENE-131121-630]	ENSDARG00000062960	70.7802	7.69436	2.25805	3.40752	0.000655554	0.0174645
tspan13b	tetraspanin 13b [Source:ZFIN;Acc:ZDB-GENE-041010-45]	ENSDARG00000070479	80.5608	7.69406	2.31359	3.32559	0.000882301	0.0204175
znf513	zinc finger protein 513 [Source:ZFIN;Acc:ZDB-GENE-030131-9895]	ENSDARG00000019961	710.984	7.69362	1.82939	4.20556	2.6044e-05	0.00327712
si:ch211-217k17.11	si:ch211-217k17.11 [Source:ZFIN;Acc:ZDB-GENE-030131-8636]	ENSDARG00000093748	172.388	7.69288	2.09017	3.6805	0.00023278	0.00976358
ccdc113	coiled-coil domain containing 113 [Source:ZFIN;Acc:ZDB-GENE-041010-163]	ENSDARG00000006981	69.1857	7.69158	2.24948	3.41927	0.000627903	0.017265
CASS4	Cas scaffolding protein family member 4 [Source:HGNC Symbol;Acc:HGNC:15878]	ENSDARG00000006775	63.9428	7.69057	2.21263	3.47576	0.000509403	0.0153071
si:dkey-73p2.4	si:dkey-73p2.4 [Source:ZFIN;Acc:ZDB-GENE-131120-7]	ENSDARG00000078832	212.704	7.68928	2.03031	3.78725	0.000152325	0.00767028
galnt6	UDP-N-acetyl-alpha-D-galactosamine:polypeptide N-acetylgalactosaminyltransferase 6 (GalNAc-T6) [Source:ZFIN;Acc:ZDB-GENE-040426-2272]	ENSDARG00000014386	61.553	7.68111	2.19838	3.49398	0.000475869	0.0146428
agt	angiotensinogen [Source:ZFIN;Acc:ZDB-GENE-030131-1205]	ENSDARG00000016412	70.772	7.67988	2.26388	3.39235	0.000692956	0.0177881
si:ch73-21k16.6	si:ch73-21k16.6 [Source:ZFIN;Acc:ZDB-GENE-130603-35]	ENSDARG00000096770	157.024	7.67759	2.03291	3.77666	0.000158945	0.00775089
ints10	integrator complex subunit 10 [Source:ZFIN;Acc:ZDB-GENE-050522-2]	ENSDARG00000043031	446.26	7.66871	2.04326	3.75318	0.000174608	0.00825135
galcb	galactosylceramidase b [Source:ZFIN;Acc:ZDB-GENE-040426-2115]	ENSDARG00000016474	115.892	7.65635	2.4552	3.11843	0.00181818	0.0298644
stx11b.1	syntaxin 11b, tandem duplicate 1 [Source:ZFIN;Acc:ZDB-GENE-040426-1893]	ENSDARG00000029290	67.5255	7.6472	2.25682	3.38849	0.000702792	0.0179064
lzts2b	leucine zipper, putative tumor suppressor 2b [Source:ZFIN;Acc:ZDB-GENE-030131-9587]	ENSDARG00000077207	118.162	7.64346	2.46491	3.1009	0.00192931	0.0310385
si:ch73-278m9.1	si:ch73-278m9.1 [Source:ZFIN;Acc:ZDB-GENE-141212-261]	ENSDARG00000079143	118.162	7.64346	2.46491	3.1009	0.00192931	0.0310385
CABZ01044048.1	NA	ENSDARG00000011463	113.727	7.63704	2.45528	3.11045	0.00186801	0.0305051
stk24a	serine/threonine kinase 24a (STE20 homolog, yeast) [Source:ZFIN;Acc:ZDB-GENE-070424-52]	ENSDARG00000100955	78.8801	7.63583	2.32657	3.28202	0.00103066	0.0223121
ccnb2	cyclin B2 [Source:ZFIN;Acc:ZDB-GENE-030429-12]	ENSDARG00000036180	67.0377	7.63261	2.25956	3.37792	0.000730354	0.0183801
wnt3	wingless-type MMTV integration site family, member 3 [Source:ZFIN;Acc:ZDB-GENE-081003-1]	ENSDARG00000038990	59.5813	7.63219	2.20384	3.46313	0.000533931	0.0157092
si:dkey-86e18.1	si:dkey-86e18.1 [Source:ZFIN;Acc:ZDB-GENE-041014-18]	ENSDARG00000043536	72.879	7.63077	2.29658	3.32267	0.000891594	0.0204938
cngb1a	cyclic nucleotide gated channel beta 1a [Source:ZFIN;Acc:ZDB-GENE-050419-164]	ENSDARG00000068242	322.729	7.62885	2.24142	3.40358	0.000665099	0.0175529
pkn1b	protein kinase N1b [Source:ZFIN;Acc:ZDB-GENE-070424-87]	ENSDARG00000062748	203.132	7.62824	2.03373	3.75085	0.000176233	0.00825135
prrg2	proline rich Gla (G-carboxyglutamic acid) 2 [Source:ZFIN;Acc:ZDB-GENE-130625-1]	ENSDARG00000087193	112.547	7.62633	2.45533	3.10603	0.00189618	0.030855
wu:fb18f06	wu:fb18f06 [Source:ZFIN;Acc:ZDB-GENE-030131-261]	ENSDARG00000097635	58.8926	7.62532	2.20123	3.46412	0.000531971	0.0156842
si:ch211-229i14.2	si:ch211-229i14.2 [Source:ZFIN;Acc:ZDB-GENE-070705-123]	ENSDARG00000086048	66.3203	7.6251	2.25725	3.37806	0.000730004	0.0183801
cx44.2	connexin 44.2 [Source:ZFIN;Acc:ZDB-GENE-010619-1]	ENSDARG00000077765	75.8754	7.61938	2.31713	3.28828	0.00100803	0.022007
cldn7b	claudin 7b [Source:ZFIN;Acc:ZDB-GENE-001103-5]	ENSDARG00000014047	58.3106	7.61287	2.20184	3.45751	0.000545199	0.0158096
pkp1b	plakophilin 1b [Source:ZFIN;Acc:ZDB-GENE-030131-417]	ENSDARG00000052705	1513.12	7.60977	1.90829	3.98773	6.67073e-05	0.00520895
mllt1a	myeloid/lymphoid or mixed-lineage leukemia; translocated to, 1a [Source:ZFIN;Acc:ZDB-GENE-081105-45]	ENSDARG00000043185	99.3461	7.60907	2.07835	3.66112	0.00025112	0.0103179
ncam1a	neural cell adhesion molecule 1a [Source:ZFIN;Acc:ZDB-GENE-990415-31]	ENSDARG00000056181	59.942	7.59874	2.2218	3.42008	0.00062603	0.017265
mpv17	MpV17 mitochondrial inner membrane protein [Source:ZFIN;Acc:ZDB-GENE-040426-1168]	ENSDARG00000032431	194.576	7.5986	1.98008	3.83751	0.000124287	0.00710331
zgc:136870	zgc:136870 [Source:ZFIN;Acc:ZDB-GENE-060312-1]	ENSDARG00000054837	64.0781	7.59369	2.25523	3.36715	0.000759494	0.0187782
vps51	vacuolar protein sorting 51 homolog (S. cerevisiae) [Source:ZFIN;Acc:ZDB-GENE-030131-6008]	ENSDARG00000062016	108.808	7.59164	2.45552	3.09167	0.00199036	0.0314865
gipc1	GIPC PDZ domain containing family, member 1 [Source:ZFIN;Acc:ZDB-GENE-060726-1]	ENSDARG00000104483	126.925	7.5884	2.26632	3.34834	0.00081297	0.0196745
si:dkey-81j5.4	si:dkey-81j5.4 [Source:ZFIN;Acc:ZDB-GENE-131121-283]	ENSDARG00000097096	78.1013	7.58806	2.34039	3.24222	0.00118601	0.0238931
tnfrsf1b	tumor necrosis factor receptor superfamily, member 1B [Source:ZFIN;Acc:ZDB-GENE-070410-133]	ENSDARG00000070165	108.415	7.58791	2.45554	3.09012	0.00200074	0.0315396
fdxr	ferredoxin reductase [Source:ZFIN;Acc:ZDB-GENE-130613-2]	ENSDARG00000089369	57.1628	7.5878	2.20315	3.44407	0.000573036	0.0163487
si:ch73-346m18.6	si:ch73-346m18.6 [Source:ZFIN;Acc:ZDB-GENE-091118-104]	ENSDARG00000100532	73.084	7.58687	2.3147	3.27769	0.0010466	0.0224843
zgc:66473	zgc:66473 [Source:ZFIN;Acc:ZDB-GENE-030131-5708]	ENSDARG00000087375	72.965	7.57622	2.31762	3.26896	0.00107942	0.0227986
tipin	timeless interacting protein [Source:ZFIN;Acc:ZDB-GENE-040801-189]	ENSDARG00000036136	395.323	7.57523	1.9578	3.86925	0.000109169	0.00669358
rgs18	regulator of G-protein signaling 18 [Source:ZFIN;Acc:ZDB-GENE-061013-722]	ENSDARG00000036106	64.984	7.57516	2.26919	3.33827	0.00084301	0.0200633
crb3a	crumbs homolog 3a [Source:ZFIN;Acc:ZDB-GENE-060610-2]	ENSDARG00000102948	110.304	7.57312	2.46525	3.07195	0.00212669	0.0327556
tuba2	tubulin, alpha 2 [Source:ZFIN;Acc:ZDB-GENE-040426-1970]	ENSDARG00000045014	72.674	7.57181	2.31768	3.26698	0.001087	0.0227986
si:dkey-18a10.3	si:dkey-18a10.3 [Source:ZFIN;Acc:ZDB-GENE-091204-174]	ENSDARG00000090814	106.447	7.56906	2.45565	3.0823	0.00205406	0.0320574
FSIP1	fibrous sheath interacting protein 1 [Source:HGNC Symbol;Acc:HGNC:21674]	ENSDARG00000104620	109.431	7.56497	2.4653	3.06858	0.00215076	0.0329107
myl4	myosin, light chain 4, alkali; atrial, embryonic [Source:ZFIN;Acc:ZDB-GENE-050626-112]	ENSDARG00000011519	105.857	7.56333	2.45569	3.07992	0.00207053	0.0322217
ms4a17a.5	membrane-spanning 4-domains, subfamily A, member 17A.5 [Source:ZFIN;Acc:ZDB-GENE-040912-55]	ENSDARG00000092204	58.6918	7.55893	2.22897	3.39122	0.000695826	0.0177972
SMIM22	small integral membrane protein 22 [Source:HGNC Symbol;Acc:HGNC:48329]	ENSDARG00000105068	65.5169	7.55567	2.28013	3.31369	0.000920722	0.0208278
zgc:66479	zgc:66479 [Source:ZFIN;Acc:ZDB-GENE-031030-10]	ENSDARG00000008732	80.2328	7.55377	2.3632	3.19641	0.00139148	0.0259741
dpf3	D4, zinc and double PHD fingers, family 3 [Source:ZFIN;Acc:ZDB-GENE-041014-190]	ENSDARG00000025309	104.479	7.54982	2.45577	3.07432	0.00210986	0.0326034
plcxd3	phosphatidylinositol-specific phospholipase C, X domain containing 3 [Source:ZFIN;Acc:ZDB-GENE-050327-10]	ENSDARG00000054794	57.1874	7.54353	2.22314	3.39318	0.000690852	0.0177667
si:ch1073-204b8.1	si:ch1073-204b8.1 [Source:ZFIN;Acc:ZDB-GENE-120215-135]	ENSDARG00000101925	105.066	7.52316	2.46556	3.0513	0.00227851	0.0341971
CABZ01064771.1	NA	ENSDARG00000103248	101.725	7.52223	2.45597	3.06284	0.00219248	0.03344
flvcr2b	feline leukemia virus subgroup C cellular receptor family, member 2b [Source:ZFIN;Acc:ZDB-GENE-041210-312]	ENSDARG00000031506	472.64	7.51997	1.95076	3.85489	0.00011578	0.00680844
spns3	spinster homolog 3 (Drosophila) [Source:ZFIN;Acc:ZDB-GENE-060531-7]	ENSDARG00000035459	69.1815	7.51726	2.31837	3.24247	0.00118498	0.0238931
ssbp2	single-stranded DNA binding protein 2 [Source:ZFIN;Acc:ZDB-GENE-090312-197]	ENSDARG00000099727	101.135	7.51621	2.45601	3.06033	0.0022109	0.0335035
CABZ01033309.1	NA	ENSDARG00000099178	104.192	7.51458	2.46562	3.04775	0.00230564	0.0344754
C13H10orf53	chromosome 10 open reading frame 53 [Source:HGNC Symbol;Acc:HGNC:27421]	ENSDARG00000069363	60.3479	7.51315	2.26145	3.32227	0.000892869	0.0204938
crlf1a	cytokine receptor-like factor 1a [Source:ZFIN;Acc:ZDB-GENE-040718-397]	ENSDARG00000024365	575.345	7.51309	2.02117	3.71719	0.000201451	0.00900089
ube3d	ubiquitin protein ligase E3D [Source:ZFIN;Acc:ZDB-GENE-091218-3]	ENSDARG00000026178	153	7.5108	2.36221	3.17957	0.00147494	0.0266688
snx10a	sorting nexin 10a [Source:ZFIN;Acc:ZDB-GENE-050809-44]	ENSDARG00000004405	100.348	7.50813	2.45607	3.05697	0.00223588	0.033737
prkag2b	protein kinase, AMP-activated, gamma 2 non-catalytic subunit b [Source:ZFIN;Acc:ZDB-GENE-070912-442]	ENSDARG00000001933	64.3159	7.50792	2.29183	3.27595	0.00105305	0.0225543
lrrc8c	leucine rich repeat containing 8 family, member C [Source:ZFIN;Acc:ZDB-GENE-030131-2965]	ENSDARG00000099911	100.151	7.5061	2.45609	3.05612	0.0022422	0.0337961
pigb	phosphatidylinositol glycan anchor biosynthesis, class B [Source:ZFIN;Acc:ZDB-GENE-040426-1216]	ENSDARG00000105011	103.319	7.50592	2.46568	3.04416	0.00233332	0.0346872
si:dkeyp-47f9.4	si:dkeyp-47f9.4 [Source:ZFIN;Acc:ZDB-GENE-131126-9]	ENSDARG00000096961	103.028	7.50301	2.4657	3.04295	0.00234268	0.0347046
PARP11	poly (ADP-ribose) polymerase family, member 11 [Source:HGNC Symbol;Acc:HGNC:1186]	ENSDARG00000098716	103.028	7.50301	2.4657	3.04295	0.00234268	0.0347046
mapk8ip3	mitogen-activated protein kinase 8 interacting protein 3 [Source:ZFIN;Acc:ZDB-GENE-090303-6]	ENSDARG00000062531	53.203	7.49573	2.20847	3.39408	0.000688605	0.0177413
msto1	misato 1, mitochondrial distribution and morphology regulator [Source:ZFIN;Acc:ZDB-GENE-030131-6238]	ENSDARG00000024381	140.98	7.49543	2.06734	3.62565	0.00028824	0.0109288
rgs2	regulator of G-protein signaling 2 [Source:ZFIN;Acc:ZDB-GENE-040718-410]	ENSDARG00000098761	499.293	7.49503	1.90263	3.93931	8.17177e-05	0.00573535
cdc14b	NA	ENSDARG00000097367	102.155	7.49424	2.46576	3.03932	0.00237113	0.034941
smtna	smoothelin a [Source:ZFIN;Acc:ZDB-GENE-091204-245]	ENSDARG00000074652	101.864	7.4913	2.46578	3.0381	0.00238075	0.0350229
ms4a17a.2	membrane-spanning 4-domains, subfamily A, member 17a.2 [Source:ZFIN;Acc:ZDB-GENE-070705-367]	ENSDARG00000093546	57.3226	7.48933	2.24711	3.33287	0.000859561	0.0201897
hsd17b14	hydroxysteroid (17-beta) dehydrogenase 14 [Source:ZFIN;Acc:ZDB-GENE-040801-24]	ENSDARG00000054842	53.2563	7.48833	2.21248	3.38459	0.000712859	0.0180573
si:dkeyp-73b11.8	si:dkeyp-73b11.8 [Source:ZFIN;Acc:ZDB-GENE-131120-176]	ENSDARG00000090185	60.3643	7.48285	2.27412	3.29044	0.00100032	0.022007
neto1	neuropilin (NRP) and tolloid (TLL)-like 1 [Source:ZFIN;Acc:ZDB-GENE-070912-592]	ENSDARG00000068483	100.991	7.48242	2.46585	3.03442	0.00241001	0.0351598
CT955963.1	NA	ENSDARG00000100370	100.991	7.48242	2.46585	3.03442	0.00241001	0.0351598
yod1	YOD1 deubiquitinase [Source:ZFIN;Acc:ZDB-GENE-050417-217]	ENSDARG00000008542	198.512	7.48108	2.08795	3.58298	0.000339697	0.0120893
si:ch211-285j22.3	si:ch211-285j22.3 [Source:ZFIN;Acc:ZDB-GENE-141216-187]	ENSDARG00000100703	99.5358	7.46744	2.46597	3.0282	0.00246018	0.0357437
anapc1	anaphase promoting complex subunit 1 [Source:ZFIN;Acc:ZDB-GENE-081107-12]	ENSDARG00000075687	262.473	7.4661	2.10157	3.55263	0.000381398	0.0130613
CABZ01054962.1	NA	ENSDARG00000088672	51.838	7.46105	2.21118	3.37424	0.000740204	0.0185288
tyw3	tRNA-yW synthesizing protein 3 homolog (S. cerevisiae) [Source:ZFIN;Acc:ZDB-GENE-040718-355]	ENSDARG00000038222	275.003	7.46011	1.98886	3.75095	0.000176167	0.00825135
zgc:112148	zgc:112148 [Source:ZFIN;Acc:ZDB-GENE-050417-235]	ENSDARG00000001804	257.489	7.45959	1.92799	3.86909	0.00010924	0.00669358
KRT23	keratin 23, type I [Source:HGNC Symbol;Acc:HGNC:6438]	ENSDARG00000019365	95.4285	7.45601	2.4565	3.03522	0.00240363	0.0351598
si:ch211-197l9.2	si:ch211-197l9.2 [Source:ZFIN;Acc:ZDB-GENE-091204-369]	ENSDARG00000078244	52.7562	7.4504	2.22479	3.34881	0.000811596	0.0196745
C20H2orf44	chromosome 2 open reading frame 44 [Source:HGNC Symbol;Acc:HGNC:26157]	ENSDARG00000016528	72.6658	7.44603	2.3645	3.14909	0.00163777	0.0281574
ttc22	tetratricopeptide repeat domain 22 [Source:ZFIN;Acc:ZDB-GENE-050208-292]	ENSDARG00000077836	97.2075	7.44297	2.46617	3.01802	0.00254429	0.0366324
zgc:173705	zgc:173705 [Source:ZFIN;Acc:ZDB-GENE-080212-6]	ENSDARG00000105137	54.5147	7.43678	2.24596	3.31118	0.000929045	0.0209824
dok7	docking protein 7 [Source:ZFIN;Acc:ZDB-GENE-090312-103]	ENSDARG00000060236	96.6254	7.43675	2.46623	3.01544	0.00256609	0.0367893
aatka	apoptosis-associated tyrosine kinase a [Source:ZFIN;Acc:ZDB-GENE-100812-4]	ENSDARG00000078222	51.0059	7.43664	2.21386	3.35913	0.00078188	0.0190971
stra6l	STRA6-like [Source:ZFIN;Acc:ZDB-GENE-070410-116]	ENSDARG00000062467	51.5511	7.43209	2.22152	3.3455	0.000821348	0.0196745
samd1b	sterile alpha motif domain containing 1b [Source:ZFIN;Acc:ZDB-GENE-090313-2]	ENSDARG00000079062	206.26	7.42452	2.13157	3.48313	0.000495592	0.0151177
si:ch211-131e11.21	si:ch211-131e11.21 [Source:ZFIN;Acc:ZDB-GENE-070912-55]	ENSDARG00000095739	50.5795	7.41863	2.2177	3.34519	0.000822272	0.0196745
evplb	envoplakin b [Source:ZFIN;Acc:ZDB-GENE-030131-212]	ENSDARG00000103459	50.8378	7.41546	2.22161	3.33787	0.000844217	0.0200633
gdpd3a	glycerophosphodiester phosphodiesterase domain containing 3a [Source:ZFIN;Acc:ZDB-GENE-040426-2279]	ENSDARG00000074466	56.0232	7.40922	2.27031	3.26353	0.00110034	0.0229055
dbnla	drebrin-like a [Source:ZFIN;Acc:ZDB-GENE-040704-42]	ENSDARG00000008170	131.888	7.40655	2.07324	3.57246	0.000353644	0.0124287
cyth4a	cytohesin 4a [Source:ZFIN;Acc:ZDB-GENE-090624-6]	ENSDARG00000038011	49.5916	7.4064	2.21345	3.34609	0.000819606	0.0196745
ankrd39	ankyrin repeat domain 39 [Source:ZFIN;Acc:ZDB-GENE-081104-153]	ENSDARG00000041350	288.378	7.40397	2.06409	3.58705	0.000334445	0.0120238
si:ch211-246i5.5	si:ch211-246i5.5 [Source:ZFIN;Acc:ZDB-GENE-131121-529]	ENSDARG00000097637	361.945	7.39721	2.11125	3.50371	0.000458825	0.0143942
zgc:174160	zgc:174160 [Source:ZFIN;Acc:ZDB-GENE-030131-6252]	ENSDARG00000058260	59.2943	7.39449	2.30152	3.21288	0.00131413	0.025129
lyplal1	lysophospholipase-like 1 [Source:ZFIN;Acc:ZDB-GENE-050306-32]	ENSDARG00000088764	52.8382	7.36902	2.26028	3.26022	0.00111326	0.0229435
OGFR (4 of 4)	opioid growth factor receptor [Source:HGNC Symbol;Acc:HGNC:15768]	ENSDARG00000103677	136.325	7.3633	2.37338	3.10245	0.00191928	0.0309833
METTL18	methyltransferase like 18 [Source:HGNC Symbol;Acc:HGNC:28793]	ENSDARG00000074588	632.417	7.36178	2.15313	3.41911	0.000628274	0.017265
si:ch211-53m15.2	si:ch211-53m15.2 [Source:ZFIN;Acc:ZDB-GENE-100922-24]	ENSDARG00000094928	82.4453	7.36005	2.09341	3.51581	0.000438412	0.0141385
mical1	microtubule associated monooxygenase, calponin and LIM domain containing 1 [Source:ZFIN;Acc:ZDB-GENE-081022-3]	ENSDARG00000011809	81.7156	7.35837	2.08713	3.52559	0.000422547	0.0138247
flj13639	flj13639 [Source:ZFIN;Acc:ZDB-GENE-030131-8104]	ENSDARG00000010764	85.0811	7.35797	2.1214	3.46845	0.000523462	0.0155308
sptbn2	spectrin, beta, non-erythrocytic 2 [Source:ZFIN;Acc:ZDB-GENE-030131-787]	ENSDARG00000053956	48.4029	7.35615	2.22422	3.3073	0.000942011	0.0211573
slc46a1	solute carrier family 46 (folate transporter), member 1 [Source:ZFIN;Acc:ZDB-GENE-040426-1012]	ENSDARG00000026149	89.3494	7.35544	2.46702	2.98151	0.0028683	0.0396303
CR450729.1	NA	ENSDARG00000088561	47.5954	7.35491	2.21616	3.31877	0.000904145	0.0206517
zcchc2	zinc finger, CCHC domain containing 2 [Source:ZFIN;Acc:ZDB-GENE-070912-269]	ENSDARG00000067950	48.2061	7.35122	2.2244	3.3048	0.000950431	0.0212273
slc38a7	solute carrier family 38, member 7 [Source:ZFIN;Acc:ZDB-GENE-040801-266]	ENSDARG00000012002	430.636	7.35078	1.87141	3.92793	8.56788e-05	0.00574059
clk2b	CDC-like kinase 2b [Source:ZFIN;Acc:ZDB-GENE-060929-1126]	ENSDARG00000059870	48.3332	7.34406	2.22896	3.29484	0.00098476	0.0218555
idua	iduronidase, alpha-L- [Source:ZFIN;Acc:ZDB-GENE-060526-29]	ENSDARG00000062904	79.4693	7.34321	2.07423	3.54021	0.000399808	0.0132265
si:dkey-34d22.1	si:dkey-34d22.1 [Source:ZFIN;Acc:ZDB-GENE-131121-338]	ENSDARG00000103181	491.39	7.33923	2.01266	3.64653	0.000265807	0.0105522
jag1a	jagged 1a [Source:ZFIN;Acc:ZDB-GENE-011128-2]	ENSDARG00000030289	132.832	7.33746	2.37368	3.09118	0.00199363	0.0314865
si:dkey-15h8.16	si:dkey-15h8.16 [Source:ZFIN;Acc:ZDB-GENE-050208-707]	ENSDARG00000098613	57.0603	7.33739	2.30782	3.17936	0.00147603	0.0266688
ntm	neurotrimin [Source:ZFIN;Acc:ZDB-GENE-060421-6020]	ENSDARG00000018065	87.6031	7.33486	2.46725	2.97289	0.00295006	0.040247
zgc:172128	zgc:172128 [Source:ZFIN;Acc:ZDB-GENE-080220-2]	ENSDARG00000104208	87.6031	7.33486	2.46725	2.97289	0.00295006	0.040247
tex30	testis expressed 30 [Source:ZFIN;Acc:ZDB-GENE-041210-219]	ENSDARG00000030636	84.6067	7.33033	2.45781	2.98246	0.00285943	0.0395466
arhgef3l	Rho guanine nucleotide exchange factor (GEF) 3, like [Source:ZFIN;Acc:ZDB-GENE-050522-85]	ENSDARG00000037554	84.6067	7.33033	2.45781	2.98246	0.00285943	0.0395466
fgd6	FYVE, RhoGEF and PH domain containing 6 [Source:ZFIN;Acc:ZDB-GENE-041210-200]	ENSDARG00000045528	84.0164	7.32298	2.4579	2.97936	0.00288851	0.0398705
si:ch1073-268j14.1	si:ch1073-268j14.1 [Source:ZFIN;Acc:ZDB-GENE-141216-172]	ENSDARG00000099437	102.761	7.32044	2.27799	3.21356	0.00131102	0.0251063
tenm4	teneurin transmembrane protein 4 [Source:ZFIN;Acc:ZDB-GENE-990714-20]	ENSDARG00000105088	230.646	7.31609	2.22504	3.28808	0.00100875	0.022007
meis2b	Meis homeobox 2b [Source:ZFIN;Acc:ZDB-GENE-000210-23]	ENSDARG00000077840	62.6639	7.31563	2.35554	3.10572	0.0018982	0.030855
thyn1	thymocyte nuclear protein 1 [Source:ZFIN;Acc:ZDB-GENE-040426-1585]	ENSDARG00000042659	83.2294	7.31309	2.45803	2.97519	0.00292808	0.0401025
dennd6b	DENN/MADD domain containing 6B [Source:ZFIN;Acc:ZDB-GENE-030131-9382]	ENSDARG00000011605	83.0326	7.31061	2.45806	2.97414	0.00293812	0.0401619
ezra	ezrin a [Source:ZFIN;Acc:ZDB-GENE-050522-18]	ENSDARG00000020944	62.2704	7.30865	2.35566	3.10259	0.00191834	0.0309833
ap5m1	adaptor-related protein complex 5, mu 1 subunit [Source:ZFIN;Acc:ZDB-GENE-050522-231]	ENSDARG00000031533	124.863	7.30781	2.36425	3.09096	0.00199514	0.0314865
prkcq	protein kinase C, theta [Source:ZFIN;Acc:ZDB-GENE-041210-195]	ENSDARG00000034173	485.778	7.30705	2.02304	3.61192	0.00030394	0.0112426
lef1	lymphoid enhancer-binding factor 1 [Source:ZFIN;Acc:ZDB-GENE-990714-26]	ENSDARG00000031894	46.919	7.3043	2.23152	3.27323	0.00106324	0.022657
rce1a	Ras converting CAAX endopeptidase 1a [Source:ZFIN;Acc:ZDB-GENE-041008-116]	ENSDARG00000077909	52.0061	7.30295	2.28156	3.20085	0.00137022	0.0258185
irx3a	iroquois homeobox 3a [Source:ZFIN;Acc:ZDB-GENE-991119-5]	ENSDARG00000101076	52.8054	7.30259	2.28789	3.19184	0.00141369	0.0261436
mical3b	microtubule associated monooxygenase, calponin and LIM domain containing 3b [Source:ZFIN;Acc:ZDB-GENE-050211-1]	ENSDARG00000094732	560.445	7.30254	1.93569	3.77259	0.000161565	0.0078245
osbpl7	oxysterol binding protein-like 7 [Source:ZFIN;Acc:ZDB-GENE-041010-212]	ENSDARG00000012981	46.3697	7.30242	2.22656	3.27969	0.00103922	0.0223941
PDZD4 (1 of 2)	PDZ domain containing 4 [Source:HGNC Symbol;Acc:HGNC:21167]	ENSDARG00000090564	53.576	7.30147	2.29482	3.18171	0.00146407	0.0265549
card14	caspase recruitment domain family, member 14 [Source:ZFIN;Acc:ZDB-GENE-090310-1]	ENSDARG00000103485	47.5626	7.30124	2.23955	3.26014	0.00111356	0.0229435
col17a1b	collagen, type XVII, alpha 1b [Source:ZFIN;Acc:ZDB-GENE-030131-7145]	ENSDARG00000079011	203.687	7.30107	2.01385	3.62543	0.000288477	0.0109288
smyd4	SET and MYND domain containing 4 [Source:ZFIN;Acc:ZDB-GENE-060929-248]	ENSDARG00000060983	46.4517	7.30087	2.22859	3.27601	0.00105285	0.0225543
si:ch211-194m7.3	si:ch211-194m7.3 [Source:ZFIN;Acc:ZDB-GENE-131121-19]	ENSDARG00000074322	84.1107	7.29233	2.46775	2.95505	0.00312618	0.0416197
si:dkey-23k10.2	si:dkey-23k10.2 [Source:ZFIN;Acc:ZDB-GENE-131122-52]	ENSDARG00000097700	84.1107	7.29233	2.46775	2.95505	0.00312618	0.0416197
nrm	nurim (nuclear envelope membrane protein [Source:ZFIN;Acc:ZDB-GENE-060503-445]	ENSDARG00000063690	46.4312	7.2905	2.23252	3.26559	0.00109237	0.0228348
crfb12	cytokine receptor family member B12 [Source:ZFIN;Acc:ZDB-GENE-060421-4184]	ENSDARG00000052413	63.0615	7.29003	2.36705	3.07979	0.00207144	0.0322217
p2ry11	purinergic receptor P2Y, G-protein coupled, 11 [Source:ZFIN;Acc:ZDB-GENE-111221-4]	ENSDARG00000014929	56.3757	7.28814	2.32227	3.13837	0.00169893	0.0286743
sass6	SAS-6 centriolar assembly protein [Source:ZFIN;Acc:ZDB-GENE-040426-2784]	ENSDARG00000058346	46.8862	7.28588	2.23935	3.25356	0.00113967	0.0232774
tshba	thyroid stimulating hormone, beta subunit, a [Source:ZFIN;Acc:ZDB-GENE-030513-3]	ENSDARG00000033726	83.5286	7.28505	2.46784	2.95199	0.00315729	0.0418193
pex12	peroxisomal biogenesis factor 12 [Source:ZFIN;Acc:ZDB-GENE-040426-929]	ENSDARG00000035149	83.5286	7.28505	2.46784	2.95199	0.00315729	0.0418193
ANKRD53	ankyrin repeat domain 53 [Source:HGNC Symbol;Acc:HGNC:25691]	ENSDARG00000098445	83.5286	7.28505	2.46784	2.95199	0.00315729	0.0418193
SUSD3 (2 of 2)	sushi domain containing 3 [Source:HGNC Symbol;Acc:HGNC:28391]	ENSDARG00000069607	62.7704	7.28493	2.36714	3.07752	0.00208731	0.0323659
zbtb40	zinc finger and BTB domain containing 40 [Source:ZFIN;Acc:ZDB-GENE-030131-1704]	ENSDARG00000091762	56.0847	7.28229	2.32239	3.13568	0.00171454	0.028768
tmem56a	transmembrane protein 56a [Source:ZFIN;Acc:ZDB-GENE-090402-1]	ENSDARG00000098451	45.3326	7.28192	2.22488	3.27296	0.00106428	0.022657
si:dkey-117n7.4	si:dkey-117n7.4 [Source:ZFIN;Acc:ZDB-GENE-060503-237]	ENSDARG00000092064	83.2375	7.2814	2.46789	2.95046	0.00317304	0.0419331
chn1	chimerin 1 [Source:ZFIN;Acc:ZDB-GENE-040426-1934]	ENSDARG00000101735	307.259	7.28054	2.17525	3.34699	0.000816945	0.0196745
ZC3H12A (2 of 2)	zinc finger CCCH-type containing 12A [Source:HGNC Symbol;Acc:HGNC:26259]	ENSDARG00000101034	45.9434	7.27654	2.23354	3.25785	0.00112261	0.0230627
fabp7b	fatty acid binding protein 7, brain, b [Source:ZFIN;Acc:ZDB-GENE-040614-4]	ENSDARG00000034650	79.6877	7.26731	2.45863	2.95584	0.00311821	0.0416197
tacr1a	tachykinin receptor 1a [Source:ZFIN;Acc:ZDB-GENE-060526-185]	ENSDARG00000035533	48.5423	7.26248	2.2669	3.2037	0.00135673	0.0256777
PLA2R1	phospholipase A2 receptor 1, 180kDa [Source:HGNC Symbol;Acc:HGNC:9042]	ENSDARG00000077474	44.234	7.26086	2.22186	3.26792	0.00108339	0.0227986
bgna	biglycan a [Source:ZFIN;Acc:ZDB-GENE-040704-74]	ENSDARG00000017884	78.9007	7.25684	2.45878	2.9514	0.00316335	0.0418602
dhx9	DEAH (Asp-Glu-Ala-His) box helicase 9 [Source:ZFIN;Acc:ZDB-GENE-070912-171]	ENSDARG00000079725	490.538	7.25666	1.85132	3.91971	8.86543e-05	0.00583834
jmjd4	jumonji domain containing 4 [Source:ZFIN;Acc:ZDB-GENE-060929-636]	ENSDARG00000058995	78.7039	7.2542	2.45881	2.95029	0.00317481	0.0419331
ncf2	neutrophil cytosolic factor 2 [Source:ZFIN;Acc:ZDB-GENE-070209-29]	ENSDARG00000005821	280.262	7.25378	1.85791	3.90426	9.45125e-05	0.00614577
pusl1	pseudouridylate synthase-like 1 [Source:ZFIN;Acc:ZDB-GENE-101110-1]	ENSDARG00000074565	61.0242	7.25374	2.36771	3.06361	0.00218682	0.0333899
si:ch211-217n8.6	si:ch211-217n8.6 [Source:ZFIN;Acc:ZDB-GENE-131121-8]	ENSDARG00000097320	156.039	7.25123	2.03624	3.56108	0.000369331	0.0127573
CABZ01066312.1	NA	ENSDARG00000100624	55.6748	7.24681	2.3339	3.10502	0.00190268	0.0308923
si:dkey-283b1.7	si:dkey-283b1.7 [Source:ZFIN;Acc:ZDB-GENE-120215-126]	ENSDARG00000053460	77.3266	7.23554	2.45908	2.94237	0.00325706	0.0426596
CDK18	cyclin-dependent kinase 18 [Source:HGNC Symbol;Acc:HGNC:8751]	ENSDARG00000012204	45.1318	7.23512	2.24321	3.22535	0.0012582	0.0244577
ampd3a	adenosine monophosphate deaminase 3a [Source:ZFIN;Acc:ZDB-GENE-110407-2]	ENSDARG00000005800	79.454	7.23254	2.46854	2.92988	0.00339088	0.0439628
actc1b	actin, alpha, cardiac muscle 1b [Source:ZFIN;Acc:ZDB-GENE-000322-1]	ENSDARG00000099197	48411.9	7.22838	1.98197	3.64707	0.000265248	0.0105522
CABZ01084942.1	NA	ENSDARG00000100332	47.3002	7.22791	2.26884	3.18573	0.00144387	0.0263807
stk11	serine/threonine kinase 11 [Source:ZFIN;Acc:ZDB-GENE-050417-383]	ENSDARG00000046074	403.223	7.21995	1.96699	3.67056	0.00024202	0.0100613
col10a1b	collagen, type X, alpha 1b [Source:ZFIN;Acc:ZDB-GENE-030131-7079]	ENSDARG00000101535	43.611	7.21976	2.23369	3.23222	0.00122834	0.0242791
itgb3a	integrin beta 3a [Source:ZFIN;Acc:ZDB-GENE-071207-1]	ENSDARG00000056767	76.146	7.21926	2.45933	2.93546	0.00333051	0.0434198
eef1a1a	eukaryotic translation elongation factor 1 alpha 1a [Source:ZFIN;Acc:ZDB-GENE-030131-8278]	ENSDARG00000039502	75.9493	7.21652	2.45937	2.9343	0.00334302	0.0434624
tnfrsf21	tumor necrosis factor receptor superfamily, member 21 [Source:ZFIN;Acc:ZDB-GENE-030131-5971]	ENSDARG00000001807	1318.36	7.21317	1.79344	4.02198	5.77113e-05	0.00487021
cldn15lb	claudin 15-like b [Source:ZFIN;Acc:ZDB-GENE-040718-145]	ENSDARG00000100844	77.9988	7.21307	2.46882	2.92167	0.00348162	0.0445653
si:dkey-229e3.2	si:dkey-229e3.2 [Source:ZFIN;Acc:ZDB-GENE-131121-296]	ENSDARG00000097217	44.7629	7.21153	2.25035	3.20462	0.00135241	0.0256521
txndc16	thioredoxin domain containing 16 [Source:ZFIN;Acc:ZDB-GENE-100712-1]	ENSDARG00000032256	47.3863	7.21023	2.27726	3.16619	0.00154449	0.0273792
zgc:92658	zgc:92658 [Source:ZFIN;Acc:ZDB-GENE-040718-123]	ENSDARG00000092792	45.6646	7.20537	2.26194	3.18549	0.00144511	0.0263807
mst1ra	macrophage stimulating 1 receptor a [Source:ZFIN;Acc:ZDB-GENE-071218-2]	ENSDARG00000060235	42.3074	7.20407	2.22528	3.23737	0.00120637	0.0240473
chia.4	chitinase, acidic.4 [Source:ZFIN;Acc:ZDB-GENE-030131-9279]	ENSDARG00000008541	76.8346	7.19721	2.46905	2.91497	0.00355727	0.0448814
six6b	SIX homeobox 6b [Source:ZFIN;Acc:ZDB-GENE-050522-308]	ENSDARG00000031316	76.8346	7.19721	2.46905	2.91497	0.00355727	0.0448814
KCNG2	potassium channel, voltage gated modifier subfamily G, member 2 [Source:HGNC Symbol;Acc:HGNC:6249]	ENSDARG00000035961	74.572	7.19712	2.45967	2.92605	0.00343294	0.0441831
asb14b	ankyrin repeat and SOCS box containing 14b [Source:ZFIN;Acc:ZDB-GENE-090313-148]	ENSDARG00000087741	75.9615	7.18514	2.46924	2.90986	0.00361588	0.0451234
pax6b	paired box 6b [Source:ZFIN;Acc:ZDB-GENE-001031-1]	ENSDARG00000045936	45.6482	7.18187	2.27195	3.16111	0.00157169	0.0276389
GPR161 (2 of 2)	G protein-coupled receptor 161 [Source:HGNC Symbol;Acc:HGNC:23694]	ENSDARG00000058903	73.1946	7.17749	2.45993	2.91776	0.00352558	0.0448429
sytl1	synaptotagmin-like 1 [Source:ZFIN;Acc:ZDB-GENE-060503-439]	ENSDARG00000070094	41.4794	7.17651	2.22778	3.22138	0.00127576	0.0245618
ggact.2	gamma-glutamylamine cyclotransferase, tandem duplicate 2 [Source:ZFIN;Acc:ZDB-GENE-040912-8]	ENSDARG00000038248	72.9979	7.17463	2.45998	2.91654	0.0035394	0.0448568
crygs4	crystallin, gamma S4 [Source:ZFIN;Acc:ZDB-GENE-050223-2]	ENSDARG00000010701	72.0141	7.16018	2.46022	2.91038	0.00360992	0.0451234
aig1	androgen-induced 1 (H. sapiens) [Source:ZFIN;Acc:ZDB-GENE-041014-358]	ENSDARG00000007171	41.2171	7.15478	2.23437	3.20214	0.00136409	0.0257695
hbegfb	heparin-binding EGF-like growth factor b [Source:ZFIN;Acc:ZDB-GENE-070820-6]	ENSDARG00000031246	8118.71	7.15046	1.75075	4.08423	4.42236e-05	0.00415495
si:ch211-140l13.3	si:ch211-140l13.3 [Source:ZFIN;Acc:ZDB-GENE-070705-35]	ENSDARG00000069370	177.188	7.1472	2.34894	3.04274	0.00234434	0.0347046
spg20a	spastic paraplegia 20a (Troyer syndrome) [Source:ZFIN;Acc:ZDB-GENE-080204-37]	ENSDARG00000068782	49.276	7.1442	2.32292	3.07553	0.00210132	0.032507
znhit1	zinc finger, HIT-type containing 1 [Source:ZFIN;Acc:ZDB-GENE-050417-272]	ENSDARG00000054574	326.098	7.13657	2.1864	3.26407	0.00109824	0.0228957
ankrd6b	ankyrin repeat domain 6b [Source:ZFIN;Acc:ZDB-GENE-030916-4]	ENSDARG00000029370	70.2433	7.13364	2.46069	2.89904	0.00374303	0.0460703
ptx3a	pentraxin 3, long a [Source:ZFIN;Acc:ZDB-GENE-030131-8720]	ENSDARG00000068275	40.016	7.13017	2.23078	3.19626	0.0013922	0.0259741
caspa	caspase a [Source:ZFIN;Acc:ZDB-GENE-000616-3]	ENSDARG00000008165	101.727	7.12841	2.05328	3.47171	0.000517148	0.0155067
FLRT2 (2 of 2)	fibronectin leucine rich transmembrane protein 2 [Source:HGNC Symbol;Acc:HGNC:3761]	ENSDARG00000097299	71.5959	7.12243	2.47026	2.88328	0.0039356	0.04717
myh11b	myosin, heavy chain 11b, smooth muscle [Source:ZFIN;Acc:ZDB-GENE-101124-2]	ENSDARG00000100972	52.4324	7.11678	2.35967	3.01601	0.00256127	0.0367576
brms1lb	breast cancer metastasis-suppressor 1-like b [Source:ZFIN;Acc:ZDB-GENE-081031-54]	ENSDARG00000018047	73.2632	7.11079	2.16601	3.2829	0.00102747	0.0222771
nipa1	non imprinted in Prader-Willi/Angelman syndrome 1 [Source:ZFIN;Acc:ZDB-GENE-041010-164]	ENSDARG00000055917	52.0389	7.10831	2.35987	3.01215	0.00259401	0.0370388
fes	FES proto-oncogene, tyrosine kinase [Source:ZFIN;Acc:ZDB-GENE-100812-10]	ENSDARG00000011449	39.311	7.10729	2.23243	3.18366	0.00145427	0.0264794
slco5a1	solute carrier organic anion transporter family, member 5A1 [Source:ZFIN;Acc:ZDB-GENE-090316-1]	ENSDARG00000071685	40.6145	7.10714	2.24918	3.15989	0.0015783	0.0276389
col11a1a	collagen, type XI, alpha 1a [Source:ZFIN;Acc:ZDB-GENE-070209-167]	ENSDARG00000026165	39.5733	7.10202	2.23838	3.17285	0.00150953	0.0270844
hdr	hematopoietic death receptor [Source:ZFIN;Acc:ZDB-GENE-030826-5]	ENSDARG00000004392	163.743	7.0976	2.33799	3.03577	0.00239923	0.0351598
atg9a	ATG9 autophagy related 9 homolog A (S. cerevisiae) [Source:ZFIN;Acc:ZDB-GENE-070209-65]	ENSDARG00000044551	44.4595	7.09527	2.29666	3.08939	0.00200567	0.031549
FUK	fucokinase [Source:HGNC Symbol;Acc:HGNC:29500]	ENSDARG00000032650	67.6854	7.09398	2.46142	2.88207	0.00395068	0.0472239
GGT5 (2 of 2)	gamma-glutamyltransferase 5 [Source:HGNC Symbol;Acc:HGNC:4260]	ENSDARG00000078258	69.5586	7.09172	2.4708	2.87022	0.0041019	0.0480134
prf1.5	perforin 1.5 [Source:ZFIN;Acc:ZDB-GENE-081105-3]	ENSDARG00000037598	130.753	7.09028	2.04621	3.46508	0.000530077	0.0156612
syt2a	synaptotagmin IIa [Source:ZFIN;Acc:ZDB-GENE-060503-315]	ENSDARG00000025206	67.2919	7.08774	2.46154	2.8794	0.00398438	0.0474657
cgref1	cell growth regulator with EF-hand domain 1 [Source:ZFIN;Acc:ZDB-GENE-131121-137]	ENSDARG00000075444	40.1349	7.0839	2.25378	3.14311	0.0016716	0.0284515
ppp1r18	protein phosphatase 1, regulatory subunit 18 [Source:ZFIN;Acc:ZDB-GENE-060503-350]	ENSDARG00000071251	131.622	7.08066	2.05472	3.44604	0.000568856	0.0162945
blnk	B-cell linker [Source:ZFIN;Acc:ZDB-GENE-040702-4]	ENSDARG00000042722	99.875	7.07958	2.36756	2.99025	0.00278749	0.0391276
pih1d1	PIH1 domain containing 1 [Source:ZFIN;Acc:ZDB-GENE-050309-147]	ENSDARG00000037955	554.843	7.07533	2.04356	3.46225	0.00053567	0.0157275
ARAP1	ArfGAP with RhoGAP domain, ankyrin repeat and PH domain 1 [Source:HGNC Symbol;Acc:HGNC:16925]	ENSDARG00000086356	44.357	7.07343	2.30479	3.06902	0.00214763	0.0329039
gpr37b	G protein-coupled receptor 37b [Source:ZFIN;Acc:ZDB-GENE-041210-264]	ENSDARG00000033296	66.1113	7.06875	2.46191	2.87125	0.00408849	0.0479844
prom2	prominin 2 [Source:ZFIN;Acc:ZDB-GENE-080723-16]	ENSDARG00000039406	296.456	7.06381	2.06829	3.41528	0.000637153	0.0173013
si:dkey-177p2.18	si:dkey-177p2.18 [Source:ZFIN;Acc:ZDB-GENE-130603-12]	ENSDARG00000091633	51.4199	7.06277	2.37185	2.97775	0.0029037	0.0399256
slc25a15b	solute carrier family 25 (mitochondrial carrier; ornithine transporter) member 15b [Source:ZFIN;Acc:ZDB-GENE-060526-35]	ENSDARG00000062271	66.1758	7.06033	2.11722	3.33472	0.000853846	0.0201562
znf1059	zinc finger protein 1059 [Source:ZFIN;Acc:ZDB-GENE-030131-8437]	ENSDARG00000074009	122.284	7.05712	2.22064	3.17797	0.00148311	0.0267038
tnfrsf18	tumor necrosis factor receptor superfamily, member 18 [Source:ZFIN;Acc:ZDB-GENE-101104-7]	ENSDARG00000076800	47.0174	7.05504	2.33864	3.01673	0.00255521	0.036708
sema4aa	sema domain, immunoglobulin domain (Ig), transmembrane domain (TM) and short cytoplasmic domain, (semaphorin) 4Aa [Source:ZFIN;Acc:ZDB-GENE-110411-86]	ENSDARG00000077103	37.3352	7.04189	2.23624	3.14899	0.00163834	0.0281574
ctu1	cytosolic thiouridylase subunit 1 homolog (S. pombe) [Source:ZFIN;Acc:ZDB-GENE-040426-704]	ENSDARG00000020986	39.9791	7.03926	2.27185	3.09847	0.0019452	0.0312006
thy1	Thy-1 cell surface antigen [Source:ZFIN;Acc:ZDB-GENE-030131-8561]	ENSDARG00000035018	37.2081	7.03751	2.23645	3.14674	0.00165103	0.0282721
tctex1d2	Tctex1 domain containing 2 [Source:ZFIN;Acc:ZDB-GENE-081104-219]	ENSDARG00000054255	38.0484	7.03269	2.25035	3.12515	0.00177714	0.0294304
b4galnt3b	beta-1,4-N-acetyl-galactosaminyl transferase 3b [Source:ZFIN;Acc:ZDB-GENE-030131-8615]	ENSDARG00000058939	40.5858	7.03158	2.28242	3.08075	0.00206479	0.0321893
myhz1.2	myosin, heavy polypeptide 1.2, skeletal muscle [Source:ZFIN;Acc:ZDB-GENE-070705-73]	ENSDARG00000067995	43.6724	7.03079	2.31558	3.03629	0.00239508	0.0351598
cenpk	centromere protein K [Source:ZFIN;Acc:ZDB-GENE-090313-204]	ENSDARG00000039616	47.251	7.02784	2.35081	2.98954	0.00279397	0.0391584
pex5la	peroxisomal biogenesis factor 5-like a [Source:ZFIN;Acc:ZDB-GENE-070705-298]	ENSDARG00000022518	39.5446	7.02404	2.27243	3.09098	0.00199496	0.0314865
pgm3	phosphoglucomutase 3 [Source:ZFIN;Acc:ZDB-GENE-041024-13]	ENSDARG00000024654	142.561	7.02372	2.11567	3.31986	0.000900621	0.0206046
si:dkey-174n20.1	si:dkey-174n20.1 [Source:ZFIN;Acc:ZDB-GENE-030131-7890]	ENSDARG00000035579	70.0372	7.02151	2.18908	3.20751	0.00133889	0.0254642
ggt1a	gamma-glutamyltransferase 1a [Source:ZFIN;Acc:ZDB-GENE-040426-1388]	ENSDARG00000023526	37.3925	7.01937	2.24706	3.1238	0.00178529	0.0294961
alg1	ALG1, chitobiosyldiphosphodolichol beta-mannosyltransferase [Source:ZFIN;Acc:ZDB-GENE-030131-6093]	ENSDARG00000054963	37.3925	7.01937	2.24706	3.1238	0.00178529	0.0294961
CCHCR1 (1 of 2)	coiled-coil alpha-helical rod protein 1 [Source:HGNC Symbol;Acc:HGNC:13930]	ENSDARG00000092464	37.4499	7.01758	2.24927	3.11994	0.00180886	0.0297807
cldna	claudin a [Source:ZFIN;Acc:ZDB-GENE-010328-1]	ENSDARG00000069888	64.8394	7.01595	2.13103	3.29228	0.000993775	0.0219539
ccl34b.8	chemokine (C-C motif) ligand 34b, duplicate 8 [Source:ZFIN;Acc:ZDB-GENE-111012-6]	ENSDARG00000093098	47.9069	7.01486	2.3623	2.9695	0.00298281	0.0404441
pcdh11	protocadherin 11 [Source:ZFIN;Acc:ZDB-GENE-140106-21]	ENSDARG00000098652	49.0915	7.01058	2.37319	2.95408	0.00313606	0.0416948
si:dkey-10c21.1	si:dkey-10c21.1 [Source:ZFIN;Acc:ZDB-GENE-081104-302]	ENSDARG00000079133	152.983	7.00216	2.16944	3.22764	0.00124818	0.0243975
rab38b	RAB38b, member of RAS oncogene family [Source:ZFIN;Acc:ZDB-GENE-091204-345]	ENSDARG00000069159	38.2944	7.0019	2.26753	3.0879	0.00201575	0.0315644
zgc:153733	zgc:153733 [Source:ZFIN;Acc:ZDB-GENE-060825-273]	ENSDARG00000053257	37.0769	6.99599	2.25343	3.1046	0.00190535	0.0309
SH2D1B	SH2 domain containing 1B [Source:HGNC Symbol;Acc:HGNC:30416]	ENSDARG00000091835	36.089	6.9925	2.24155	3.1195	0.0018116	0.029791
tp73	tumor protein p73 [Source:ZFIN;Acc:ZDB-GENE-030814-2]	ENSDARG00000017953	48.2184	6.99031	2.37374	2.94485	0.00323106	0.0425564
lifrb	leukemia inhibitory factor receptor alpha b [Source:ZFIN;Acc:ZDB-GENE-080107-2]	ENSDARG00000039863	870.038	6.98687	1.87654	3.72328	0.000196648	0.00891114
hdhd2	haloacid dehalogenase-like hydrolase domain containing 2 [Source:ZFIN;Acc:ZDB-GENE-050320-37]	ENSDARG00000024728	38.0894	6.97925	2.27413	3.06897	0.00214799	0.0329039
dhrsx	dehydrogenase/reductase (SDR family) X-linked [Source:ZFIN;Acc:ZDB-GENE-060620-2]	ENSDARG00000079280	119.108	6.97547	2.04937	3.40372	0.000664746	0.0175529
ANKLE1	ankyrin repeat and LEM domain containing 1 [Source:HGNC Symbol;Acc:HGNC:26812]	ENSDARG00000087529	126.687	6.96382	2.08943	3.33289	0.000859489	0.0201897
cyp2aa1	cytochrome P450, family 2, subfamily AA, polypeptide 1 [Source:ZFIN;Acc:ZDB-GENE-070424-33]	ENSDARG00000099003	91.7955	6.96207	2.37924	2.92617	0.00343164	0.0441831
tnfsf10	tumor necrosis factor (ligand) superfamily, member 10 [Source:ZFIN;Acc:ZDB-GENE-040718-335]	ENSDARG00000057241	36.8228	6.95016	2.27153	3.05968	0.00221573	0.0335046
ccdc42b	coiled-coil domain containing 42B [Source:ZFIN;Acc:ZDB-GENE-060526-194]	ENSDARG00000035550	147.351	6.94506	2.17616	3.19143	0.00141569	0.0261436
si:ch211-105j21.9	si:ch211-105j21.9 [Source:ZFIN;Acc:ZDB-GENE-131127-499]	ENSDARG00000097845	154.904	6.94147	2.21625	3.13208	0.00173571	0.0288883
zgc:111983	zgc:111983 [Source:ZFIN;Acc:ZDB-GENE-050417-335]	ENSDARG00000006588	34.5641	6.94091	2.24347	3.09382	0.00197595	0.0314865
cnot6b	CCR4-NOT transcription complex, subunit 6b [Source:ZFIN;Acc:ZDB-GENE-071004-97]	ENSDARG00000101072	496.915	6.93907	2.01868	3.43742	0.000587276	0.0166127
FUT9 (10 of 14)	fucosyltransferase 9 (alpha (1,3) fucosyltransferase) [Source:HGNC Symbol;Acc:HGNC:4020]	ENSDARG00000074362	901.657	6.92822	1.94044	3.57043	0.000356394	0.0124942
myoz3a	myozenin 3a [Source:ZFIN;Acc:ZDB-GENE-111012-4]	ENSDARG00000067701	37.0031	6.91322	2.28935	3.01973	0.00252996	0.0364941
apoc1l	apolipoprotein C-I like [Source:ZFIN;Acc:ZDB-GENE-030131-1074]	ENSDARG00000092170	34.1993	6.91184	2.25134	3.07009	0.00213991	0.0328541
cep97	centrosomal protein 97 [Source:ZFIN;Acc:ZDB-GENE-031030-11]	ENSDARG00000102407	459.531	6.9077	1.9763	3.49527	0.000473575	0.0146362
ogfod1	2-oxoglutarate and iron-dependent oxygenase domain containing 1 [Source:ZFIN;Acc:ZDB-GENE-030131-3294]	ENSDARG00000036061	171.811	6.90332	1.97346	3.49809	0.000468611	0.0145787
pgpep1l	pyroglutamyl-peptidase I-like [Source:ZFIN;Acc:ZDB-GENE-050419-171]	ENSDARG00000041092	34.724	6.89792	2.26527	3.04508	0.00232618	0.0346175
mylpfa	myosin light chain, phosphorylatable, fast skeletal muscle a [Source:ZFIN;Acc:ZDB-GENE-990712-15]	ENSDARG00000053254	35710.8	6.89784	2.18059	3.16329	0.00155995	0.0275494
C19H1orf109	chromosome 1 open reading frame 109 [Source:HGNC Symbol;Acc:HGNC:26039]	ENSDARG00000012113	185.898	6.89674	2.3264	2.96456	0.00303115	0.0408394
trmt61b	tRNA methyltransferase 61B [Source:ZFIN;Acc:ZDB-GENE-131127-35]	ENSDARG00000097465	43.1847	6.89671	2.36577	2.91521	0.00355449	0.0448814
PQLC1	PQ loop repeat containing 1 [Source:HGNC Symbol;Acc:HGNC:26188]	ENSDARG00000088768	36.2571	6.89632	2.28802	3.0141	0.00257742	0.0369141
si:ch73-56d11.4	si:ch73-56d11.4 [Source:ZFIN;Acc:ZDB-GENE-131125-46]	ENSDARG00000053563	33.1704	6.88365	2.24893	3.06086	0.00220701	0.0334805
necab3	N-terminal EF-hand calcium binding protein 3 [Source:ZFIN;Acc:ZDB-GENE-131121-74]	ENSDARG00000074794	40.4628	6.8836	2.34258	2.93847	0.00329838	0.0430408
FFAR2 (5 of 5)	free fatty acid receptor 2 [Source:HGNC Symbol;Acc:HGNC:4501]	ENSDARG00000097901	67.7416	6.8771	2.25352	3.05171	0.00227542	0.0341871
fancg	Fanconi anemia, complementation group G [Source:ZFIN;Acc:ZDB-GENE-050417-103]	ENSDARG00000024967	70.1642	6.87515	2.27898	3.01677	0.00255484	0.036708
si:dkey-121n8.7	si:dkey-121n8.7 [Source:ZFIN;Acc:ZDB-GENE-070912-366]	ENSDARG00000094067	38.155	6.87251	2.32206	2.95967	0.00307973	0.0412573
dnajc25	DnaJ (Hsp40) homolog, subfamily C , member 25 [Source:ZFIN;Acc:ZDB-GENE-081104-137]	ENSDARG00000067613	42.2009	6.87027	2.36663	2.90297	0.00369636	0.045816
wdr55	WD repeat domain 55 [Source:ZFIN;Acc:ZDB-GENE-040924-7]	ENSDARG00000007217	111.377	6.86886	2.06364	3.32851	0.000873108	0.0203534
si:ch211-274f20.2	si:ch211-274f20.2 [Source:ZFIN;Acc:ZDB-GENE-091204-91]	ENSDARG00000058579	42.9797	6.85952	2.37762	2.88504	0.00391362	0.0470968
adgrf6	adhesion G protein-coupled receptor F6 [Source:ZFIN;Acc:ZDB-GENE-041001-212]	ENSDARG00000091757	32.3875	6.85138	2.25202	3.04232	0.00234763	0.0347169
ppfia3	protein tyrosine phosphatase, receptor type, f polypeptide (PTPRF), interacting protein (liprin), alpha 3 [Source:ZFIN;Acc:ZDB-GENE-100311-3]	ENSDARG00000077053	42.3976	6.84392	2.37812	2.87787	0.00400374	0.0475757
dmtf1	cyclin D binding myb-like transcription factor 1 [Source:ZFIN;Acc:ZDB-GENE-040718-413]	ENSDARG00000025824	91.5525	6.84136	2.15897	3.16881	0.00153062	0.0272276
WNT7A (1 of 2)	wingless-type MMTV integration site family, member 7A [Source:HGNC Symbol;Acc:HGNC:12786]	ENSDARG00000002483	223.431	6.82828	2.2218	3.07331	0.00211697	0.0326417
si:dkey-217f16.1	si:dkey-217f16.1 [Source:ZFIN;Acc:ZDB-GENE-091116-95]	ENSDARG00000089602	86.6582	6.82238	2.13196	3.20006	0.00137401	0.0258185
si:ch211-195b11.3	si:ch211-195b11.3 [Source:ZFIN;Acc:ZDB-GENE-141222-6]	ENSDARG00000100582	32.0431	6.82112	2.26017	3.01797	0.00254475	0.0366324
cacng1a	calcium channel, voltage-dependent, gamma subunit 1a [Source:ZFIN;Acc:ZDB-GENE-030131-732]	ENSDARG00000008772	429.883	6.82069	2.37463	2.87232	0.00407473	0.0479743
znf740b	zinc finger protein 740b [Source:ZFIN;Acc:ZDB-GENE-060929-660]	ENSDARG00000061174	208.821	6.82064	2.06312	3.30599	0.000946415	0.0211712
nemp1	nuclear envelope integral membrane protein 1 [Source:ZFIN;Acc:ZDB-GENE-090313-182]	ENSDARG00000073899	54.8047	6.80989	2.13326	3.19225	0.0014117	0.0261436
CABZ01079241.1	NA	ENSDARG00000098424	37.9664	6.80791	2.34675	2.90099	0.00371984	0.0459699
tmem176l.3b	transmembrane protein 176l.3b [Source:ZFIN;Acc:ZDB-GENE-080829-14]	ENSDARG00000096874	35.3348	6.80567	2.31441	2.94057	0.0032761	0.0428294
tpst2	tyrosylprotein sulfotransferase 2 [Source:ZFIN;Acc:ZDB-GENE-040426-1400]	ENSDARG00000099155	37.7697	6.80183	2.34698	2.89812	0.00375407	0.0461659
si:dkey-217l24.1	si:dkey-217l24.1 [Source:ZFIN;Acc:ZDB-GENE-131121-4]	ENSDARG00000062199	128.802	6.80033	2.17427	3.12764	0.00176215	0.0292421
si:rp71-80o10.4	si:rp71-80o10.4 [Source:ZFIN;Acc:ZDB-GENE-090313-413]	ENSDARG00000094316	36.1997	6.79556	2.32979	2.91681	0.00353628	0.0448568
FGL1	fibrinogen-like 1 [Source:HGNC Symbol;Acc:HGNC:3695]	ENSDARG00000057004	128.563	6.78537	1.99571	3.39998	0.000673898	0.0176201
arhgap20	Rho GTPase activating protein 20 [Source:ZFIN;Acc:ZDB-GENE-071015-1]	ENSDARG00000089326	103.342	6.78301	2.06292	3.28807	0.00100877	0.022007
CACFD1	calcium channel flower domain containing 1 [Source:HGNC Symbol;Acc:HGNC:1365]	ENSDARG00000090818	36.0931	6.78282	2.33481	2.90508	0.0036716	0.0456559
si:ch211-213a13.2	si:ch211-213a13.2 [Source:ZFIN;Acc:ZDB-GENE-050208-551]	ENSDARG00000093024	54.0422	6.77384	2.14567	3.15698	0.00159415	0.027815
l2hgdh	L-2-hydroxyglutarate dehydrogenase [Source:ZFIN;Acc:ZDB-GENE-090319-6]	ENSDARG00000060500	198.935	6.77116	2.36453	2.86364	0.00418808	0.0487652
si:ch211-238e22.2	si:ch211-238e22.2 [Source:ZFIN;Acc:ZDB-GENE-041210-346]	ENSDARG00000090091	34.9412	6.76863	2.32513	2.91107	0.00360188	0.0451211
CR759879.1	NA	ENSDARG00000088069	32.2604	6.76593	2.28858	2.9564	0.00311258	0.0416197
myo9b	myosin IXb [Source:ZFIN;Acc:ZDB-GENE-030131-938]	ENSDARG00000077410	259.733	6.76218	1.9638	3.44342	0.0005744	0.0163536
tnfrsf9a	tumor necrosis factor receptor superfamily, member 9a [Source:ZFIN;Acc:ZDB-GENE-060421-8213]	ENSDARG00000060498	1372.97	6.76077	1.91851	3.52398	0.00042512	0.0138247
si:dkey-73p2.3	si:dkey-73p2.3 [Source:ZFIN;Acc:ZDB-GENE-131126-12]	ENSDARG00000095076	30.1575	6.76003	2.25779	2.99409	0.00275265	0.0387543
sspn	sarcospan (Kras oncogene-associated gene) [Source:ZFIN;Acc:ZDB-GENE-051127-43]	ENSDARG00000041747	120.435	6.74997	2.34997	2.87236	0.00407412	0.0479743
slc22a23	solute carrier family 22, member 23 [Source:ZFIN;Acc:ZDB-GENE-030131-3564]	ENSDARG00000078856	32.4407	6.74827	2.29916	2.9351	0.00333436	0.0434298
cyp4v7	cytochrome P450, family 4, subfamily V, polypeptide 7 [Source:ZFIN;Acc:ZDB-GENE-061103-88]	ENSDARG00000061585	33.6828	6.73751	2.32159	2.90211	0.00370655	0.045902
tasp1	taspase, threonine aspartase, 1 [Source:ZFIN;Acc:ZDB-GENE-070424-242]	ENSDARG00000060580	754.26	6.7345	2.04789	3.2885	0.00100721	0.022007
mad1l1	MAD1 mitotic arrest deficient-like 1 [Source:ZFIN;Acc:ZDB-GENE-040426-1081]	ENSDARG00000033852	961.536	6.73047	1.896	3.54983	0.000385475	0.0130904
nkain4	Na+/K+ transporting ATPase interacting 4 [Source:ZFIN;Acc:ZDB-GENE-080204-60]	ENSDARG00000062699	33.6295	6.72299	2.32817	2.88767	0.00388103	0.0468282
slc18b1	solute carrier family 18, subfamily B, member 1 [Source:ZFIN;Acc:ZDB-GENE-050417-386]	ENSDARG00000044047	31.3791	6.71854	2.29634	2.92576	0.00343616	0.0441841
pimr191	Pim proto-oncogene, serine/threonine kinase, related 191 [Source:ZFIN;Acc:ZDB-GENE-131119-3]	ENSDARG00000055683	32.8097	6.70604	2.323	2.8868	0.00389182	0.0469182
dgkzb	diacylglycerol kinase, zeta b [Source:ZFIN;Acc:ZDB-GENE-111104-4]	ENSDARG00000076025	102.596	6.69633	2.10212	3.18552	0.00144496	0.0263807
dnajc6	DnaJ (Hsp40) homolog, subfamily C, member 6 [Source:ZFIN;Acc:ZDB-GENE-080104-2]	ENSDARG00000079891	31.8505	6.69117	2.31671	2.88823	0.0038742	0.046826
TNPO2	transportin 2 [Source:HGNC Symbol;Acc:HGNC:19998]	ENSDARG00000042887	32.6129	6.68628	2.32874	2.8712	0.00408921	0.0479844
letmd1	LETM1 domain containing 1 [Source:ZFIN;Acc:ZDB-GENE-080723-8]	ENSDARG00000030641	97.9066	6.67877	2.08372	3.20522	0.0013496	0.0256333
guf1	GUF1 homolog, GTPase [Source:ZFIN;Acc:ZDB-GENE-030131-4289]	ENSDARG00000029088	699.624	6.66255	2.04633	3.25586	0.00113051	0.0231597
dram2b	DNA-damage regulated autophagy modulator 2b [Source:ZFIN;Acc:ZDB-GENE-040625-141]	ENSDARG00000044241	784.801	6.655	2.00657	3.31661	0.000911168	0.0206816
slc7a7	solute carrier family 7 (amino acid transporter light chain, y+L system), member 7 [Source:ZFIN;Acc:ZDB-GENE-051127-5]	ENSDARG00000055226	1765.58	6.64837	1.89779	3.50322	0.000459662	0.0143942
si:dkey-202e22.2	si:dkey-202e22.2 [Source:ZFIN;Acc:ZDB-GENE-141215-27]	ENSDARG00000061260	277.757	6.64385	2.23024	2.97898	0.00289206	0.0398804
ptpn9a	protein tyrosine phosphatase, non-receptor type 9, a [Source:ZFIN;Acc:ZDB-GENE-101027-1]	ENSDARG00000077495	119.177	6.64335	2.20591	3.01161	0.00259866	0.0370678
ccdc129	coiled-coil domain containing 129 [Source:ZFIN;Acc:ZDB-GENE-091204-197]	ENSDARG00000086805	27.4644	6.61666	2.27674	2.9062	0.00365849	0.0455469
znf1055	zinc finger protein 1055 [Source:ZFIN;Acc:ZDB-GENE-110913-80]	ENSDARG00000086449	72.6882	6.61548	2.13315	3.10128	0.00192688	0.0310385
ANPEP (3 of 5)	alanyl (membrane) aminopeptidase [Source:HGNC Symbol;Acc:HGNC:500]	ENSDARG00000089706	27.5505	6.61389	2.28043	2.90028	0.00372834	0.0459699
exoc3l2b	exocyst complex component 3-like 2b [Source:ZFIN;Acc:ZDB-GENE-100728-5]	ENSDARG00000030782	252.719	6.61134	1.82844	3.61583	0.000299388	0.0111556
tbc1d9	TBC1 domain family, member 9 (with GRAM domain) [Source:ZFIN;Acc:ZDB-GENE-060810-33]	ENSDARG00000059900	113.915	6.60703	2.00292	3.29869	0.000971368	0.0216606
ccr12b.2	chemokine (C-C motif) receptor 12b, tandem duplicate 2 [Source:ZFIN;Acc:ZDB-GENE-070301-2]	ENSDARG00000026417	112.385	6.6025	2.19513	3.00779	0.00263157	0.0374613
dmbx1a	diencephalon/mesencephalon homeobox 1a [Source:ZFIN;Acc:ZDB-GENE-020117-1]	ENSDARG00000009922	121.154	6.59752	2.06878	3.18909	0.0014272	0.0262542
murca	muscle-related coiled-coil protein a [Source:ZFIN;Acc:ZDB-GENE-050506-21]	ENSDARG00000038658	114.447	6.5909	2.20902	2.98364	0.00284846	0.0395303
fbxo25	F-box protein 25 [Source:ZFIN;Acc:ZDB-GENE-040801-19]	ENSDARG00000075172	45.8849	6.56545	2.15376	3.04837	0.00230088	0.0344593
slc24a2	solute carrier family 24 (sodium/potassium/calcium exchanger), member 2 [Source:ZFIN;Acc:ZDB-GENE-060825-277]	ENSDARG00000042988	103.789	6.54838	2.17887	3.0054	0.00265235	0.0376431
si:ch211-284o19.8	si:ch211-284o19.8 [Source:ZFIN;Acc:ZDB-GENE-070912-289]	ENSDARG00000053836	84.9287	6.5481	2.06649	3.16871	0.00153118	0.0272276
lzic	leucine zipper and CTNNBIP1 domain containing [Source:ZFIN;Acc:ZDB-GENE-040718-342]	ENSDARG00000055899	112.945	6.54095	2.05028	3.19028	0.00142135	0.0261844
ube2j2	ubiquitin-conjugating enzyme E2, J2 (UBC6 homolog, yeast) [Source:ZFIN;Acc:ZDB-GENE-070410-28]	ENSDARG00000061161	288.279	6.5281	2.04499	3.19225	0.00141171	0.0261436
rbfox3	RNA binding protein, fox-1 homolog (C. elegans) 3 [Source:ZFIN;Acc:ZDB-GENE-111213-1]	ENSDARG00000010083	290.394	6.51239	2.15218	3.02595	0.00247855	0.0359735
si:ch211-238n5.4	si:ch211-238n5.4 [Source:ZFIN;Acc:ZDB-GENE-050419-80]	ENSDARG00000062381	186.551	6.49997	1.90151	3.41832	0.000630089	0.017265
CABZ01041962.1	NA	ENSDARG00000076082	148.301	6.48817	1.99914	3.24548	0.00117254	0.0237422
telo2	TEL2, telomere maintenance 2, homolog (S. cerevisiae) [Source:ZFIN;Acc:ZDB-GENE-061103-523]	ENSDARG00000000830	81.4757	6.48683	2.0186	3.21353	0.00131116	0.0251063
sfi1	SFI1 centrin binding protein [Source:ZFIN;Acc:ZDB-GENE-080206-4]	ENSDARG00000053992	116.602	6.48286	2.10655	3.07748	0.00208761	0.0323659
hmga2	high mobility group AT-hook 2 [Source:ZFIN;Acc:ZDB-GENE-030131-3148]	ENSDARG00000069912	275.044	6.46064	2.12096	3.04609	0.00231837	0.0345379
ELMO1 (1 of 2)	engulfment and cell motility 1 [Source:HGNC Symbol;Acc:HGNC:16286]	ENSDARG00000055400	90.024	6.43752	2.15596	2.98591	0.00282736	0.0394515
atp2a1	ATPase, Ca++ transporting, cardiac muscle, fast twitch 1 [Source:ZFIN;Acc:ZDB-GENE-020905-1]	ENSDARG00000020574	6463.4	6.43649	2.02413	3.17988	0.00147339	0.0266688
scnm1	sodium channel modifier 1 [Source:ZFIN;Acc:ZDB-GENE-030131-415]	ENSDARG00000003027	154.223	6.43089	2.029	3.16949	0.00152707	0.0272276
elmo2	engulfment and cell motility 2 [Source:EntrezGene;Acc:100006857]	ENSDARG00000063527	259.611	6.41269	2.10954	3.03985	0.00236697	0.0349295
zbtb34	zinc finger and BTB domain containing 34 [Source:ZFIN;Acc:ZDB-GENE-050624-2]	ENSDARG00000013492	92.9123	6.41156	2.18634	2.93256	0.00336184	0.0436265
zgc:158403	zgc:158403 [Source:ZFIN;Acc:ZDB-GENE-061215-116]	ENSDARG00000062757	77.497	6.37626	2.10081	3.03514	0.00240426	0.0351598
mcat	malonyl CoA:ACP acyltransferase (mitochondrial) [Source:ZFIN;Acc:ZDB-GENE-041111-231]	ENSDARG00000016613	39.1049	6.37367	2.1532	2.96009	0.00307549	0.0412573
si:ch1073-67j19.1	si:ch1073-67j19.1 [Source:ZFIN;Acc:ZDB-GENE-141216-297]	ENSDARG00000105096	74.0332	6.37278	2.07485	3.07145	0.00213024	0.0327745
agtrap	angiotensin II receptor-associated protein [Source:ZFIN;Acc:ZDB-GENE-050309-11]	ENSDARG00000077082	79.2432	6.37225	2.11551	3.01216	0.00259393	0.0370388
myoz1b	myozenin 1b [Source:ZFIN;Acc:ZDB-GENE-040718-146]	ENSDARG00000071445	386.111	6.36412	2.04307	3.11498	0.00183958	0.0301456
neo1a	neogenin 1a [Source:ZFIN;Acc:ZDB-GENE-021031-1]	ENSDARG00000102855	146.693	6.35789	2.03709	3.12107	0.00180195	0.0297016
KBTBD11	kelch repeat and BTB (POZ) domain containing 11 [Source:HGNC Symbol;Acc:HGNC:29104]	ENSDARG00000104958	88.5467	6.35578	2.18649	2.90684	0.00365102	0.0454941
glula	glutamate-ammonia ligase (glutamine synthase) a [Source:ZFIN;Acc:ZDB-GENE-030131-688]	ENSDARG00000099776	347.925	6.34736	2.01859	3.14445	0.00166402	0.0283911
kif1aa	kinesin family member 1Aa [Source:ZFIN;Acc:ZDB-GENE-100913-3]	ENSDARG00000061817	331.099	6.34221	2.17178	2.92028	0.00349716	0.0446948
GCC2	GRIP and coiled-coil domain containing 2 [Source:HGNC Symbol;Acc:HGNC:23218]	ENSDARG00000104933	510.898	6.33496	1.80779	3.50426	0.000457883	0.0143942
dtd2	D-tyrosyl-tRNA deacylase 2 [Source:ZFIN;Acc:ZDB-GENE-040822-45]	ENSDARG00000036775	87.79	6.32628	2.19591	2.88093	0.003965	0.0473431
slc2a10	solute carrier family 2 (facilitated glucose transporter), member 10 [Source:ZFIN;Acc:ZDB-GENE-080204-6]	ENSDARG00000090820	122.084	6.31674	1.92515	3.28117	0.00103376	0.0223447
C21H9orf114	chromosome 9 open reading frame 114 [Source:HGNC Symbol;Acc:HGNC:26933]	ENSDARG00000019707	55.853	6.31369	2.12817	2.96672	0.00300999	0.0406181
thg1l	tRNA-histidine guanylyltransferase 1-like (S. cerevisiae) [Source:ZFIN;Acc:ZDB-GENE-041114-170]	ENSDARG00000038360	78.7923	6.30981	2.14442	2.94243	0.0032565	0.0426596
ephx1	epoxide hydrolase 1, microsomal (xenobiotic) [Source:ZFIN;Acc:ZDB-GENE-040426-913]	ENSDARG00000042854	50.5937	6.25299	2.08369	3.00093	0.00269157	0.0380084
si:ch1073-329i9.1	si:ch1073-329i9.1 [Source:ZFIN;Acc:ZDB-GENE-141216-155]	ENSDARG00000105109	35.3213	6.2452	2.15762	2.89449	0.00379777	0.0464299
TMEM200B	transmembrane protein 200B [Source:HGNC Symbol;Acc:HGNC:33785]	ENSDARG00000104274	224.178	6.24091	1.84409	3.38427	0.000713683	0.0180573
ppardb	peroxisome proliferator-activated receptor delta b [Source:ZFIN;Acc:ZDB-GENE-000112-47]	ENSDARG00000009473	536.782	6.22527	2.13514	2.91563	0.00354972	0.0448814
noc3l	NOC3-like DNA replication regulator [Source:ZFIN;Acc:ZDB-GENE-030131-9878]	ENSDARG00000002487	655.996	6.22483	1.89492	3.28502	0.00101976	0.0221769
fastkd1	FAST kinase domains 1 [Source:ZFIN;Acc:ZDB-GENE-040426-1833]	ENSDARG00000056128	199.456	6.22064	2.03196	3.0614	0.00220302	0.033456
snip1	Smad nuclear interacting protein [Source:ZFIN;Acc:ZDB-GENE-041026-3]	ENSDARG00000087528	527.903	6.21732	1.78818	3.47689	0.000507262	0.0153041
hrasb	-Ha-ras Harvey rat sarcoma viral oncogene homolog b [Source:ZFIN;Acc:ZDB-GENE-050522-466]	ENSDARG00000005651	288.176	6.21291	2.09223	2.96952	0.00298267	0.0404441
dmd	dystrophin [Source:ZFIN;Acc:ZDB-GENE-010426-1]	ENSDARG00000008487	118.14	6.20595	2.15669	2.87753	0.00400797	0.0475858
prkacba	protein kinase, cAMP-dependent, catalytic, beta a [Source:ZFIN;Acc:ZDB-GENE-040426-1351]	ENSDARG00000001782	282.245	6.20316	1.99223	3.11367	0.00184774	0.0302442
eno2	enolase 2 [Source:ZFIN;Acc:ZDB-GENE-040704-27]	ENSDARG00000014287	147.926	6.19659	1.96501	3.15347	0.00161344	0.0279173
rhot1b	ras homolog family member T1 [Source:ZFIN;Acc:ZDB-GENE-061009-52]	ENSDARG00000103313	48.1014	6.19478	2.08195	2.97547	0.00292539	0.0401025
esrp2	epithelial splicing regulatory protein 2 [Source:ZFIN;Acc:ZDB-GENE-030131-9824]	ENSDARG00000018814	33.0832	6.19287	2.13748	2.89728	0.00376418	0.0461693
si:ch211-223a10.1	si:ch211-223a10.1 [Source:ZFIN;Acc:ZDB-GENE-090313-86]	ENSDARG00000075225	49.7083	6.19155	2.11526	2.92709	0.00342148	0.0441565
si:dkey-71h2.2	si:dkey-71h2.2 [Source:ZFIN;Acc:ZDB-GENE-041014-145]	ENSDARG00000043394	49.9829	6.18727	2.12348	2.91373	0.00357133	0.0449723
si:dkey-169i5.4	si:dkey-169i5.4 [Source:ZFIN;Acc:ZDB-GENE-030131-8695]	ENSDARG00000077862	65.4439	6.16475	2.0665	2.98319	0.00285265	0.0395303
tbc1d12b	TBC1 domain family, member 12b [Source:ZFIN;Acc:ZDB-GENE-121214-108]	ENSDARG00000073771	146.451	6.16028	2.15305	2.86119	0.00422058	0.0490765
dcun1d1	DCN1, defective in cullin neddylation 1, domain containing 1 (S. cerevisiae) [Source:ZFIN;Acc:ZDB-GENE-030131-5443]	ENSDARG00000099642	228.37	6.14483	1.98923	3.08906	0.00200794	0.031549
ccdc151	coiled-coil domain containing 151 [Source:ZFIN;Acc:ZDB-GENE-061013-787]	ENSDARG00000062978	64.4247	6.14282	2.11093	2.91001	0.00361413	0.0451234
elp2	elongator acetyltransferase complex subunit 2 [Source:ZFIN;Acc:ZDB-GENE-060503-525]	ENSDARG00000017199	480.475	6.1289	2.10015	2.91831	0.00351937	0.0448044
arhgap25	Rho GTPase activating protein 25 [Source:ZFIN;Acc:ZDB-GENE-060526-210]	ENSDARG00000061784	65.5848	6.12392	2.13237	2.87188	0.00408038	0.0479844
zgc:171686	zgc:171686 [Source:ZFIN;Acc:ZDB-GENE-080220-56]	ENSDARG00000076721	64.0148	6.12293	2.11755	2.89151	0.00383392	0.0465896
neurl1aa	neuralized E3 ubiquitin protein ligase 1Aa [Source:ZFIN;Acc:ZDB-GENE-090311-3]	ENSDARG00000069438	130.448	6.11791	2.09825	2.91572	0.00354868	0.0448814
zgc:66474	zgc:66474 [Source:ZFIN;Acc:ZDB-GENE-030131-5711]	ENSDARG00000026453	1128.2	6.11382	1.83333	3.33482	0.00085356	0.0201562
si:dkey-248g15.3	si:dkey-248g15.3 [Source:ZFIN;Acc:ZDB-GENE-131127-95]	ENSDARG00000097959	1143.52	6.08145	2.10845	2.88432	0.00392259	0.0471279
tmem161b	transmembrane protein 161B [Source:ZFIN;Acc:ZDB-GENE-040426-2693]	ENSDARG00000055989	415.226	5.97592	1.86716	3.20054	0.0013717	0.0258185
sfmbt2	Scm-like with four mbt domains 2 [Source:ZFIN;Acc:ZDB-GENE-041210-196]	ENSDARG00000045519	396.971	5.97499	2.00149	2.98526	0.00283333	0.0394957
creb1b	cAMP responsive element binding protein 1b [Source:ZFIN;Acc:ZDB-GENE-050417-355]	ENSDARG00000093420	424.712	5.96807	1.84097	3.2418	0.00118776	0.0238931
si:dkey-40n15.1	si:dkey-40n15.1 [Source:ZFIN;Acc:ZDB-GENE-110914-64]	ENSDARG00000096157	69.7689	5.95929	2.05457	2.9005	0.00372567	0.0459699
taf5l	TAF5-like RNA polymerase II, p300/CBP-associated factor (PCAF)-associated factor [Source:ZFIN;Acc:ZDB-GENE-030131-5987]	ENSDARG00000025808	86.7326	5.95927	2.06212	2.88988	0.00385394	0.0466611
cep170b	centrosomal protein 170B [Source:ZFIN;Acc:ZDB-GENE-131127-515]	ENSDARG00000074636	96.3892	5.95588	1.9995	2.97868	0.00289489	0.0398804
arl6ip5a	ADP-ribosylation factor-like 6 interacting protein 5a [Source:ZFIN;Acc:ZDB-GENE-031113-22]	ENSDARG00000077044	102.967	5.9064	2.05397	2.87561	0.00403251	0.0475964
cdh1	cadherin 1, type 1, E-cadherin (epithelial) [Source:ZFIN;Acc:ZDB-GENE-010606-1]	ENSDARG00000102750	438.822	5.84253	1.86387	3.13462	0.00172077	0.0288014
SIRT6	sirtuin 6 [Source:HGNC Symbol;Acc:HGNC:14934]	ENSDARG00000102963	55.9465	5.82236	1.96268	2.96653	0.00301185	0.0406181
si:dkey-262k9.2	si:dkey-262k9.2 [Source:ZFIN;Acc:ZDB-GENE-131121-282]	ENSDARG00000098024	452.855	5.78921	1.90683	3.03603	0.00239716	0.0351598
jade3	jade family PHD finger 3 [Source:ZFIN;Acc:ZDB-GENE-030131-928]	ENSDARG00000019614	817.913	5.7469	1.98352	2.89733	0.00376355	0.0461693
yipf1	Yip1 domain family, member 1 [Source:ZFIN;Acc:ZDB-GENE-040822-35]	ENSDARG00000014474	185.572	5.7209	1.80938	3.16181	0.00156794	0.0276212
thtpa	thiamine triphosphatase [Source:ZFIN;Acc:ZDB-GENE-070502-2]	ENSDARG00000063049	546.61	5.71599	1.82772	3.12738	0.0017637	0.0292421
si:ch211-106e7.2	si:ch211-106e7.2 [Source:ZFIN;Acc:ZDB-GENE-031116-72]	ENSDARG00000097414	293.562	5.65581	1.81532	3.11561	0.00183568	0.0301166
pnpla6	patatin-like phospholipase domain containing 6 [Source:ZFIN;Acc:ZDB-GENE-050107-4]	ENSDARG00000010773	582.952	5.62389	1.78174	3.15641	0.00159725	0.0278245
si:ch73-12o23.1	si:ch73-12o23.1 [Source:ZFIN;Acc:ZDB-GENE-130530-749]	ENSDARG00000074282	517.544	5.62059	1.94631	2.88782	0.00387922	0.0468282
gnpnat1	glucosamine-phosphate N-acetyltransferase 1 [Source:ZFIN;Acc:ZDB-GENE-050522-450]	ENSDARG00000039892	381.982	5.59433	1.78757	3.12957	0.00175062	0.0290937
csrnp1a	cysteine-serine-rich nuclear protein 1a [Source:ZFIN;Acc:ZDB-GENE-070912-475]	ENSDARG00000031426	311.689	5.57657	1.91971	2.9049	0.00367373	0.0456559
mctp2b	multiple C2 domains, transmembrane 2b [Source:ZFIN;Acc:ZDB-GENE-050506-136]	ENSDARG00000073970	303.406	5.56339	1.85542	2.99845	0.00271357	0.0382423
MAP3K14 (2 of 2)	mitogen-activated protein kinase kinase kinase 14 [Source:HGNC Symbol;Acc:HGNC:6853]	ENSDARG00000074060	824.662	5.51502	1.93227	2.85416	0.00431506	0.0499689
apool	apolipoprotein O-like [Source:ZFIN;Acc:ZDB-GENE-050327-76]	ENSDARG00000039374	151.541	5.51498	1.8662	2.95519	0.00312475	0.0416197
dbn1	drebrin 1 [Source:ZFIN;Acc:ZDB-GENE-091204-284]	ENSDARG00000069113	231.134	5.51105	1.81337	3.03912	0.00237271	0.034941
mecr	mitochondrial trans-2-enoyl-CoA reductase [Source:ZFIN;Acc:ZDB-GENE-050417-399]	ENSDARG00000032326	328.017	5.45553	1.87179	2.91461	0.00356129	0.044892
pdgfab	platelet-derived growth factor alpha polypeptide b [Source:ZFIN;Acc:ZDB-GENE-060929-124]	ENSDARG00000098578	150.131	5.38656	1.86169	2.89337	0.00381127	0.0465041
iqgap2	IQ motif containing GTPase activating protein 2 [Source:ZFIN;Acc:ZDB-GENE-030131-2878]	ENSDARG00000060010	939.639	5.27058	1.81772	2.89955	0.00373698	0.046036
nup62l	nucleoporin 62 like [Source:ZFIN;Acc:ZDB-GENE-030131-8491]	ENSDARG00000020527	647.012	5.23984	1.7528	2.9894	0.00279524	0.0391584
znf319	zinc finger protein 319 [Source:ZFIN;Acc:ZDB-GENE-090406-2]	ENSDARG00000062401	275.649	5.22547	1.78469	2.92795	0.00341207	0.0441159
mgrn1a	mahogunin, ring finger 1a [Source:ZFIN;Acc:ZDB-GENE-030131-6192]	ENSDARG00000100072	701.171	5.12815	1.78604	2.87124	0.00408862	0.0479844
lgals9l1	lectin, galactoside-binding, soluble, 9 (galectin 9)-like 1 [Source:ZFIN;Acc:ZDB-GENE-030131-9543]	ENSDARG00000025903	369.928	5.10411	1.77883	2.86935	0.00411311	0.0481046

## Sheet: 1 dpi cryo down 
gene		ENSEMBLE ID	baseMean	log2FoldChange	lfcSE	stat	pvalue	padj
dpt	dermatopontin [Source:ZFIN;Acc:ZDB-GENE-060312-9]	ENSDARG00000056178	867.594	-10.9836	2.19187	-5.01108	5.41253e-07	0.000474207
si:dkey-21h14.9	si:dkey-21h14.9 [Source:ZFIN;Acc:ZDB-GENE-110915-1]	ENSDARG00000096153	821.111	-10.9707	2.17517	-5.04362	4.56796e-07	0.000474207
isca1	iron-sulfur cluster assembly 1 [Source:ZFIN;Acc:ZDB-GENE-050626-94]	ENSDARG00000051956	748.915	-10.8022	2.19726	-4.91622	8.82303e-07	0.000484425
si:dkey-60d5.3	si:dkey-60d5.3 [Source:ZFIN;Acc:ZDB-GENE-131127-467]	ENSDARG00000097088	583.674	-10.5494	2.18784	-4.82185	1.42236e-06	0.000668176
zgc:65811	zgc:65811 [Source:ZFIN;Acc:ZDB-GENE-040426-1428]	ENSDARG00000100904	550.946	-10.4974	2.18331	-4.80801	1.5244e-06	0.00069301
bambib	BMP and activin membrane-bound inhibitor homolog (Xenopus laevis) b [Source:ZFIN;Acc:ZDB-GENE-040704-30]	ENSDARG00000099677	529.87	-10.4381	2.18865	-4.76922	1.84942e-06	0.000709249
tapbpl	TAP binding protein-like [Source:ZFIN;Acc:ZDB-GENE-121003-1]	ENSDARG00000058351	511.735	-10.408	2.18541	-4.76247	1.9124e-06	0.000709249
SLA (2 of 2)	Src-like-adaptor [Source:HGNC Symbol;Acc:HGNC:10902]	ENSDARG00000100287	1155.75	-10.3638	2.00411	-5.17129	2.32488e-07	0.000327645
RGR (2 of 2)	retinal G protein coupled receptor [Source:HGNC Symbol;Acc:HGNC:9990]	ENSDARG00000098724	440.618	-10.2413	2.18462	-4.68793	2.75988e-06	0.000983171
ppp1r3aa	protein phosphatase 1, regulatory subunit 3Aa [Source:ZFIN;Acc:ZDB-GENE-110914-122]	ENSDARG00000090468	1012.76	-10.2281	1.99793	-5.11934	3.06599e-07	0.000392809
C6H1orf74	chromosome 1 open reading frame 74 [Source:HGNC Symbol;Acc:HGNC:26319]	ENSDARG00000017657	435.273	-10.2073	2.19198	-4.65666	3.21382e-06	0.00105331
zgc:153031	zgc:153031 [Source:ZFIN;Acc:ZDB-GENE-060929-1190]	ENSDARG00000068876	534.709	-10.1647	2.2844	-4.44963	8.60169e-06	0.00187306
si:ch211-67f24.7	si:ch211-67f24.7 [Source:ZFIN;Acc:ZDB-GENE-090313-129]	ENSDARG00000092721	953.289	-10.0706	2.03194	-4.95614	7.19064e-07	0.0004774
nudt2	nudix (nucleoside diphosphate linked moiety X)-type motif 2 [Source:ZFIN;Acc:ZDB-GENE-040718-7]	ENSDARG00000058728	366.367	-10.0202	2.18933	-4.57683	4.72081e-06	0.00136113
zgc:171500	zgc:171500 [Source:ZFIN;Acc:ZDB-GENE-080204-9]	ENSDARG00000071553	353.124	-9.96802	2.1934	-4.54455	5.50522e-06	0.00150782
serpinf1	serpin peptidase inhibitor, clade F (alpha-2 antiplasmin, pigment epithelium derived factor), member 1 [Source:ZFIN;Acc:ZDB-GENE-040912-2]	ENSDARG00000069048	472.428	-9.9473	2.31098	-4.30436	1.67472e-05	0.00262242
efr3bb	EFR3 homolog Bb (S. cerevisiae) [Source:ZFIN;Acc:ZDB-GENE-041014-293]	ENSDARG00000069318	270.604	-9.64982	2.20029	-4.38571	1.15609e-05	0.00216175
si:dkey-85k15.4	si:dkey-85k15.4 [Source:ZFIN;Acc:ZDB-GENE-100922-242]	ENSDARG00000095047	268.132	-9.63457	2.20198	-4.37541	1.21202e-05	0.00216215
gnav1	guanine nucleotide binding protein (G protein) alpha v1 [Source:ZFIN;Acc:ZDB-GENE-081031-92]	ENSDARG00000043006	260.923	-9.57713	2.21255	-4.32855	1.50094e-05	0.00243135
klhl2	kelch-like family member 2 [Source:ZFIN;Acc:ZDB-GENE-090312-193]	ENSDARG00000061786	246.317	-9.53072	2.20516	-4.32201	1.54611e-05	0.00247606
dtnbp1b	dystrobrevin binding protein 1b [Source:ZFIN;Acc:ZDB-GENE-060503-889]	ENSDARG00000055206	261.758	-9.42925	2.26869	-4.15625	3.23516e-05	0.00364745
slc25a19	solute carrier family 25 (mitochondrial thiamine pyrophosphate carrier), member 19 [Source:ZFIN;Acc:ZDB-GENE-050417-292]	ENSDARG00000100385	224.089	-9.42874	2.20339	-4.27919	1.87571e-05	0.00278256
si:ch73-106k19.4	si:ch73-106k19.4 [Source:ZFIN;Acc:ZDB-GENE-131127-299]	ENSDARG00000095666	214.476	-9.36685	2.20856	-4.24116	2.22363e-05	0.00304248
tdrd7b	Tudor domain-containing protein 7B [Source:UniProtKB/Swiss-Prot;Acc:E7FDW8]	ENSDARG00000077523	612.128	-9.35766	2.1122	-4.43029	9.41056e-06	0.00199144
si:ch211-225b11.4	si:ch211-225b11.4 [Source:ZFIN;Acc:ZDB-GENE-060526-114]	ENSDARG00000093563	1501.48	-9.34104	2.45942	-3.79806	0.000145831	0.00758632
fgl2b	fibrinogen-like 2b [Source:ZFIN;Acc:ZDB-GENE-120709-53]	ENSDARG00000019686	267.931	-9.33151	2.31165	-4.03674	5.42e-05	0.004774
ube2o	ubiquitin-conjugating enzyme E2O [Source:ZFIN;Acc:ZDB-GENE-110401-2]	ENSDARG00000089054	219.372	-9.29262	2.24653	-4.13644	3.52737e-05	0.00371263
gcdhb	glutaryl-CoA dehydrogenase b [Source:ZFIN;Acc:ZDB-GENE-041010-117]	ENSDARG00000098831	761.285	-9.22032	1.98445	-4.64627	3.37983e-06	0.00108254
cerk	ceramide kinase [Source:ZFIN;Acc:ZDB-GENE-041210-210]	ENSDARG00000069169	205.328	-9.21707	2.24787	-4.10036	4.12506e-05	0.00395472
zgc:112966	zgc:112966 [Source:ZFIN;Acc:ZDB-GENE-050320-137]	ENSDARG00000095369	186.181	-9.21189	2.20665	-4.17461	2.98495e-05	0.00344811
tpgs2	tubulin polyglutamylase complex subunit 2 [Source:ZFIN;Acc:ZDB-GENE-040704-49]	ENSDARG00000011926	202.148	-9.2001	2.24773	-4.09307	4.25702e-05	0.00405366
BX649453.2	NA	ENSDARG00000102102	906.497	-9.16305	2.46089	-3.72348	0.000196498	0.00891114
phc3	polyhomeotic homolog 3 (Drosophila) [Source:ZFIN;Acc:ZDB-GENE-070912-369]	ENSDARG00000074604	884.691	-9.15275	2.46104	-3.71906	0.000199963	0.00900089
faxdc2	fatty acid hydroxylase domain containing 2 [Source:ZFIN;Acc:ZDB-GENE-040426-2907]	ENSDARG00000023820	989.493	-9.1525	1.87579	-4.87929	1.0647e-06	0.000535888
si:ch211-286b4.4	si:ch211-286b4.4 [Source:ZFIN;Acc:ZDB-GENE-131127-605]	ENSDARG00000096859	758.751	-9.08496	2.46208	-3.68995	0.0002243	0.00952125
tlx1	T-cell leukemia, homeobox 1 [Source:ZFIN;Acc:ZDB-GENE-021021-2]	ENSDARG00000003965	210.7	-9.07617	2.30977	-3.92947	8.51326e-05	0.00574059
fastkd3	FAST kinase domains 3 [Source:ZFIN;Acc:ZDB-GENE-050208-273]	ENSDARG00000100440	367.912	-9.01141	2.01618	-4.46954	7.8388e-06	0.00185949
si:dkey-197c15.6	si:dkey-197c15.6 [Source:ZFIN;Acc:ZDB-GENE-060810-147]	ENSDARG00000079401	416.634	-8.9645	2.44461	-3.66705	0.000245364	0.0101405
atg10	ATG10 autophagy related 10 homolog (S. cerevisiae) [Source:ZFIN;Acc:ZDB-GENE-051030-72]	ENSDARG00000104846	636.856	-8.9518	1.91536	-4.67369	2.95836e-06	0.000992671
fgf14	fibroblast growth factor 14 [Source:ZFIN;Acc:ZDB-GENE-060506-1]	ENSDARG00000040982	354.845	-8.94938	2.02552	-4.41832	9.94717e-06	0.00200369
zfyve19	zinc finger, FYVE domain containing 19 [Source:ZFIN;Acc:ZDB-GENE-040718-109]	ENSDARG00000003642	153.073	-8.94001	2.22787	-4.01281	5.99996e-05	0.00494488
RSPH1	radial spoke head 1 homolog (Chlamydomonas) [Source:HGNC Symbol;Acc:HGNC:12371]	ENSDARG00000102261	566.06	-8.93844	2.46508	-3.62602	0.000287818	0.0109288
ADGRA3	adhesion G protein-coupled receptor A3 [Source:HGNC Symbol;Acc:HGNC:13839]	ENSDARG00000073673	552.709	-8.92564	2.46537	-3.6204	0.000294148	0.0110231
ndp	Norrie disease (pseudoglioma) [Source:ZFIN;Acc:ZDB-GENE-060216-2]	ENSDARG00000076569	521.558	-8.89399	2.46612	-3.60647	0.000310385	0.0113913
si:dkey-1b17.6	si:dkey-1b17.6 [Source:ZFIN;Acc:ZDB-GENE-050208-384]	ENSDARG00000099618	369.648	-8.88528	2.44682	-3.63136	0.000281936	0.0108265
FASTKD5	FAST kinase domains 5 [Source:HGNC Symbol;Acc:HGNC:25790]	ENSDARG00000101846	502.423	-8.87322	2.46662	-3.59731	0.00032152	0.0116783
si:ch211-222e20.4	si:ch211-222e20.4 [Source:ZFIN;Acc:ZDB-GENE-091118-60]	ENSDARG00000092578	182.895	-8.86077	2.33157	-3.80035	0.000144494	0.00758632
osr1	odd-skipped related transciption factor 1 [Source:ZFIN;Acc:ZDB-GENE-070321-1]	ENSDARG00000014091	334.909	-8.81805	2.4488	-3.60097	0.000317032	0.011575
gypc	glycophorin C (Gerbich blood group) [Source:ZFIN;Acc:ZDB-GENE-030131-7930]	ENSDARG00000041546	195.809	-8.80518	2.37505	-3.70736	0.000209431	0.0091096
pptc7b	PTC7 protein phosphatase homolog b [Source:ZFIN;Acc:ZDB-GENE-081105-111]	ENSDARG00000052658	395.885	-8.80021	2.1413	-4.10975	3.96085e-05	0.00390351
si:dkey-2p18.4	si:dkey-2p18.4 [Source:ZFIN;Acc:ZDB-GENE-070912-510]	ENSDARG00000099604	133.231	-8.77869	2.22956	-3.93741	8.23664e-05	0.00573535
si:dkeyp-8h9.1	si:dkeyp-8h9.1 [Source:ZFIN;Acc:ZDB-GENE-091204-211]	ENSDARG00000033089	131.436	-8.77302	2.22565	-3.94179	8.08767e-05	0.00573535
si:ch73-191k20.3	si:ch73-191k20.3 [Source:ZFIN;Acc:ZDB-GENE-090312-62]	ENSDARG00000094206	142.427	-8.76726	2.26406	-3.87236	0.000107786	0.00666243
tmem127	transmembrane protein 127 [Source:ZFIN;Acc:ZDB-GENE-050522-97]	ENSDARG00000030981	345.51	-8.76713	2.0931	-4.18858	2.80702e-05	0.00341028
asb18	ankyrin repeat and SOCS box containing 18 [Source:ZFIN;Acc:ZDB-GENE-090313-391]	ENSDARG00000012948	158.323	-8.75685	2.3129	-3.78609	0.000153035	0.00767028
si:dkey-5i3.5	si:dkey-5i3.5 [Source:ZFIN;Acc:ZDB-GENE-070424-162]	ENSDARG00000058345	396.064	-8.73414	2.47028	-3.53568	0.000406723	0.0133924
GOLPH3 (1 of 2)	golgi phosphoprotein 3 (coat-protein) [Source:HGNC Symbol;Acc:HGNC:15452]	ENSDARG00000044225	359.774	-8.73352	1.998	-4.37114	1.23602e-05	0.00217741
nkl.2	NK-lysin tandem duplicate 2 [Source:ZFIN;Acc:ZDB-GENE-150806-1]	ENSDARG00000058673	130.668	-8.71758	2.24648	-3.88055	0.000104222	0.00652802
foxf2a	forkhead box F2a [Source:ZFIN;Acc:ZDB-GENE-110407-5]	ENSDARG00000017195	287.334	-8.70968	2.45226	-3.55169	0.000382765	0.0130613
HACD4	3-hydroxyacyl-CoA dehydratase 4 [Source:HGNC Symbol;Acc:HGNC:20920]	ENSDARG00000102221	125.047	-8.7094	2.22939	-3.90663	9.35939e-05	0.00613497
ift27	intraflagellar transport 27 homolog (Chlamydomonas) [Source:ZFIN;Acc:ZDB-GENE-041212-9]	ENSDARG00000099279	148.025	-8.70684	2.30433	-3.77847	0.000157797	0.00774854
bnip1a	BCL2/adenovirus E1B interacting protein 1a [Source:ZFIN;Acc:ZDB-GENE-081107-44]	ENSDARG00000078259	279.562	-8.69005	2.4529	-3.54277	0.000395943	0.0132052
rapgef3	Rap guanine nucleotide exchange factor (GEF) 3 [Source:ZFIN;Acc:ZDB-GENE-090312-38]	ENSDARG00000079291	159.133	-8.68565	2.34042	-3.71115	0.000206317	0.00908635
rpp30	ribonuclease P/MRP 30 subunit [Source:ZFIN;Acc:ZDB-GENE-050320-45]	ENSDARG00000027428	163.634	-8.67872	2.35328	-3.68792	0.000226092	0.00956852
si:ch211-274k16.2	si:ch211-274k16.2 [Source:ZFIN;Acc:ZDB-GENE-110411-199]	ENSDARG00000093862	351.117	-8.6599	2.47238	-3.50266	0.000460639	0.0143942
C9H3orf70 (1 of 2)	chromosome 3 open reading frame 70 [Source:HGNC Symbol;Acc:HGNC:33731]	ENSDARG00000061664	278.988	-8.65921	2.03048	-4.26462	2.00246e-05	0.00287966
nlrc3	NLR family, CARD domain containing 3 [Source:ZFIN;Acc:ZDB-GENE-071119-1]	ENSDARG00000103146	113.191	-8.59968	2.22797	-3.85987	0.000113449	0.00680844
DUSP18	dual specificity phosphatase 18 [Source:HGNC Symbol;Acc:HGNC:18484]	ENSDARG00000067564	126.827	-8.59844	2.27994	-3.77134	0.000162371	0.00783226
si:dkey-9i23.16	si:dkey-9i23.16 [Source:ZFIN;Acc:ZDB-GENE-090313-362]	ENSDARG00000093954	243.881	-8.59055	2.45623	-3.49745	0.000469723	0.0145811
nkd3	naked cuticle homolog 3 [Source:ZFIN;Acc:ZDB-GENE-060503-63]	ENSDARG00000013174	313.291	-8.58644	2.47464	-3.46978	0.000520884	0.0155111
zgc:194990	zgc:194990 [Source:ZFIN;Acc:ZDB-GENE-081022-171]	ENSDARG00000069407	312.846	-8.58551	2.47466	-3.46936	0.000521695	0.0155111
TRIP6	thyroid hormone receptor interactor 6 [Source:HGNC Symbol;Acc:HGNC:12311]	ENSDARG00000069331	303.501	-8.56555	2.4753	-3.46041	0.00053935	0.0157866
si:dkey-105h12.5	si:dkey-105h12.5 [Source:ZFIN;Acc:ZDB-GENE-131121-465]	ENSDARG00000097950	283.92	-8.52108	2.47674	-3.44044	0.000580772	0.0164684
BX510922.1	NA	ENSDARG00000104798	218.562	-8.50855	2.45913	-3.45999	0.000540199	0.0157866
ca5a	carbonic anhydrase Va [Source:ZFIN;Acc:ZDB-GENE-080220-57]	ENSDARG00000101778	137.727	-8.49398	2.35334	-3.60933	0.000306989	0.0113257
pnp5b	purine nucleoside phosphorylase 5b [Source:ZFIN;Acc:ZDB-GENE-040912-54]	ENSDARG00000099802	102.865	-8.48285	2.23197	-3.80061	0.00014434	0.00758632
otop2	otopetrin 2 [Source:ZFIN;Acc:ZDB-GENE-050104-2]	ENSDARG00000006522	263.449	-8.47068	2.47839	-3.41782	0.000631242	0.017265
si:ch73-376g11.3	si:ch73-376g11.3 [Source:ZFIN;Acc:ZDB-GENE-131121-375]	ENSDARG00000097878	101.35	-8.45963	2.23534	-3.78449	0.000154026	0.00767028
CR382383.2	NA	ENSDARG00000099586	249.654	-8.43341	2.47968	-3.40101	0.000671386	0.0175871
BX908792.1	NA	ENSDARG00000098818	196.188	-8.42597	2.46219	-3.42215	0.000621279	0.017265
six5	SIX homeobox 5 [Source:ZFIN;Acc:ZDB-GENE-010201-3]	ENSDARG00000068406	246.094	-8.42337	2.48004	-3.39647	0.000682604	0.0177194
samd10b	sterile alpha motif domain containing 10b [Source:ZFIN;Acc:ZDB-GENE-090312-179]	ENSDARG00000094377	195.481	-8.42318	2.46229	-3.42087	0.000624209	0.017265
grk7b	G protein-coupled receptor kinase 7b [Source:ZFIN;Acc:ZDB-GENE-030904-3]	ENSDARG00000055534	115.929	-8.41741	2.31303	-3.63913	0.000273557	0.0106992
si:dkeyp-34b8.3	si:dkeyp-34b8.3 [Source:ZFIN;Acc:ZDB-GENE-131121-176]	ENSDARG00000097235	242.533	-8.41315	2.4804	-3.39186	0.000694208	0.0177881
slitrk4	SLIT and NTRK-like family, member 4 [Source:ZFIN;Acc:ZDB-GENE-140303-1]	ENSDARG00000079781	191.595	-8.40763	2.46289	-3.41373	0.000640798	0.0173669
gulp1b	GULP, engulfment adaptor PTB domain containing 1b [Source:ZFIN;Acc:ZDB-GENE-120228-2]	ENSDARG00000057833	188.298	-8.39413	2.4634	-3.40753	0.000655529	0.0174645
itln3	intelectin 3 [Source:ZFIN;Acc:ZDB-GENE-090527-4]	ENSDARG00000003523	186.649	-8.38728	2.46367	-3.40438	0.000663133	0.0175529
yars2	tyrosyl-tRNA synthetase 2, mitochondrial [Source:ZFIN;Acc:ZDB-GENE-030131-6268]	ENSDARG00000077299	144.303	-8.37634	2.40949	-3.47639	0.000508218	0.0153041
rgs8	regulator of G-protein signaling 8 [Source:ZFIN;Acc:ZDB-GENE-040718-264]	ENSDARG00000070037	182.292	-8.36881	2.46439	-3.3959	0.000684037	0.0177194
spc25	SPC25, NDC80 kinetochore complex component, homolog (S. cerevisiae) [Source:ZFIN;Acc:ZDB-GENE-060810-13]	ENSDARG00000078433	214.747	-8.3583	2.02822	-4.121	3.77227e-05	0.00382339
cgnb	cingulin b [Source:ZFIN;Acc:ZDB-GENE-050208-72]	ENSDARG00000058690	176.522	-8.34353	2.46538	-3.38427	0.000713666	0.0180573
slc16a5a	solute carrier family 16 (monocarboxylate transporter), member 5a [Source:ZFIN;Acc:ZDB-GENE-121108-4]	ENSDARG00000030472	220.536	-8.32568	2.06088	-4.03988	5.34796e-05	0.00474018
si:dkey-10o6.2	si:dkey-10o6.2 [Source:ZFIN;Acc:ZDB-GENE-070705-284]	ENSDARG00000074628	210.047	-8.3104	2.48416	-3.34536	0.000821768	0.0196745
alkbh5	alkB homolog 5, RNA demethylase [Source:ZFIN;Acc:ZDB-GENE-061013-602]	ENSDARG00000063003	537.786	-8.29662	2.01738	-4.11258	3.91267e-05	0.00388319
arhgef37	Rho guanine nucleotide exchange factor (GEF) 37 [Source:ZFIN;Acc:ZDB-GENE-100514-3]	ENSDARG00000002463	114.528	-8.29449	2.35399	-3.52359	0.000425738	0.0138247
sh3gl2	SH3-domain GRB2-like 2 [Source:ZFIN;Acc:ZDB-GENE-040121-3]	ENSDARG00000023600	164.157	-8.2859	2.4677	-3.35774	0.000785817	0.0191601
camkva	CaM kinase-like vesicle-associated a [Source:ZFIN;Acc:ZDB-GENE-100819-2]	ENSDARG00000027963	163.922	-8.28476	2.46775	-3.35721	0.000787321	0.0191636
si:ch211-1f22.5	si:ch211-1f22.5 [Source:ZFIN;Acc:ZDB-GENE-121214-105]	ENSDARG00000054655	202.482	-8.28365	2.48518	-3.33322	0.000858456	0.0201897
zgc:153722	zgc:153722 [Source:ZFIN;Acc:ZDB-GENE-060929-84]	ENSDARG00000071044	94.2489	-8.27125	2.27956	-3.62845	0.000285132	0.0109081
znf1065	zinc finger protein 1065 [Source:ZFIN;Acc:ZDB-GENE-071004-94]	ENSDARG00000090366	160.86	-8.26967	2.46837	-3.35026	0.000807361	0.0196175
si:ch211-181d7.1	si:ch211-181d7.1 [Source:ZFIN;Acc:ZDB-GENE-121214-14]	ENSDARG00000088274	158.858	-8.25961	2.46878	-3.34562	0.000820976	0.0196745
STXBP6 (2 of 2)	syntaxin binding protein 6 (amisyn) [Source:HGNC Symbol;Acc:HGNC:19666]	ENSDARG00000088862	157.563	-8.25303	2.46905	-3.34259	0.000830011	0.0197925
tmem59l	transmembrane protein 59-like [Source:ZFIN;Acc:ZDB-GENE-040426-2651]	ENSDARG00000003655	193.137	-8.24989	2.48637	-3.31804	0.000906508	0.0206722
odf2b	outer dense fiber of sperm tails 2b [Source:ZFIN;Acc:ZDB-GENE-041008-119]	ENSDARG00000020702	191.802	-8.24477	2.48657	-3.31572	0.000914088	0.020711
nceh1a	neutral cholesterol ester hydrolase 1a [Source:ZFIN;Acc:ZDB-GENE-040711-2]	ENSDARG00000020427	448.388	-8.24265	1.97569	-4.17204	3.01882e-05	0.00345887
nfatc3b	nuclear factor of activated T-cells, cytoplasmic, calcineurin-dependent 3b [Source:ZFIN;Acc:ZDB-GENE-100922-25]	ENSDARG00000051729	324.003	-8.22582	1.96851	-4.1787	2.93176e-05	0.00342136
si:dkey-1b17.3	si:dkey-1b17.3 [Source:ZFIN;Acc:ZDB-GENE-050208-369]	ENSDARG00000104479	186.462	-8.22382	2.48739	-3.3062	0.000945689	0.0211712
pex11b	peroxisomal biogenesis factor 11 beta [Source:ZFIN;Acc:ZDB-GENE-060825-289]	ENSDARG00000069147	151.675	-8.22228	2.47034	-3.3284	0.000873469	0.0203534
TMEM71	transmembrane protein 71 [Source:HGNC Symbol;Acc:HGNC:26572]	ENSDARG00000079784	151.557	-8.22165	2.47037	-3.32811	0.000874381	0.0203534
SYCE3	synaptonemal complex central element protein 3 [Source:HGNC Symbol;Acc:HGNC:35245]	ENSDARG00000092889	150.262	-8.21469	2.47066	-3.32489	0.000884521	0.0204353
ccl38.6	chemokine (C-C motif) ligand 38, duplicate 6 [Source:ZFIN;Acc:ZDB-GENE-041014-165]	ENSDARG00000041923	123.832	-8.21375	2.41016	-3.40797	0.000654491	0.0174645
si:dkey-58f10.13	si:dkey-58f10.13 [Source:ZFIN;Acc:ZDB-GENE-060526-315]	ENSDARG00000095532	149.673	-8.21151	2.4708	-3.32342	0.000889202	0.0204763
rtkn2b	rhotekin 2b [Source:ZFIN;Acc:ZDB-GENE-040912-64]	ENSDARG00000052903	147.318	-8.19861	2.47135	-3.31747	0.000908381	0.0206814
si:dkey-20i20.13	si:dkey-20i20.13 [Source:ZFIN;Acc:ZDB-GENE-060503-245]	ENSDARG00000094242	146.964	-8.19665	2.47143	-3.31656	0.000911323	0.0206816
EPHX3	epoxide hydrolase 3 [Source:HGNC Symbol;Acc:HGNC:23760]	ENSDARG00000078364	457.228	-8.19176	2.36837	-3.45882	0.000542548	0.0157866
pkdccb	protein kinase domain containing, cytoplasmic b [Source:ZFIN;Acc:ZDB-GENE-130530-599]	ENSDARG00000038235	109.491	-8.1843	2.37636	-3.44405	0.000573069	0.0163487
COL26A1	collagen, type XXVI, alpha 1 [Source:HGNC Symbol;Acc:HGNC:18038]	ENSDARG00000079330	143.549	-8.1745	2.47183	-3.30706	0.000942794	0.0211573
hsd17b3	hydroxysteroid (17-beta) dehydrogenase 3 [Source:ZFIN;Acc:ZDB-GENE-040426-1339]	ENSDARG00000023287	86.0292	-8.16962	2.27982	-3.58345	0.000339088	0.0120893
stk17a	serine/threonine kinase 17a [Source:ZFIN;Acc:ZDB-GENE-030131-5556]	ENSDARG00000074715	98.8402	-8.16863	2.34192	-3.48801	0.000486631	0.0149089
ZDHHC21	zinc finger, DHHC-type containing 21 [Source:HGNC Symbol;Acc:HGNC:20750]	ENSDARG00000079660	77.717	-8.12641	2.2442	-3.62107	0.000293387	0.0110231
rnf103	ring finger protein 103 [Source:ZFIN;Acc:ZDB-GENE-040912-171]	ENSDARG00000100850	89.6043	-8.1222	2.31729	-3.50504	0.000456531	0.0143942
si:ch211-199g17.8	si:ch211-199g17.8 [Source:ZFIN;Acc:ZDB-GENE-070705-90]	ENSDARG00000092705	159.761	-8.10693	2.49213	-3.25302	0.00114186	0.0232884
atat1	alpha tubulin acetyltransferase 1 [Source:ZFIN;Acc:ZDB-GENE-040426-2120]	ENSDARG00000004472	157.981	-8.09831	2.49249	-3.24909	0.00115775	0.0235784
kat5b	K(lysine) acetyltransferase 5b [Source:ZFIN;Acc:ZDB-GENE-030131-985]	ENSDARG00000045951	1137.37	-8.09233	1.80451	-4.4845	7.30836e-06	0.00181586
rdh12	retinol dehydrogenase 12 (all-trans/9-cis/11-cis) [Source:ZFIN;Acc:ZDB-GENE-040718-9]	ENSDARG00000018069	130.125	-8.07278	2.47234	-3.26524	0.0010937	0.0228348
kctd1	potassium channel tetramerization domain containing 1 [Source:ZFIN;Acc:ZDB-GENE-040724-194]	ENSDARG00000074056	130.125	-8.07278	2.47234	-3.26524	0.0010937	0.0228348
si:dkey-86e18.2	si:dkey-86e18.2 [Source:ZFIN;Acc:ZDB-GENE-041014-19]	ENSDARG00000092758	152.195	-8.06947	2.49371	-3.23593	0.00121246	0.0240665
ITPRIPL2	inositol 1,4,5-trisphosphate receptor interacting protein-like 2 [Source:HGNC Symbol;Acc:HGNC:27257]	ENSDARG00000054688	221.717	-8.06886	2.17894	-3.70311	0.000212974	0.00917873
slco1d1	solute carrier organic anion transporter family, member 1D1 [Source:ZFIN;Acc:ZDB-GENE-030131-5044]	ENSDARG00000104108	149.97	-8.05802	2.4942	-3.23071	0.00123484	0.0243378
sync	syncoilin, intermediate filament protein [Source:ZFIN;Acc:ZDB-GENE-060503-747]	ENSDARG00000035944	169.102	-8.05549	2.04038	-3.94804	7.87939e-05	0.00572146
GPR20 (2 of 2)	G protein-coupled receptor 20 [Source:HGNC Symbol;Acc:HGNC:4475]	ENSDARG00000100929	127.298	-8.04995	2.47247	-3.25583	0.00113063	0.0231597
CABZ01102039.1	NA	ENSDARG00000076357	126.71	-8.04512	2.4725	-3.25384	0.00113858	0.0232774
C22H19orf60	chromosome 19 open reading frame 60 [Source:HGNC Symbol;Acc:HGNC:26098]	ENSDARG00000073867	146.41	-8.03928	2.495	-3.22215	0.00127232	0.0245618
psmb12	proteasome (prosome, macropain) subunit, beta type, 12 [Source:ZFIN;Acc:ZDB-GENE-001208-1]	ENSDARG00000031885	223.532	-8.03722	2.0648	-3.8925	9.92163e-05	0.00632695
nicn1	nicolin 1 [Source:ZFIN;Acc:ZDB-GENE-040801-129]	ENSDARG00000069677	124.943	-8.03051	2.4726	-3.2478	0.00116301	0.0236172
si:dkey-83f18.14	si:dkey-83f18.14 [Source:ZFIN;Acc:ZDB-GENE-070705-499]	ENSDARG00000093836	124.943	-8.03051	2.4726	-3.2478	0.00116301	0.0236172
si:dkey-150l7.8	si:dkey-150l7.8 [Source:ZFIN;Acc:ZDB-GENE-141222-22]	ENSDARG00000098951	73.879	-8.02778	2.26613	-3.5425	0.000396353	0.0132052
si:dkey-98j1.5	si:dkey-98j1.5 [Source:ZFIN;Acc:ZDB-GENE-090313-358]	ENSDARG00000094005	162.894	-8.0209	2.03552	-3.94047	8.13224e-05	0.00573535
zwi	zwilling [Source:ZFIN;Acc:ZDB-GENE-030131-8155]	ENSDARG00000101826	286.562	-8.01375	1.89122	-4.23734	2.26184e-05	0.00306501
bokb	BCL2-related ovarian killer b [Source:ZFIN;Acc:ZDB-GENE-040426-1346]	ENSDARG00000008807	122.352	-8.00867	2.47275	-3.23877	0.00120046	0.0240473
klf12b	Kruppel-like factor 12b [Source:ZFIN;Acc:ZDB-GENE-071004-22]	ENSDARG00000032197	85.18	-8.00428	2.34343	-3.41563	0.000636346	0.0173013
lmod2a	leiomodin 2 (cardiac) a [Source:ZFIN;Acc:ZDB-GENE-040912-41]	ENSDARG00000045634	980.386	-7.98585	1.96128	-4.07175	4.66607e-05	0.00432624
panx1b	pannexin 1b [Source:ZFIN;Acc:ZDB-GENE-070705-192]	ENSDARG00000014910	119.526	-7.98427	2.47292	-3.22868	0.00124365	0.0243766
FO704777.1	NA	ENSDARG00000101112	118.349	-7.97392	2.473	-3.22439	0.00126242	0.0245058
pde4a	phosphodiesterase 4A, cAMP-specific [Source:ZFIN;Acc:ZDB-GENE-131125-7]	ENSDARG00000032344	560.93	-7.97088	2.32646	-3.42619	0.000612119	0.0171503
fkbp14	FK506 binding protein 14 [Source:ZFIN;Acc:ZDB-GENE-040801-210]	ENSDARG00000040695	203.32	-7.96289	2.18278	-3.64806	0.000264232	0.0105491
phykpl	5-phosphohydroxy-L-lysine phospho-lyase [Source:ZFIN;Acc:ZDB-GENE-051127-33]	ENSDARG00000040566	73.6669	-7.95013	2.30172	-3.45399	0.000552365	0.0159518
FAAH	fatty acid amide hydrolase [Source:HGNC Symbol;Acc:HGNC:3553]	ENSDARG00000077764	192.011	-7.93328	2.16861	-3.65823	0.000253959	0.010374
srxn1	sulfiredoxin 1 homolog (S. cerevisiae) [Source:ZFIN;Acc:ZDB-GENE-091230-2]	ENSDARG00000079160	127.719	-7.93103	2.49982	-3.17265	0.00151056	0.0270844
p2ry4	pyrimidinergic receptor P2Y, G-protein coupled, 4 [Source:ZFIN;Acc:ZDB-GENE-030616-77]	ENSDARG00000053570	110.694	-7.90388	2.47359	-3.19531	0.00139679	0.026004
si:dkey-4c15.14	si:dkey-4c15.14 [Source:ZFIN;Acc:ZDB-GENE-050420-79]	ENSDARG00000094410	160.433	-7.89842	2.09128	-3.77684	0.000158832	0.00775089
tln2b	talin 2b [Source:ZFIN;Acc:ZDB-GENE-130325-1]	ENSDARG00000104934	122.379	-7.89659	2.5014	-3.15687	0.00159473	0.027815
si:dkey-83f18.13	si:dkey-83f18.13 [Source:ZFIN;Acc:ZDB-GENE-070705-498]	ENSDARG00000093662	109.634	-7.89378	2.47368	-3.19111	0.00141728	0.0261436
si:dkey-242k1.6	si:dkey-242k1.6 [Source:ZFIN;Acc:ZDB-GENE-041008-84]	ENSDARG00000101205	79.3181	-7.89095	2.35753	-3.34713	0.000816527	0.0196745
si:dkey-20i20.2	si:dkey-20i20.2 [Source:ZFIN;Acc:ZDB-GENE-060503-528]	ENSDARG00000071719	795.432	-7.88424	1.964	-4.01437	5.96037e-05	0.00494488
AL954741.1	NA	ENSDARG00000100883	108.457	-7.88243	2.47378	-3.18639	0.00144063	0.0263807
PDE5A (2 of 2)	phosphodiesterase 5A, cGMP-specific [Source:HGNC Symbol;Acc:HGNC:8784]	ENSDARG00000056806	108.104	-7.879	2.47382	-3.18496	0.00144776	0.0263949
si:ch73-27e22.7	si:ch73-27e22.7 [Source:ZFIN;Acc:ZDB-GENE-070705-235]	ENSDARG00000093345	107.515	-7.87325	2.47387	-3.18256	0.00145977	0.0265111
CABZ01074276.1	NA	ENSDARG00000099582	107.515	-7.87325	2.47387	-3.18256	0.00145977	0.0265111
slc37a4b	solute carrier family 37 (glucose-6-phosphate transporter), member 4b [Source:ZFIN;Acc:ZDB-GENE-040426-827]	ENSDARG00000077180	144.549	-7.87107	2.04127	-3.85596	0.000115276	0.00680844
fam19a5b	family with sequence similarity 19 (chemokine (C-C motif)-like), member A5b [Source:ZFIN;Acc:ZDB-GENE-131127-365]	ENSDARG00000045608	331.563	-7.86731	2.16462	-3.6345	0.000278519	0.0107487
GNB4	guanine nucleotide binding protein (G protein), beta polypeptide 4 [Source:HGNC Symbol;Acc:HGNC:20731]	ENSDARG00000019278	106.573	-7.86399	2.47396	-3.17871	0.00147934	0.0266945
si:dkey-119m17.2	si:dkey-119m17.2 [Source:ZFIN;Acc:ZDB-GENE-070705-289]	ENSDARG00000076008	116.594	-7.85683	2.5032	-3.13872	0.00169688	0.028674
zgc:162936	zgc:162936 [Source:ZFIN;Acc:ZDB-GENE-030131-5253]	ENSDARG00000069957	116.149	-7.85286	2.50323	-3.13709	0.00170635	0.0287503
il21r.2	interleukin 21 receptor, tandem duplicate 2 [Source:ZFIN;Acc:ZDB-GENE-080108-7]	ENSDARG00000078649	79.6974	-7.8371	2.37981	-3.29317	0.000990655	0.0219517
trim55a	tripartite motif containing 55a [Source:ZFIN;Acc:ZDB-GENE-040718-50]	ENSDARG00000029596	1216.26	-7.83086	1.98451	-3.946	7.94689e-05	0.00572146
hnmt	histamine N-methyltransferase [Source:ZFIN;Acc:ZDB-GENE-040801-157]	ENSDARG00000012796	102.216	-7.82015	2.47437	-3.16047	0.00157517	0.0276389
si:dkey-282h22.5	si:dkey-282h22.5 [Source:ZFIN;Acc:ZDB-GENE-091204-220]	ENSDARG00000092458	101.156	-7.80914	2.47449	-3.15586	0.00160024	0.0278422
si:dkey-192l18.12	si:dkey-192l18.12 [Source:ZFIN;Acc:ZDB-GENE-131127-392]	ENSDARG00000096936	100.802	-7.80544	2.47453	-3.15432	0.00160875	0.0279173
rassf10a	Ras association (RalGDS/AF-6) domain family (N-terminal) member 10a [Source:ZFIN;Acc:ZDB-GENE-091013-4]	ENSDARG00000077424	100.567	-7.80297	2.47455	-3.15328	0.00161446	0.0279173
smg9	smg9 nonsense mediated mRNA decay factor [Source:ZFIN;Acc:ZDB-GENE-030131-9385]	ENSDARG00000076627	426.199	-7.78825	1.88211	-4.13804	3.50283e-05	0.00371263
si:ch73-27e22.3	si:ch73-27e22.3 [Source:ZFIN;Acc:ZDB-GENE-070705-231]	ENSDARG00000077263	99.1538	-7.788	2.47472	-3.14702	0.00164946	0.0282721
si:ch73-334d15.2	si:ch73-334d15.2 [Source:ZFIN;Acc:ZDB-GENE-091204-158]	ENSDARG00000087020	98.9182	-7.78548	2.47475	-3.14596	0.00165541	0.0282987
jazf1b	JAZF zinc finger 1b [Source:ZFIN;Acc:ZDB-GENE-041212-56]	ENSDARG00000056793	246.453	-7.78006	2.03647	-3.82037	0.000133254	0.00725077
rad54b	RAD54 homolog B (S. cerevisiae) [Source:ZFIN;Acc:ZDB-GENE-060810-50]	ENSDARG00000092134	97.9762	-7.77535	2.47487	-3.14172	0.0016796	0.0285188
si:ch73-156l6.2	si:ch73-156l6.2 [Source:ZFIN;Acc:ZDB-GENE-131121-453]	ENSDARG00000099842	97.9762	-7.77535	2.47487	-3.14172	0.0016796	0.0285188
PRPF40B	PRP40 homolog, pre-mRNA processing factor B [Source:HGNC Symbol;Acc:HGNC:25031]	ENSDARG00000098147	97.3874	-7.76897	2.47495	-3.13904	0.00169501	0.028674
2005-03-01	membrane-associated ring finger (C3HC4) 5 [Source:ZFIN;Acc:ZDB-GENE-070424-47]	ENSDARG00000032552	96.9163	-7.76383	2.47501	-3.13689	0.00170751	0.0287503
arsa	arylsulfatase A [Source:ZFIN;Acc:ZDB-GENE-050320-118]	ENSDARG00000042270	96.563	-7.75996	2.47506	-3.13526	0.00171699	0.0287724
katnal1	katanin p60 subunit A-like 1 [Source:ZFIN;Acc:ZDB-GENE-041114-141]	ENSDARG00000099156	96.2098	-7.75607	2.4751	-3.13363	0.00172656	0.0288403
TRIM14 (11 of 19)	tripartite motif containing 14 [Source:HGNC Symbol;Acc:HGNC:16283]	ENSDARG00000100690	271.423	-7.75278	2.26415	-3.42415	0.000616717	0.0172107
CABZ01033180.1	NA	ENSDARG00000102665	95.8565	-7.75217	2.47515	-3.132	0.00173621	0.0288883
gabbr1b	gamma-aminobutyric acid (GABA) B receptor, 1b [Source:ZFIN;Acc:ZDB-GENE-060503-5]	ENSDARG00000016667	64.7751	-7.74496	2.32655	-3.32894	0.000871776	0.0203534
lbx2	ladybird homeobox 2 [Source:ZFIN;Acc:ZDB-GENE-001206-2]	ENSDARG00000025131	103.689	-7.73456	2.50442	-3.08837	0.0020126	0.0315501
si:dkey-21e2.13	si:dkey-21e2.13 [Source:ZFIN;Acc:ZDB-GENE-050208-379]	ENSDARG00000094840	93.9723	-7.7311	2.47542	-3.12315	0.00178926	0.0295269
si:dkey-11p23.13	si:dkey-11p23.13 [Source:ZFIN;Acc:ZDB-GENE-131127-441]	ENSDARG00000097237	66.4562	-7.72652	2.34737	-3.29156	0.000996341	0.0219741
si:ch73-191k20.4	si:ch73-191k20.4 [Source:ZFIN;Acc:ZDB-GENE-090313-142]	ENSDARG00000093438	56.6666	-7.72473	2.25523	-3.42525	0.000614227	0.0171752
traf3	TNF receptor-associated factor 3 [Source:ZFIN;Acc:ZDB-GENE-040801-257]	ENSDARG00000022000	271.211	-7.71838	2.36607	-3.26211	0.00110585	0.0229435
DYNC1I1 (2 of 2)	dynein, cytoplasmic 1, intermediate chain 1 [Source:HGNC Symbol;Acc:HGNC:2963]	ENSDARG00000098090	101.464	-7.71185	2.50468	-3.07898	0.00207713	0.0322745
fuom	fucose mutarotase [Source:ZFIN;Acc:ZDB-GENE-030616-618]	ENSDARG00000039422	56.5775	-7.70528	2.265	-3.40189	0.000669205	0.017566
si:dkey-16p6.1	si:dkey-16p6.1 [Source:ZFIN;Acc:ZDB-GENE-081103-43]	ENSDARG00000089179	91.3816	-7.70137	2.4758	-3.11066	0.00186673	0.0305051
SNORA26	Small nucleolar RNA SNORA26 [Source:RFAM;Acc:RF00568]	ENSDARG00000085485	55.459	-7.69798	2.25658	-3.41134	0.000646438	0.0174504
sell	selectin L [Source:ZFIN;Acc:ZDB-GENE-141212-269]	ENSDARG00000088444	294.505	-7.69714	2.18163	-3.52817	0.000418448	0.0137464
TYMP	thymidine phosphorylase [Source:HGNC Symbol;Acc:HGNC:3148]	ENSDARG00000099821	412.906	-7.68081	2.32194	-3.30793	0.000939886	0.0211573
pcdh1g30	protocadherin 1 gamma 30 [Source:ZFIN;Acc:ZDB-GENE-050609-23]	ENSDARG00000101865	71.883	-7.67795	2.39669	-3.20356	0.0013574	0.0256777
fam166b	family with sequence similarity 166, member B [Source:ZFIN;Acc:ZDB-GENE-070209-41]	ENSDARG00000100292	88.9087	-7.67215	2.47621	-3.09835	0.00194603	0.0312006
rxfp2a	relaxin/insulin-like family peptide receptor 2a [Source:ZFIN;Acc:ZDB-GENE-110408-27]	ENSDARG00000019660	88.6731	-7.66932	2.47625	-3.09716	0.00195387	0.0312553
ap4m1	adaptor-related protein complex 4, mu 1 subunit [Source:ZFIN;Acc:ZDB-GENE-040718-421]	ENSDARG00000056871	226.296	-7.66607	2.3304	-3.28959	0.00100334	0.022007
DBNDD1	dysbindin (dystrobrevin binding protein 1) domain containing 1 [Source:HGNC Symbol;Acc:HGNC:28455]	ENSDARG00000090108	97.0134	-7.66432	2.50539	-3.05914	0.00221976	0.0335295
si:dkey-3h23.2	si:dkey-3h23.2 [Source:ZFIN;Acc:ZDB-GENE-091204-34]	ENSDARG00000095385	87.6133	-7.65649	2.47643	-3.09175	0.00198983	0.0314865
crtac1b	cartilage acidic protein 1b [Source:ZFIN;Acc:ZDB-GENE-090312-28]	ENSDARG00000102517	87.6133	-7.65649	2.47643	-3.09175	0.00198983	0.0314865
s100a11	S100 calcium binding protein A11 [Source:ZFIN;Acc:ZDB-GENE-070717-5]	ENSDARG00000093628	124.429	-7.65185	2.0661	-3.70352	0.000212626	0.00917873
RUNDC1	RUN domain containing 1 [Source:HGNC Symbol;Acc:HGNC:25418]	ENSDARG00000091962	87.0245	-7.64929	2.47653	-3.08871	0.00201029	0.031549
si:dkey-176g4.5	si:dkey-176g4.5 [Source:ZFIN;Acc:ZDB-GENE-110411-287]	ENSDARG00000095822	94.3433	-7.63497	2.50576	-3.04697	0.0023116	0.0344754
TRIM14 (15 of 19)	tripartite motif containing 14 [Source:HGNC Symbol;Acc:HGNC:16283]	ENSDARG00000102593	84.5515	-7.61838	2.47699	-3.07566	0.00210038	0.032507
EFCAB10	EF-hand calcium binding domain 10 [Source:HGNC Symbol;Acc:HGNC:34531]	ENSDARG00000092825	214.52	-7.61381	2.33021	-3.26743	0.00108529	0.0227986
rab30	RAB30, member RAS oncogene family [Source:ZFIN;Acc:ZDB-GENE-040718-250]	ENSDARG00000037884	211.458	-7.5996	2.3302	-3.26136	0.00110881	0.0229435
FO704845.1	secretin receptor precursor [Source:RefSeq peptide;Acc:NP_001243568]	ENSDARG00000101077	57.8337	-7.59208	2.34099	-3.2431	0.00118237	0.0238931
her15.2	hairy and enhancer of split-related 15, tandem duplicate 2 [Source:ZFIN;Acc:ZDB-GENE-070627-1]	ENSDARG00000054560	117.815	-7.59148	2.06309	-3.67966	0.000233542	0.00976651
si:dkey-221l4.13	si:dkey-221l4.13 [Source:ZFIN;Acc:ZDB-GENE-131121-163]	ENSDARG00000097636	81.9608	-7.58512	2.47752	-3.06158	0.00220172	0.033456
mpz	myelin protein zero [Source:ZFIN;Acc:ZDB-GENE-010724-4]	ENSDARG00000038609	737.375	-7.56493	2.33631	-3.23799	0.00120377	0.0240473
gas1a	growth arrest-specific 1a [Source:ZFIN;Acc:ZDB-GENE-050302-155]	ENSDARG00000077298	79.3701	-7.55062	2.47809	-3.04695	0.00231173	0.0344754
celf5b	cugbp, Elav-like family member 5b [Source:ZFIN;Acc:ZDB-GENE-070912-150]	ENSDARG00000090727	79.3701	-7.55062	2.47809	-3.04695	0.00231173	0.0344754
si:ch73-364h19.2	si:ch73-364h19.2 [Source:ZFIN;Acc:ZDB-GENE-131119-21]	ENSDARG00000100480	78.7813	-7.54261	2.47822	-3.04355	0.00233802	0.0347046
cmbl	carboxymethylenebutenolidase homolog (Pseudomonas) [Source:ZFIN;Acc:ZDB-GENE-071004-21]	ENSDARG00000073786	447.542	-7.54241	1.98685	-3.79617	0.000146948	0.00758632
pard6b	par-6 partitioning defective 6 homolog beta (C. elegans) [Source:ZFIN;Acc:ZDB-GENE-090312-133]	ENSDARG00000003865	59.9137	-7.51915	2.38534	-3.15224	0.00162025	0.0279355
myo5aa	myosin VAa [Source:ZFIN;Acc:ZDB-GENE-041027-2]	ENSDARG00000061635	133.36	-7.51722	2.17355	-3.45849	0.000543206	0.0157866
dfna5b	deafness, autosomal dominant 5 b [Source:ZFIN;Acc:ZDB-GENE-030131-7662]	ENSDARG00000040485	191.792	-7.50263	2.33016	-3.21979	0.00128285	0.0246646
pimr80	Pim proto-oncogene, serine/threonine kinase, related 80 [Source:ZFIN;Acc:ZDB-GENE-060503-402]	ENSDARG00000094790	75.7196	-7.49989	2.47898	-3.02539	0.00248309	0.0360023
pigr	polymeric immunoglobulin receptor [Source:ZFIN;Acc:ZDB-GENE-060503-327]	ENSDARG00000101890	75.3663	-7.49484	2.47907	-3.02325	0.0025008	0.0361845
apoob	apolipoprotein O, b [Source:ZFIN;Acc:ZDB-GENE-041001-40]	ENSDARG00000026444	75.2485	-7.49315	2.4791	-3.02253	0.00250674	0.0362334
si:ch73-49k18.1	si:ch73-49k18.1 [Source:ZFIN;Acc:ZDB-GENE-141222-80]	ENSDARG00000088354	75.013	-7.48977	2.47917	-3.02108	0.00251871	0.036369
bcl2l16	BCL2-like 16 [Source:ZFIN;Acc:ZDB-GENE-140619-1]	ENSDARG00000099128	222.921	-7.48476	2.13302	-3.509	0.000449803	0.0143942
enpep	glutamyl aminopeptidase [Source:ZFIN;Acc:ZDB-GENE-050309-218]	ENSDARG00000057064	47.2393	-7.47814	2.27328	-3.28959	0.00100335	0.022007
wdr47b	WD repeat domain 47b [Source:ZFIN;Acc:ZDB-GENE-121114-10]	ENSDARG00000099757	333.301	-7.4727	2.31901	-3.22237	0.00127136	0.0245618
nrxn1a	neurexin 1a [Source:ZFIN;Acc:ZDB-GENE-070206-1]	ENSDARG00000061647	610.817	-7.46298	1.94831	-3.83049	0.000127888	0.00710331
adm2b	adrenomedullin 2b [Source:ZFIN;Acc:ZDB-GENE-081104-279]	ENSDARG00000078875	79.2128	-7.44976	2.50855	-2.96975	0.00298042	0.0404441
ehf	ets homologous factor [Source:ZFIN;Acc:ZDB-GENE-060312-7]	ENSDARG00000052115	72.1868	-7.44822	2.47996	-3.00337	0.00267007	0.0378565
si:ch73-204m7.3	si:ch73-204m7.3 [Source:ZFIN;Acc:ZDB-GENE-141216-141]	ENSDARG00000098908	72.069	-7.44645	2.47999	-3.00262	0.00267671	0.0378919
si:dkey-225k4.1	si:dkey-225k4.1 [Source:ZFIN;Acc:ZDB-GENE-091204-219]	ENSDARG00000092045	71.8335	-7.44291	2.48006	-3.0011	0.00269006	0.0380084
si:ch211-288d18.1	si:ch211-288d18.1 [Source:ZFIN;Acc:ZDB-GENE-060503-323]	ENSDARG00000011088	57.6425	-7.43083	2.40153	-3.09421	0.0019734	0.0314865
si:ch211-246m6.5	si:ch211-246m6.5 [Source:ZFIN;Acc:ZDB-GENE-050208-577]	ENSDARG00000011673	70.6559	-7.42487	2.48041	-2.9934	0.00275887	0.0388032
cdc42ep1b	CDC42 effector protein (Rho GTPase binding) 1b [Source:ZFIN;Acc:ZDB-GENE-120215-219]	ENSDARG00000077792	46.5698	-7.42469	2.29545	-3.23452	0.00121848	0.0241519
si:dkey-97a13.12	si:dkey-97a13.12 [Source:ZFIN;Acc:ZDB-GENE-070912-614]	ENSDARG00000095649	70.5381	-7.42317	2.48045	-2.99267	0.00276552	0.0388578
sbds	Shwachman-Bodian-Diamond syndrome [Source:ZFIN;Acc:ZDB-GENE-040426-1116]	ENSDARG00000027803	404.81	-7.41971	1.98708	-3.73398	0.000188479	0.00862414
ankrd54	ankyrin repeat domain 54 [Source:ZFIN;Acc:ZDB-GENE-040718-318]	ENSDARG00000055743	69.8316	-7.41224	2.48068	-2.98799	0.00280817	0.0393005
BX546499.1	NA	ENSDARG00000092602	69.596	-7.40857	2.48075	-2.98642	0.00282264	0.0394246
klf6b	Kruppel-like factor 6b [Source:ZFIN;Acc:ZDB-GENE-070912-633]	ENSDARG00000038561	69.125	-7.40119	2.4809	-2.98326	0.00285194	0.0395303
scg2a	secretogranin II (chromogranin C) a [Source:ZFIN;Acc:ZDB-GENE-030131-8214]	ENSDARG00000103993	68.1829	-7.38626	2.48122	-2.97687	0.00291208	0.04
HPS5 (2 of 2)	Hermansky-Pudlak syndrome 5 [Source:HGNC Symbol;Acc:HGNC:17022]	ENSDARG00000104040	74.3176	-7.38154	2.50978	-2.94111	0.00327036	0.042794
ccdc64	coiled-coil domain containing 64 [Source:ZFIN;Acc:ZDB-GENE-091204-439]	ENSDARG00000074761	43.6284	-7.38102	2.27408	-3.24572	0.00117156	0.0237422
mms22l	MMS22-like, DNA repair protein [Source:ZFIN;Acc:ZDB-GENE-030131-3869]	ENSDARG00000074691	43.6596	-7.37259	2.27768	-3.23688	0.00120842	0.0240541
ntf3	neurotrophin 3 [Source:ZFIN;Acc:ZDB-GENE-031118-66]	ENSDARG00000059043	67.2409	-7.37111	2.48154	-2.97037	0.00297438	0.0404441
C11H20orf96	chromosome 20 open reading frame 96 [Source:HGNC Symbol;Acc:HGNC:16227]	ENSDARG00000094037	799.945	-7.36752	2.02613	-3.63626	0.000276629	0.0107135
foxd1	forkhead box D1 [Source:ZFIN;Acc:ZDB-GENE-040426-2094]	ENSDARG00000029179	67.0053	-7.36728	2.48163	-2.96873	0.0029903	0.0404825
wfdc1	WAP four-disulfide core domain 1 [Source:ZFIN;Acc:ZDB-GENE-070112-352]	ENSDARG00000058003	220.737	-7.35377	2.32729	-3.1598	0.00157875	0.0276389
numbl	numb homolog (Drosophila)-like [Source:ZFIN;Acc:ZDB-GENE-051113-340]	ENSDARG00000101949	65.9455	-7.3499	2.48201	-2.96127	0.00306373	0.0411603
notum2	notum pectinacetylesterase 2 [Source:ZFIN;Acc:ZDB-GENE-120215-77]	ENSDARG00000088411	164.707	-7.34977	2.33031	-3.15399	0.00161055	0.0279173
prune	prune exopolyphosphatase [Source:ZFIN;Acc:ZDB-GENE-100609-1]	ENSDARG00000076246	71.6475	-7.34225	2.51054	-2.92457	0.00344932	0.0442322
PLEKHA2	pleckstrin homology domain containing, family A (phosphoinositide binding specific) member 2 [Source:HGNC Symbol;Acc:HGNC:14336]	ENSDARG00000078221	65.2389	-7.33813	2.48227	-2.95622	0.00311437	0.0416197
si:dkey-77f5.8	si:dkey-77f5.8 [Source:ZFIN;Acc:ZDB-GENE-131120-149]	ENSDARG00000096941	288.081	-7.32826	2.31728	-3.16243	0.00156456	0.0275962
FO818743.1	NA	ENSDARG00000102675	45.6784	-7.32748	2.33841	-3.13353	0.00172719	0.0288403
RAB11FIP5 (1 of 2)	RAB11 family interacting protein 5 (class I) [Source:HGNC Symbol;Acc:HGNC:24845]	ENSDARG00000101188	464.321	-7.32714	2.01632	-3.63392	0.000279148	0.0107487
si:dkey-33c14.2	si:dkey-33c14.2 [Source:ZFIN;Acc:ZDB-GENE-131127-237]	ENSDARG00000097762	64.2969	-7.32223	2.48263	-2.94938	0.00318409	0.0420163
PLA2G4C (3 of 4)	phospholipase A2, group IVC (cytosolic, calcium-independent) [Source:HGNC Symbol;Acc:HGNC:9037]	ENSDARG00000045982	69.4224	-7.30828	2.51123	-2.91024	0.00361153	0.0451234
si:ch211-106g8.60	si:ch211-106g8.60 [Source:ZFIN;Acc:ZDB-GENE-141212-53]	ENSDARG00000101221	63.4725	-7.30811	2.48296	-2.94331	0.00324726	0.0426596
si:ch73-311b20.1	si:ch73-311b20.1 [Source:ZFIN;Acc:ZDB-GENE-141216-279]	ENSDARG00000099682	63.3548	-7.30608	2.48301	-2.94243	0.00325646	0.0426596
si:ch1073-219h3.1	si:ch1073-219h3.1 [Source:ZFIN;Acc:ZDB-GENE-131127-599]	ENSDARG00000105204	68.5324	-7.29436	2.51152	-2.90436	0.00368007	0.0456944
BX629350.2	NA	ENSDARG00000052935	42.2875	-7.29166	2.30233	-3.16707	0.00153983	0.027331
cdc42l2	cell division cycle 42 like 2 [Source:ZFIN;Acc:ZDB-GENE-060312-21]	ENSDARG00000057869	309.234	-7.28582	2.35528	-3.0934	0.00197878	0.0314865
zgc:172121	zgc:172121 [Source:ZFIN;Acc:ZDB-GENE-030131-9545]	ENSDARG00000034430	61.5884	-7.27508	2.48375	-2.92907	0.00339976	0.0440375
cdh6	cadherin 6 [Source:ZFIN;Acc:ZDB-GENE-050320-92]	ENSDARG00000014522	99.7448	-7.27395	2.13324	-3.40981	0.00065007	0.0174504
zgc:174315	zgc:174315 [Source:ZFIN;Acc:ZDB-GENE-080219-29]	ENSDARG00000079222	95.8588	-7.27173	2.10774	-3.45002	0.000560554	0.0160894
ptcd2	pentatricopeptide repeat domain 2 [Source:ZFIN;Acc:ZDB-GENE-050417-82]	ENSDARG00000035391	112.819	-7.2669	2.05225	-3.54095	0.000398689	0.0132265
kirrelb	kin of IRRE like b [Source:ZFIN;Acc:ZDB-GENE-070912-173]	ENSDARG00000056998	61.1173	-7.26664	2.48395	-2.92543	0.00343977	0.0441902
rxfp3.3a2	relaxin/insulin-like family peptide receptor 3.3a2 [Source:ZFIN;Acc:ZDB-GENE-121030-2]	ENSDARG00000062111	60.4108	-7.25387	2.48427	-2.91992	0.00350124	0.0446948
rfx1b	regulatory factor X, 1b (influences HLA class II expression) [Source:ZFIN;Acc:ZDB-GENE-041008-101]	ENSDARG00000075904	315.007	-7.25353	2.22471	-3.26044	0.00111239	0.0229435
abhd17b	abhydrolase domain containing 17B [Source:ZFIN;Acc:ZDB-GENE-040718-244]	ENSDARG00000035571	60.293	-7.25172	2.48432	-2.91899	0.00351167	0.0447873
clec19a	C-type lectin domain family 19, member A [Source:ZFIN;Acc:ZDB-GENE-080917-46]	ENSDARG00000037978	634.563	-7.25054	2.0491	-3.53841	0.000402549	0.013286
zgc:153311	zgc:153311 [Source:ZFIN;Acc:ZDB-GENE-060825-194]	ENSDARG00000015964	60.0575	-7.24742	2.48443	-2.91713	0.00353267	0.0448522
si:dkey-4c15.13	si:dkey-4c15.13 [Source:ZFIN;Acc:ZDB-GENE-030131-2023]	ENSDARG00000095704	59.5865	-7.23875	2.48465	-2.91339	0.00357532	0.0449723
si:ch211-71n6.4	si:ch211-71n6.4 [Source:ZFIN;Acc:ZDB-GENE-091204-213]	ENSDARG00000102234	195.772	-7.2347	2.32671	-3.10941	0.00187462	0.0305775
si:ch211-113a14.15	si:ch211-113a14.15 [Source:ZFIN;Acc:ZDB-GENE-121214-207]	ENSDARG00000092743	64.5273	-7.22919	2.51295	-2.87677	0.00401769	0.0475964
erc1a	ELKS/RAB6-interacting/CAST family member 1a [Source:ZFIN;Acc:ZDB-GENE-091214-5]	ENSDARG00000009941	63.6372	-7.21411	2.5133	-2.87037	0.0040999	0.0480134
TRIM47 (31 of 79)	tripartite motif containing 47 [Source:HGNC Symbol;Acc:HGNC:19020]	ENSDARG00000067661	63.6372	-7.21411	2.5133	-2.87037	0.0040999	0.0480134
plac8l1	PLAC8-like 1 [Source:ZFIN;Acc:ZDB-GENE-091204-165]	ENSDARG00000069031	58.0556	-7.21006	2.48539	-2.90098	0.00372002	0.0459699
si:ch73-52p7.1	si:ch73-52p7.1 [Source:ZFIN;Acc:ZDB-GENE-081107-46]	ENSDARG00000095184	190.473	-7.20719	2.32664	-3.09769	0.00195036	0.0312346
cyp24a1	cytochrome P450, family 24, subfamily A, polypeptide 1 [Source:ZFIN;Acc:ZDB-GENE-060825-1]	ENSDARG00000103277	63.1922	-7.20648	2.51348	-2.86713	0.00414208	0.0483631
lim2.2	lens intrinsic membrane protein 2.2 [Source:ZFIN;Acc:ZDB-GENE-060124-1]	ENSDARG00000059015	38.2759	-7.20521	2.2859	-3.15202	0.00162146	0.0279355
ins	preproinsulin [Source:ZFIN;Acc:ZDB-GENE-980526-110]	ENSDARG00000035350	37.7951	-7.19497	2.28117	-3.15407	0.00161013	0.0279173
lpcat4	lysophosphatidylcholine acyltransferase 4 [Source:ZFIN;Acc:ZDB-GENE-030131-5777]	ENSDARG00000035028	57.2313	-7.19427	2.48581	-2.89414	0.00380204	0.0464316
itih5	inter-alpha-trypsin inhibitor heavy chain family, member 5 [Source:ZFIN;Acc:ZDB-GENE-041210-193]	ENSDARG00000045517	102.334	-7.19427	2.18835	-3.28753	0.00101071	0.0220155
C6H1orf146	chromosome 1 open reading frame 146 [Source:HGNC Symbol;Acc:HGNC:24032]	ENSDARG00000075814	62.3022	-7.19105	2.51384	-2.86058	0.00422867	0.04913
CR382283.1	NA	ENSDARG00000090757	56.9957	-7.18972	2.48593	-2.89216	0.00382602	0.0465861
EHMT2	euchromatic histone-lysine N-methyltransferase 2 [Source:HGNC Symbol;Acc:HGNC:14129]	ENSDARG00000102325	56.9957	-7.18972	2.48593	-2.89216	0.00382602	0.0465861
rergla	RERG/RAS-like a [Source:ZFIN;Acc:ZDB-GENE-040718-198]	ENSDARG00000019396	140.802	-7.18959	2.33099	-3.08435	0.00203995	0.0318726
efcab2	EF-hand calcium binding domain 2 [Source:ZFIN;Acc:ZDB-GENE-070521-5]	ENSDARG00000074323	56.878	-7.18743	2.48599	-2.89117	0.00383811	0.0465896
si:dkey-8o15.2	si:dkey-8o15.2 [Source:ZFIN;Acc:ZDB-GENE-141222-52]	ENSDARG00000104692	56.878	-7.18743	2.48599	-2.89117	0.00383811	0.0465896
eps8l3a	EPS8-like 3a [Source:ZFIN;Acc:ZDB-GENE-091204-460]	ENSDARG00000101979	209.003	-7.18493	2.36337	-3.04012	0.00236484	0.0349295
tnfrsfa	tumor necrosis factor receptor superfamily, member a [Source:ZFIN;Acc:ZDB-GENE-010802-1]	ENSDARG00000004451	40.6148	-7.18329	2.34153	-3.06777	0.00215661	0.0329644
CD46	CD46 molecule, complement regulatory protein [Source:HGNC Symbol;Acc:HGNC:6953]	ENSDARG00000091584	56.2892	-7.17592	2.48631	-2.88618	0.00389952	0.0469708
zgc:194627	zgc:194627 [Source:ZFIN;Acc:ZDB-GENE-081022-132]	ENSDARG00000102594	153.727	-7.16973	2.3666	-3.02956	0.00244914	0.03562
si:dkey-111k8.2	si:dkey-111k8.2 [Source:ZFIN;Acc:ZDB-GENE-131122-104]	ENSDARG00000098021	55.4649	-7.15959	2.48676	-2.87909	0.00398828	0.047472
si:ch211-213a13.1	si:ch211-213a13.1 [Source:ZFIN;Acc:ZDB-GENE-050208-471]	ENSDARG00000090600	55.3471	-7.15724	2.48682	-2.87806	0.00400123	0.0475757
2003-09-01	septin 3 [Source:ZFIN;Acc:ZDB-GENE-050522-375]	ENSDARG00000030656	2636.88	-7.15351	1.82028	-3.9299	8.49795e-05	0.00574059
si:ch211-274p15.1	si:ch211-274p15.1 [Source:ZFIN;Acc:ZDB-GENE-141216-338]	ENSDARG00000105081	55.1116	-7.15251	2.48695	-2.87601	0.00402735	0.0475964
si:dkey-15h8.2	si:dkey-15h8.2 [Source:ZFIN;Acc:ZDB-GENE-050208-703]	ENSDARG00000094109	180.228	-7.15157	2.32652	-3.07394	0.00211253	0.0326089
si:dkey-69p21.1	si:dkey-69p21.1 [Source:ZFIN;Acc:ZDB-GENE-131127-535]	ENSDARG00000096869	42.093	-7.15053	2.37874	-3.00602	0.00264689	0.0376035
si:ch211-76m11.14	si:ch211-76m11.14 [Source:ZFIN;Acc:ZDB-GENE-110411-230]	ENSDARG00000100338	37.5804	-7.14521	2.30979	-3.09344	0.0019785	0.0314865
mycbpap	mycbp associated protein [Source:ZFIN;Acc:ZDB-GENE-080923-1]	ENSDARG00000069194	54.2873	-7.13579	2.48743	-2.86874	0.00412105	0.0481576
znf1107	zinc finger protein 1107 [Source:ZFIN;Acc:ZDB-GENE-131122-103]	ENSDARG00000092994	53.8162	-7.12611	2.4877	-2.86453	0.00417624	0.0487216
si:dkey-20i20.10	si:dkey-20i20.10 [Source:ZFIN;Acc:ZDB-GENE-060503-905]	ENSDARG00000095455	53.6985	-7.12368	2.48778	-2.86347	0.00419023	0.0487652
pla2g7	phospholipase A2, group VII (platelet-activating factor acetylhydrolase, plasma) [Source:ZFIN;Acc:ZDB-GENE-040426-2248]	ENSDARG00000003584	656.047	-7.11831	2.37261	-3.0002	0.00269803	0.0380613
hexdc	hexosaminidase (glycosyl hydrolase family 20, catalytic domain) containing [Source:ZFIN;Acc:ZDB-GENE-060929-448]	ENSDARG00000061216	102.033	-7.10392	2.22932	-3.18658	0.00143965	0.0263807
phldb2b	pleckstrin homology-like domain, family B, member 2b [Source:ZFIN;Acc:ZDB-GENE-030131-3235]	ENSDARG00000074843	344.855	-7.08634	2.2083	-3.20895	0.00133221	0.0253888
crtc1b	CREB regulated transcription coactivator 1b [Source:ZFIN;Acc:ZDB-GENE-041210-266]	ENSDARG00000076076	44.1743	-7.075	2.43023	-2.91124	0.00359994	0.0451211
musk	muscle, skeletal, receptor tyrosine kinase [Source:ZFIN;Acc:ZDB-GENE-030131-6458]	ENSDARG00000098764	34.4321	-7.06886	2.2899	-3.08698	0.00202203	0.0316276
sostdc1a	sclerostin domain containing 1a [Source:ZFIN;Acc:ZDB-GENE-050417-64]	ENSDARG00000068892	414.756	-7.05576	2.09953	-3.36064	0.000777617	0.0190971
macrod1	MACRO domain containing 1 [Source:ZFIN;Acc:ZDB-GENE-040912-100]	ENSDARG00000029609	151.947	-7.04703	2.12947	-3.30928	0.000935358	0.0210912
znf1119	zinc finger protein 1119 [Source:ZFIN;Acc:ZDB-GENE-110914-42]	ENSDARG00000093489	34.9499	-7.03891	2.32198	-3.03142	0.00243405	0.0354738
slx4	SLX4 structure-specific endonuclease subunit homolog (S. cerevisiae) [Source:ZFIN;Acc:ZDB-GENE-050208-359]	ENSDARG00000061414	449.813	-7.03512	2.06292	-3.41028	0.000648955	0.0174504
ksr1a	kinase suppressor of ras 1a [Source:ZFIN;Acc:ZDB-GENE-091113-34]	ENSDARG00000068714	133.701	-7.0297	2.36744	-2.96932	0.00298459	0.0404441
fkbp10b	FK506 binding protein 10b [Source:ZFIN;Acc:ZDB-GENE-030131-3101]	ENSDARG00000045129	86.6461	-7.02841	2.17837	-3.22646	0.00125332	0.0244302
exd3	exonuclease 3-5 domain containing 3 [Source:ZFIN;Acc:ZDB-GENE-091204-349]	ENSDARG00000063140	243.447	-7.01726	2.01714	-3.47882	0.000503633	0.0152541
si:dkey-85k7.7	si:dkey-85k7.7 [Source:ZFIN;Acc:ZDB-GENE-040128-7]	ENSDARG00000101135	240.518	-7.01615	2.00789	-3.4943	0.000475306	0.0146428
oxld1	oxidoreductase-like domain containing 1 [Source:ZFIN;Acc:ZDB-GENE-130603-23]	ENSDARG00000102233	157.551	-7.01062	2.1728	-3.22654	0.00125295	0.0244302
RASGRF2 (2 of 2)	Ras protein-specific guanine nucleotide-releasing factor 2 [Source:HGNC Symbol;Acc:HGNC:9876]	ENSDARG00000075054	337.022	-6.98668	2.35705	-2.96415	0.00303516	0.0408543
si:ch211-180m24.1	NA	ENSDARG00000103016	71.1123	-6.98521	2.07295	-3.36969	0.00075252	0.0186978
DENND1A	DENN/MADD domain containing 1A [Source:HGNC Symbol;Acc:HGNC:29324]	ENSDARG00000014592	938.537	-6.97235	1.9546	-3.56715	0.000360888	0.0125107
map3k7cl	map3k7 C-terminal like [Source:ZFIN;Acc:ZDB-GENE-091204-239]	ENSDARG00000069143	103.79	-6.96949	2.15752	-3.23033	0.00123649	0.0243378
si:ch73-215d9.1	si:ch73-215d9.1 [Source:ZFIN;Acc:ZDB-GENE-100922-40]	ENSDARG00000103001	38.5069	-6.96786	2.41537	-2.8848	0.00391666	0.0470968
enpp2	ectonucleotide pyrophosphatase/phosphodiesterase 2 [Source:ZFIN;Acc:ZDB-GENE-040426-1156]	ENSDARG00000011257	37.0683	-6.96725	2.40195	-2.90066	0.00372378	0.0459699
xkr9	XK, Kell blood group complex subunit-related family, member 9 [Source:ZFIN;Acc:ZDB-GENE-060421-6224]	ENSDARG00000026500	111.244	-6.94561	2.33251	-2.97774	0.00290383	0.0399256
trim9	tripartite motif containing 9 [Source:ZFIN;Acc:ZDB-GENE-030131-8043]	ENSDARG00000039123	179.783	-6.94369	2.04116	-3.40184	0.000669335	0.017566
xylt1	xylosyltransferase I [Source:ZFIN;Acc:ZDB-GENE-111017-2]	ENSDARG00000061248	69.6523	-6.93716	2.08674	-3.3244	0.00088608	0.0204379
ZNF385D	zinc finger protein 385D [Source:HGNC Symbol;Acc:HGNC:26191]	ENSDARG00000086162	109.596	-6.92994	2.33266	-2.97083	0.00297	0.0404408
cept1b	choline/ethanolamine phosphotransferase 1b [Source:ZFIN;Acc:ZDB-GENE-071004-33]	ENSDARG00000021177	517.294	-6.92951	2.20991	-3.13566	0.00171469	0.028768
si:ch73-304f21.2	si:ch73-304f21.2 [Source:ZFIN;Acc:ZDB-GENE-131121-370]	ENSDARG00000097611	193.025	-6.92487	2.23132	-3.10348	0.00191259	0.0309462
glrx2	glutaredoxin 2 [Source:ZFIN;Acc:ZDB-GENE-040718-101]	ENSDARG00000100944	431.236	-6.92402	1.80705	-3.83166	0.00012728	0.00710331
si:dkey-71e3.4	si:dkey-71e3.4 [Source:ZFIN;Acc:ZDB-GENE-141216-305]	ENSDARG00000098131	311.648	-6.92339	2.36494	-2.92751	0.00341684	0.044137
npas2	neuronal PAS domain protein 2 [Source:ZFIN;Acc:ZDB-GENE-030408-3]	ENSDARG00000016536	73.4844	-6.91991	2.13602	-3.23963	0.00119684	0.0240271
abi3bpa	ABI family, member 3 (NESH) binding protein a [Source:ZFIN;Acc:ZDB-GENE-070912-325]	ENSDARG00000062156	213.097	-6.89514	2.10867	-3.2699	0.00107587	0.0227986
gpr85	G protein-coupled receptor 85 [Source:ZFIN;Acc:ZDB-GENE-000710-2]	ENSDARG00000068701	139.836	-6.89269	2.32657	-2.96259	0.00305061	0.0410231
si:dkey-194j22.6	si:dkey-194j22.6 [Source:ZFIN;Acc:ZDB-GENE-050309-74]	ENSDARG00000075164	105.474	-6.8896	2.33307	-2.95301	0.0031469	0.0417994
shcbp1	SHC SH2-domain binding protein 1 [Source:ZFIN;Acc:ZDB-GENE-030131-5865]	ENSDARG00000102068	326.016	-6.88441	2.22114	-3.09949	0.00193854	0.0311515
ext1b	exostosin glycosyltransferase 1b [Source:ZFIN;Acc:ZDB-GENE-050211-4]	ENSDARG00000101019	103.237	-6.86697	2.33332	-2.94301	0.00325043	0.0426596
hibadha	3-hydroxyisobutyrate dehydrogenase a [Source:ZFIN;Acc:ZDB-GENE-040801-264]	ENSDARG00000102906	182.921	-6.86606	2.3132	-2.96821	0.00299535	0.040512
rmi1	RMI1, RecQ mediated genome instability 1, homolog (S. cerevisiae) [Source:ZFIN;Acc:ZDB-GENE-040426-829]	ENSDARG00000041376	113.162	-6.862	2.02968	-3.38083	0.00072266	0.0182517
eef1e1	eukaryotic translation elongation factor 1 epsilon 1 [Source:ZFIN;Acc:ZDB-GENE-030131-4949]	ENSDARG00000071774	423.734	-6.86164	2.0057	-3.42106	0.000623772	0.017265
tssc1	tumor suppressing subtransferable candidate 1 [Source:ZFIN;Acc:ZDB-GENE-041010-167]	ENSDARG00000043417	353.691	-6.86121	1.98389	-3.45845	0.000543285	0.0157866
si:dkey-176g1.6	si:dkey-176g1.6 [Source:ZFIN;Acc:ZDB-GENE-120215-87]	ENSDARG00000096270	101.235	-6.84627	2.33355	-2.93384	0.00334797	0.0434866
SNTA1	syntrophin, alpha 1 [Source:HGNC Symbol;Acc:HGNC:11167]	ENSDARG00000098420	99.7038	-6.83014	2.33374	-2.92669	0.0034259	0.0441731
tshz3a	teashirt zinc finger homeobox 3a [Source:ZFIN;Acc:ZDB-GENE-100322-1]	ENSDARG00000087394	171.946	-6.82053	2.08753	-3.26727	0.00108589	0.0227986
zgc:136971	zgc:136971 [Source:ZFIN;Acc:ZDB-GENE-060421-3674]	ENSDARG00000055970	98.2907	-6.81501	2.33392	-2.91998	0.00350056	0.0446948
tmem144b	transmembrane protein 144b [Source:ZFIN;Acc:ZDB-GENE-041010-58]	ENSDARG00000036247	143.586	-6.81318	2.36347	-2.8827	0.00394282	0.04717
SYNDIG1	synapse differentiation inducing 1 [Source:HGNC Symbol;Acc:HGNC:15885]	ENSDARG00000100751	30.1342	-6.81154	2.35331	-2.89445	0.00379821	0.0464299
CMA1	chymase 1, mast cell [Source:HGNC Symbol;Acc:HGNC:2097]	ENSDARG00000014623	97.7019	-6.80863	2.334	-2.91715	0.00353248	0.0448522
znf1015	zinc finger protein 1015 [Source:ZFIN;Acc:ZDB-GENE-050913-139]	ENSDARG00000054957	141.067	-6.78428	2.12142	-3.19798	0.00138393	0.0259357
MTHFS	5,10-methenyltetrahydrofolate synthetase (5-formyltetrahydrofolate cyclo-ligase) [Source:HGNC Symbol;Acc:HGNC:7437]	ENSDARG00000104487	94.9934	-6.77876	2.33438	-2.90388	0.00368573	0.0457245
fam65c	family with sequence similarity 65, member C [Source:ZFIN;Acc:ZDB-GENE-050220-13]	ENSDARG00000020979	97.8879	-6.7724	2.22023	-3.05031	0.00228602	0.0342733
cdk5rap1	CDK5 regulatory subunit associated protein 1 [Source:ZFIN;Acc:ZDB-GENE-070424-90]	ENSDARG00000044925	28.695	-6.76007	2.34965	-2.87706	0.00401401	0.0475964
gdap1	ganglioside induced differentiation associated protein 1 [Source:ZFIN;Acc:ZDB-GENE-050522-424]	ENSDARG00000058601	120.759	-6.74087	2.32695	-2.89687	0.00376908	0.0461893
csmd2	CUB and Sushi multiple domains 2 [Source:ZFIN;Acc:ZDB-GENE-030616-39]	ENSDARG00000001559	285.858	-6.73762	2.1506	-3.1329	0.00173091	0.0288683
pygl	phosphorylase, glycogen, liver [Source:ZFIN;Acc:ZDB-GENE-041205-1]	ENSDARG00000002197	308.258	-6.70799	2.32042	-2.89084	0.00384208	0.0465976
FANCA	Fanconi anemia, complementation group A [Source:HGNC Symbol;Acc:HGNC:3582]	ENSDARG00000098241	217.891	-6.70754	2.05692	-3.26095	0.00111038	0.0229435
coq3	coenzyme Q3 methyltransferase [Source:ZFIN;Acc:ZDB-GENE-040718-364]	ENSDARG00000069857	344.769	-6.69372	2.07756	-3.22192	0.00127334	0.0245618
wee2	WEE1 homolog 2 (S. pombe) [Source:ZFIN;Acc:ZDB-GENE-030131-5682]	ENSDARG00000012718	196.96	-6.69344	2.24267	-2.98458	0.00283969	0.0395303
ntn2	netrin 2 [Source:ZFIN;Acc:ZDB-GENE-050310-2]	ENSDARG00000076748	115.342	-6.69279	2.32722	-2.87587	0.00402914	0.0475964
TUBA1A (4 of 4)	tubulin, alpha 1a [Source:HGNC Symbol;Acc:HGNC:20766]	ENSDARG00000094466	26.1355	-6.6896	2.32057	-2.88273	0.00394239	0.04717
cntfr	ciliary neurotrophic factor receptor [Source:ZFIN;Acc:ZDB-GENE-030616-82]	ENSDARG00000028661	378.522	-6.68295	2.32635	-2.87272	0.00406957	0.0479743
parla	presenilin associated, rhomboid-like a [Source:ZFIN;Acc:ZDB-GENE-050327-8]	ENSDARG00000039310	451.252	-6.65804	1.96101	-3.3952	0.000685775	0.0177194
cyp1c2	cytochrome P450, family 1, subfamily C, polypeptide 2 [Source:ZFIN;Acc:ZDB-GENE-050705-1]	ENSDARG00000101789	452.778	-6.65715	2.19638	-3.03097	0.00243773	0.0354906
si:dkey-7n6.2	si:dkey-7n6.2 [Source:ZFIN;Acc:ZDB-GENE-091204-262]	ENSDARG00000094602	458.494	-6.64598	2.25448	-2.9479	0.00319944	0.0421794
si:dkey-97l20.5	si:dkey-97l20.5 [Source:ZFIN;Acc:ZDB-GENE-120709-12]	ENSDARG00000104547	24.9417	-6.63507	2.32321	-2.85599	0.0042903	0.049723
si:ch211-212d10.2	si:ch211-212d10.2 [Source:ZFIN;Acc:ZDB-GENE-050208-516]	ENSDARG00000071333	568.155	-6.60187	1.98852	-3.31999	0.000900223	0.0206046
tfr1a	transferrin receptor 1a [Source:ZFIN;Acc:ZDB-GENE-041220-1]	ENSDARG00000101322	106.904	-6.5857	2.04173	-3.22555	0.00125733	0.0244577
mplkip	M-phase specific PLK1 interacting protein [Source:ZFIN;Acc:ZDB-GENE-070912-182]	ENSDARG00000078986	285.341	-6.56291	2.25402	-2.91165	0.00359529	0.0451211
ttc1	tetratricopeptide repeat domain 1 [Source:ZFIN;Acc:ZDB-GENE-041114-80]	ENSDARG00000044567	412.759	-6.56154	1.90022	-3.45304	0.0005543	0.0159749
NNT (2 of 3)	nicotinamide nucleotide transhydrogenase [Source:HGNC Symbol;Acc:HGNC:7863]	ENSDARG00000092522	3132.29	-6.55449	1.79519	-3.65113	0.000261084	0.0104828
setd4	SET domain containing 4 [Source:ZFIN;Acc:ZDB-GENE-050808-2]	ENSDARG00000036592	179.889	-6.55429	2.08354	-3.14575	0.0016566	0.0282987
znf982	zinc finger protein 982 [Source:ZFIN;Acc:ZDB-GENE-131120-1]	ENSDARG00000088507	147.343	-6.53997	2.27084	-2.87998	0.00397701	0.0474179
si:ch211-214b16.4	si:ch211-214b16.4 [Source:ZFIN;Acc:ZDB-GENE-081105-53]	ENSDARG00000074345	180.314	-6.53397	1.93955	-3.36882	0.000754917	0.0186978
ncapd3	non-SMC condensin II complex, subunit D3 [Source:ZFIN;Acc:ZDB-GENE-040426-737]	ENSDARG00000034773	153.725	-6.53038	1.86391	-3.50359	0.000459037	0.0143942
ZNF629 (6 of 11)	zinc finger protein 629 [Source:HGNC Symbol;Acc:HGNC:29008]	ENSDARG00000090400	118.618	-6.51535	1.98642	-3.27994	0.00103828	0.0223941
si:ch73-334d15.1	si:ch73-334d15.1 [Source:ZFIN;Acc:ZDB-GENE-091118-35]	ENSDARG00000061672	60.346	-6.51088	2.23767	-2.90967	0.00361807	0.0451234
TIMP4 (3 of 3)	TIMP metallopeptidase inhibitor 4 [Source:HGNC Symbol;Acc:HGNC:11823]	ENSDARG00000102617	105.527	-6.507	2.19855	-2.95968	0.00307958	0.0412573
ripk1l	receptor (TNFRSF)-interacting serine-threonine kinase 1, like [Source:ZFIN;Acc:ZDB-GENE-070705-132]	ENSDARG00000006677	57.4937	-6.50489	2.21251	-2.94006	0.00328153	0.0428607
man2a1	mannosidase, alpha, class 2A, member 1 [Source:ZFIN;Acc:ZDB-GENE-060526-31]	ENSDARG00000102200	118.703	-6.50388	1.99548	-3.2593	0.00111688	0.0229784
r3hcc1	R3H domain and coiled-coil containing 1 [Source:ZFIN;Acc:ZDB-GENE-091204-146]	ENSDARG00000099593	262.875	-6.49098	2.00585	-3.23603	0.00121205	0.0240665
rhot2	ras homolog family member T2 [Source:ZFIN;Acc:ZDB-GENE-051120-96]	ENSDARG00000056328	244.424	-6.48604	2.06061	-3.14764	0.00164595	0.0282538
hgd	homogentisate 1,2-dioxygenase [Source:ZFIN;Acc:ZDB-GENE-020802-5]	ENSDARG00000058005	175.911	-6.48039	2.21551	-2.92501	0.0034444	0.0442094
oaz2a	ornithine decarboxylase antizyme 2a [Source:ZFIN;Acc:ZDB-GENE-121005-1]	ENSDARG00000045929	203.324	-6.45109	2.07856	-3.10363	0.0019116	0.0309462
C8H1orf228 (2 of 2)	chromosome 1 open reading frame 228 [Source:HGNC Symbol;Acc:HGNC:34345]	ENSDARG00000074889	46.5733	-6.43739	2.10739	-3.05468	0.00225302	0.0339229
bco2a	beta-carotene oxygenase 2a [Source:ZFIN;Acc:ZDB-GENE-030131-8039]	ENSDARG00000055722	229.701	-6.41101	1.9598	-3.27126	0.00107071	0.0227595
RNF115 (2 of 2)	ring finger protein 115 [Source:HGNC Symbol;Acc:HGNC:18154]	ENSDARG00000062900	122.565	-6.4083	2.09428	-3.05991	0.00221401	0.0335046
tg	thyroglobulin [Source:ZFIN;Acc:ZDB-GENE-030519-1]	ENSDARG00000020084	100.837	-6.38132	2.01289	-3.17023	0.00152317	0.0272066
col27a1b	collagen, type XXVII, alpha 1b [Source:ZFIN;Acc:ZDB-GENE-100119-2]	ENSDARG00000099930	227.689	-6.37132	1.87672	-3.39492	0.000686495	0.0177194
fhl2b	four and a half LIM domains 2b [Source:ZFIN;Acc:ZDB-GENE-041010-121]	ENSDARG00000003991	1032.76	-6.35768	2.0566	-3.09136	0.00199245	0.0314865
SENP1	SUMO1/sentrin specific peptidase 1 [Source:HGNC Symbol;Acc:HGNC:17927]	ENSDARG00000078574	273.879	-6.34146	1.86315	-3.40362	0.000664997	0.0175529
amt	aminomethyltransferase [Source:ZFIN;Acc:ZDB-GENE-041010-114]	ENSDARG00000010862	330.564	-6.32056	2.00512	-3.15222	0.00162037	0.0279355
crfb1	cytokine receptor family member b1 [Source:ZFIN;Acc:ZDB-GENE-030131-8673]	ENSDARG00000068681	171.395	-6.31616	2.19576	-2.87652	0.00402084	0.0475964
psat1	phosphoserine aminotransferase 1 [Source:ZFIN;Acc:ZDB-GENE-030131-5723]	ENSDARG00000016733	185.42	-6.31512	1.95572	-3.22905	0.00124202	0.0243766
dnal4b	dynein, axonemal, light chain 4b [Source:ZFIN;Acc:ZDB-GENE-050208-510]	ENSDARG00000088841	488.309	-6.30576	1.85307	-3.40288	0.000666804	0.017565
slc39a13	solute carrier family 39 (zinc transporter), member 13 [Source:ZFIN;Acc:ZDB-GENE-030616-17]	ENSDARG00000000442	746.674	-6.2764	2.032	-3.08878	0.00200981	0.031549
ajap1	adherens junctions associated protein 1 [Source:ZFIN;Acc:ZDB-GENE-041210-353]	ENSDARG00000038655	40.3321	-6.25491	2.11678	-2.95492	0.00312746	0.0416197
rapgef5b	Rap guanine nucleotide exchange factor (GEF) 5b [Source:ZFIN;Acc:ZDB-GENE-061215-2]	ENSDARG00000074307	1522.86	-6.2527	2.14254	-2.91836	0.00351874	0.0448044
med27	mediator complex subunit 27 [Source:ZFIN;Acc:ZDB-GENE-040426-1601]	ENSDARG00000009681	531.789	-6.22619	1.81238	-3.43537	0.000591756	0.0166792
HNRNPUL2	heterogeneous nuclear ribonucleoprotein U-like 2 [Source:HGNC Symbol;Acc:HGNC:25451]	ENSDARG00000056830	319.694	-6.21946	2.13645	-2.91111	0.00360144	0.0451211
vmo1a	vitelline membrane outer layer 1 homolog a [Source:ZFIN;Acc:ZDB-GENE-131121-600]	ENSDARG00000043002	90.8037	-6.19439	2.05552	-3.01354	0.00258223	0.0369456
slc7a1	solute carrier family 7 (cationic amino acid transporter, y+ system), member 1 [Source:ZFIN;Acc:ZDB-GENE-091116-69]	ENSDARG00000016439	48.4542	-6.18369	2.10704	-2.93477	0.0033379	0.0434358
elmo3	engulfment and cell motility 3 [Source:ZFIN;Acc:ZDB-GENE-050309-39]	ENSDARG00000042126	67.4932	-6.1825	2.07228	-2.98343	0.00285038	0.0395303
hinfp	histone H4 transcription factor [Source:ZFIN;Acc:ZDB-GENE-040426-2764]	ENSDARG00000004851	205.941	-6.16908	1.81685	-3.39548	0.000685086	0.0177194
churc1	churchill domain containing 1 [Source:ZFIN;Acc:ZDB-GENE-041001-150]	ENSDARG00000010831	1491.76	-6.1585	2.04721	-3.00824	0.00262768	0.0374438
si:ch211-79k12.1	si:ch211-79k12.1 [Source:ZFIN;Acc:ZDB-GENE-080303-9]	ENSDARG00000079175	512.339	-6.14728	1.84839	-3.32574	0.000881832	0.0204175
si:dkey-17e16.8	si:dkey-17e16.8 [Source:ZFIN;Acc:ZDB-GENE-091204-248]	ENSDARG00000086553	153.802	-6.14099	2.08666	-2.94298	0.00325068	0.0426596
hapln1a	hyaluronan and proteoglycan link protein 1a [Source:ZFIN;Acc:ZDB-GENE-050302-175]	ENSDARG00000089769	923.403	-6.13318	1.91639	-3.20038	0.00137245	0.0258185
si:dkey-96g2.2	si:dkey-96g2.2 [Source:ZFIN;Acc:ZDB-GENE-131127-262]	ENSDARG00000096898	592.464	-6.12438	2.06084	-2.97179	0.00296072	0.0403534
isg15	ISG15 ubiquitin-like modifier [Source:ZFIN;Acc:ZDB-GENE-021211-1]	ENSDARG00000086374	409.369	-6.10581	1.99423	-3.06173	0.00220058	0.033456
si:dkey-203c4.2	si:dkey-203c4.2 [Source:ZFIN;Acc:ZDB-GENE-090313-226]	ENSDARG00000093890	162.359	-6.08268	1.98642	-3.06214	0.00219761	0.033456
ppp6r2b	protein phosphatase 6, regulatory subunit 2b [Source:ZFIN;Acc:ZDB-GENE-070705-441]	ENSDARG00000069654	324.54	-6.07928	2.00341	-3.03446	0.00240964	0.0351598
prkag3b	protein kinase, AMP-activated, gamma 3b non-catalytic subunit [Source:ZFIN;Acc:ZDB-GENE-060421-6938]	ENSDARG00000000369	152.542	-6.07428	2.10143	-2.89054	0.00384576	0.0466021
ndrg3a	ndrg family member 3a [Source:ZFIN;Acc:ZDB-GENE-980526-124]	ENSDARG00000013087	1037.16	-6.03383	1.8092	-3.33508	0.00085274	0.0201562
si:ch211-246e12.3	si:ch211-246e12.3 [Source:ZFIN;Acc:ZDB-GENE-091204-288]	ENSDARG00000092455	127.182	-6.01734	1.88276	-3.19603	0.00139334	0.0259741
stk36	serine/threonine kinase 36 (fused homolog, Drosophila) [Source:ZFIN;Acc:ZDB-GENE-030912-6]	ENSDARG00000061095	121.106	-6.01552	1.95941	-3.07007	0.00214007	0.0328541
im:7143333	im:7143333 [Source:ZFIN;Acc:ZDB-GENE-041111-186]	ENSDARG00000096948	86.11	-6.00057	2.0813	-2.88309	0.00393795	0.04717
nampta	nicotinamide phosphoribosyltransferase a [Source:ZFIN;Acc:ZDB-GENE-110420-1]	ENSDARG00000030598	1432.11	-5.98926	1.85439	-3.22977	0.00123889	0.024351
si:dkey-14d8.21	si:dkey-14d8.21 [Source:ZFIN;Acc:ZDB-GENE-041210-147]	ENSDARG00000097353	101.703	-5.97206	1.99923	-2.98717	0.00281569	0.0393667
arl6	ADP-ribosylation factor-like 6 [Source:ZFIN;Acc:ZDB-GENE-041219-2]	ENSDARG00000032056	265.462	-5.94491	1.92271	-3.09194	0.00198853	0.0314865
znf990	zinc finger protein 990 [Source:ZFIN;Acc:ZDB-GENE-051113-232]	ENSDARG00000058562	52.8468	-5.9176	2.04619	-2.89201	0.00382791	0.0465861
CCDC171 (1 of 2)	coiled-coil domain containing 171 [Source:HGNC Symbol;Acc:HGNC:29828]	ENSDARG00000027381	118.634	-5.91191	1.98655	-2.97598	0.00292058	0.0400776
syngr2b	synaptogyrin 2b [Source:ZFIN;Acc:ZDB-GENE-070424-19]	ENSDARG00000104470	168.343	-5.91095	1.96869	-3.00247	0.00267795	0.0378919
stard3	StAR-related lipid transfer (START) domain containing 3 [Source:ZFIN;Acc:ZDB-GENE-001120-2]	ENSDARG00000017809	305.575	-5.86561	2.00316	-2.92817	0.00340959	0.0441159
kif26ab	kinesin family member 26Ab [Source:ZFIN;Acc:ZDB-GENE-100716-6]	ENSDARG00000015016	100.43	-5.86432	2.02376	-2.89773	0.00375871	0.0461693
atxn7l2a	ataxin 7-like 2a [Source:ZFIN;Acc:ZDB-GENE-060519-13]	ENSDARG00000055300	618.048	-5.83883	1.81966	-3.20875	0.00133312	0.0253888
pon1	paraoxonase 1 [Source:ZFIN;Acc:ZDB-GENE-040912-6]	ENSDARG00000032496	52.3262	-5.82172	1.95715	-2.97459	0.00293376	0.0401413
sh2d3cb	SH2 domain containing 3Cb [Source:ZFIN;Acc:ZDB-GENE-040426-1052]	ENSDARG00000104555	130.798	-5.81179	1.98892	-2.92208	0.00347702	0.0445469
mcu	mitochondrial calcium uniporter [Source:ZFIN;Acc:ZDB-GENE-061013-24]	ENSDARG00000101175	1212.52	-5.81101	1.83612	-3.16483	0.00155172	0.0274728
klf11a	Kruppel-like factor 11a [Source:ZFIN;Acc:ZDB-GENE-030131-3568]	ENSDARG00000030844	415.305	-5.8077	2.0331	-2.85657	0.00428252	0.0496737
si:dkey-253d23.4	si:dkey-253d23.4 [Source:ZFIN;Acc:ZDB-GENE-050208-730]	ENSDARG00000079762	386.192	-5.79214	1.7999	-3.21804	0.00129068	0.0247815
CR339041.1	NA	ENSDARG00000051710	211.326	-5.74757	2.01124	-2.85772	0.00426697	0.0495341
cxcl12a	chemokine (C-X-C motif) ligand 12a (stromal cell-derived factor 1) [Source:ZFIN;Acc:ZDB-GENE-030318-1]	ENSDARG00000037116	3070.62	-5.74398	1.79952	-3.19194	0.00141319	0.0261436
si:ch211-76m11.3	si:ch211-76m11.3 [Source:ZFIN;Acc:ZDB-GENE-041210-276]	ENSDARG00000104890	279.791	-5.74318	1.89856	-3.02501	0.00248623	0.0360107
si:ch211-28p3.4	si:ch211-28p3.4 [Source:ZFIN;Acc:ZDB-GENE-130603-54]	ENSDARG00000091009	1060.5	-5.73099	1.81352	-3.16014	0.00157692	0.0276389
dcaf15	DDB1 and CUL4 associated factor 15 [Source:ZFIN;Acc:ZDB-GENE-030131-2374]	ENSDARG00000077790	141.439	-5.72437	1.98712	-2.88074	0.00396737	0.0473431
acbd5a	acyl-CoA binding domain containing 5a [Source:ZFIN;Acc:ZDB-GENE-050522-268]	ENSDARG00000034883	599.027	-5.72275	1.91812	-2.98352	0.00284949	0.0395303
pdzrn3b	PDZ domain containing RING finger 3b [Source:ZFIN;Acc:ZDB-GENE-071022-4]	ENSDARG00000073869	856.694	-5.71283	1.98664	-2.87563	0.00403223	0.0475964
osbpl5	oxysterol binding protein-like 5 [Source:ZFIN;Acc:ZDB-GENE-030131-5872]	ENSDARG00000076002	499.644	-5.68315	1.86185	-3.05242	0.00227003	0.0341425
elac2	elaC ribonuclease Z 2 [Source:ZFIN;Acc:ZDB-GENE-041111-227]	ENSDARG00000034060	1201.6	-5.63194	1.95288	-2.88392	0.00392755	0.0471474
cdr2l	cerebellar degeneration-related protein 2-like [Source:ZFIN;Acc:ZDB-GENE-030131-8171]	ENSDARG00000026834	108.008	-5.54623	1.9369	-2.86347	0.00419035	0.0487652
rprd1b	regulation of nuclear pre-mRNA domain containing 1B [Source:ZFIN;Acc:ZDB-GENE-030131-355]	ENSDARG00000038113	471.184	-5.53643	1.78209	-3.10671	0.0018918	0.0308222
dlgap4b	discs, large (Drosophila) homolog-associated protein 4b [Source:ZFIN;Acc:ZDB-GENE-101215-2]	ENSDARG00000012823	166.736	-5.52182	1.90775	-2.89442	0.0037986	0.0464299
si:ch73-266f23.1	si:ch73-266f23.1 [Source:ZFIN;Acc:ZDB-GENE-110913-180]	ENSDARG00000074298	183.555	-5.50986	1.89133	-2.91322	0.00357723	0.0449723
igfn1.1	immunoglobulin-like and fibronectin type III domain containing 1, tandem duplicate 1 [Source:ZFIN;Acc:ZDB-GENE-050327-30]	ENSDARG00000005526	241.113	-5.33939	1.7762	-3.00608	0.00264643	0.0376035
si:dkey-238c7.16	si:dkey-238c7.16 [Source:ZFIN;Acc:ZDB-GENE-030131-4169]	ENSDARG00000069537	270.913	-5.25119	1.81804	-2.88838	0.00387228	0.046826
si:dkeyp-23e4.3	si:dkeyp-23e4.3 [Source:ZFIN;Acc:ZDB-GENE-091118-19]	ENSDARG00000074819	1572.69	-5.16067	1.73961	-2.96656	0.00301148	0.0406181

## Sheet: 1 dpi resec up
Gene		Ensemble ID	baseMean	log2FoldChange	lfcSE	stat	pvalue	padj
muc5.2	mucin 5.2 [Source:ZFIN;Acc:ZDB-GENE-121108-1]	ENSDARG00000058556	3170.66	13.9802	1.46856	9.51972	1.73645e-21	1.0057e-17
col7a1	collagen, type VII, alpha 1 [Source:ZFIN;Acc:ZDB-GENE-030131-2427]	ENSDARG00000021720	2366.05	13.6356	1.44612	9.42912	4.13557e-21	1.79639e-17
krt17	keratin 17 [Source:ZFIN;Acc:ZDB-GENE-060503-86]	ENSDARG00000094041	3705.44	13.5967	1.37468	9.89081	4.56302e-23	7.92824e-19
krt97	keratin 97 [Source:ZFIN;Acc:ZDB-GENE-040718-78]	ENSDARG00000000212	1435.37	13.1034	1.36772	9.58044	9.66305e-22	8.39478e-18
tnks1bp1	tankyrase 1 binding protein 1 [Source:ZFIN;Acc:ZDB-GENE-050208-317]	ENSDARG00000068760	1554.77	13.0844	1.44444	9.05844	1.32327e-19	3.28455e-16
si:dkey-193p11.2	si:dkey-193p11.2 [Source:ZFIN;Acc:ZDB-GENE-030131-8407]	ENSDARG00000096712	1330.99	12.934	1.41103	9.16638	4.8915e-20	1.4165e-16
cldnb	claudin b [Source:ZFIN;Acc:ZDB-GENE-010328-2]	ENSDARG00000009544	1181.53	12.7382	1.43441	8.88049	6.65641e-19	1.28506e-15
krt1-19d	keratin, type 1, gene 19d [Source:ZFIN;Acc:ZDB-GENE-060316-1]	ENSDARG00000023082	968.938	12.4683	1.43913	8.66378	4.56385e-18	7.92969e-15
si:dkey-7c18.24	si:dkey-7c18.24 [Source:ZFIN;Acc:ZDB-GENE-041014-63]	ENSDARG00000041433	888.106	12.2962	1.47446	8.33947	7.46235e-17	9.26131e-14
agr2	anterior gradient 2 [Source:ZFIN;Acc:ZDB-GENE-050417-214]	ENSDARG00000070480	856.621	12.2428	1.47806	8.28305	1.20064e-16	1.30382e-13
si:dkey-65b12.6	si:dkey-65b12.6 [Source:ZFIN;Acc:ZDB-GENE-060526-329]	ENSDARG00000076830	759.618	12.0118	1.52243	7.88987	3.02493e-15	2.76622e-12
CABZ01118678.1	NA	ENSDARG00000069046	744.517	11.9697	1.53186	7.81382	5.5481e-15	4.81991e-12
ms4a17a.4	membrane-spanning 4-domains, subfamily A, member 17A.4 [Source:ZFIN;Acc:ZDB-GENE-070822-16]	ENSDARG00000014024	601.903	11.8343	1.442	8.20686	2.27055e-16	2.32064e-13
cdh26.2	cadherin 26, tandem duplicate 2 [Source:ZFIN;Acc:ZDB-GENE-100922-183]	ENSDARG00000087641	568.047	11.811	1.40601	8.40037	4.45074e-17	5.94858e-14
gsnb	gelsolin b [Source:ZFIN;Acc:ZDB-GENE-030131-8567]	ENSDARG00000045262	556.288	11.7942	1.39837	8.4343	3.33203e-17	5.07027e-14
apnl	actinoporin-like protein [Source:ZFIN;Acc:ZDB-GENE-030131-8907]	ENSDARG00000090900	565.129	11.6374	1.51489	7.68201	1.56617e-14	1.00786e-11
krt5	keratin 5 [Source:ZFIN;Acc:ZDB-GENE-991110-23]	ENSDARG00000058371	23250.7	11.3755	1.34965	8.42848	3.50177e-17	5.07027e-14
wu:fa92h10	wu:fa92h10 [Source:ZFIN;Acc:ZDB-GENE-030131-8643]	ENSDARG00000092352	369.454	11.1857	1.44403	7.74618	9.46957e-15	6.85557e-12
si:ch211-194m7.3	si:ch211-194m7.3 [Source:ZFIN;Acc:ZDB-GENE-131121-19]	ENSDARG00000074322	339.28	11.1473	1.39008	8.01922	1.06419e-15	1.02724e-12
il11a	interleukin 11a [Source:ZFIN;Acc:ZDB-GENE-051019-1]	ENSDARG00000037859	428.745	11.1233	1.60891	6.91356	4.72631e-12	1.21324e-09
si:dkey-73p2.4	si:dkey-73p2.4 [Source:ZFIN;Acc:ZDB-GENE-131120-7]	ENSDARG00000078832	1067.27	11.0906	1.57876	7.02488	2.1425e-12	6.62966e-10
si:dkey-247k7.2	si:dkey-247k7.2 [Source:ZFIN;Acc:ZDB-GENE-031118-45]	ENSDARG00000103199	332.839	11.0747	1.42467	7.77349	7.63548e-15	6.0303e-12
evpla	envoplakin a [Source:ZFIN;Acc:ZDB-GENE-030829-19]	ENSDARG00000019808	328.839	10.9925	1.47143	7.47064	7.98029e-14	4.47282e-11
epcam	epithelial cell adhesion molecule [Source:ZFIN;Acc:ZDB-GENE-040426-2209]	ENSDARG00000040534	780.856	10.9327	1.17317	9.31895	1.17498e-20	4.08306e-17
elf3	E74-like factor 3 (ets domain transcription factor, epithelial-specific ) [Source:ZFIN;Acc:ZDB-GENE-030131-8760]	ENSDARG00000077982	293.076	10.8968	1.4313	7.6132	2.67395e-14	1.65928e-11
anxa1c	annexin A1c [Source:ZFIN;Acc:ZDB-GENE-030131-5274]	ENSDARG00000104359	309.226	10.8445	1.51723	7.14755	8.8341e-13	3.2658e-10
si:ch211-39i2.2	si:ch211-39i2.2 [Source:ZFIN;Acc:ZDB-GENE-041008-126]	ENSDARG00000104472	305.557	10.7675	1.55759	6.91291	4.74823e-12	1.21324e-09
si:dkey-73p2.2	si:dkey-73p2.2 [Source:ZFIN;Acc:ZDB-GENE-131119-50]	ENSDARG00000079245	297.206	10.7316	1.55746	6.89047	5.56094e-12	1.37659e-09
dtd1	D-tyrosyl-tRNA deacylase 1 [Source:ZFIN;Acc:ZDB-GENE-040801-175]	ENSDARG00000044628	240.753	10.6908	1.38942	7.69443	1.42122e-14	9.49759e-12
foxq1a	forkhead box Q1a [Source:ZFIN;Acc:ZDB-GENE-070424-74]	ENSDARG00000030896	252.034	10.6437	1.47015	7.23985	4.49181e-13	1.85822e-10
CABZ01111729.1	NA	ENSDARG00000104261	251.989	10.6038	1.49827	7.07733	1.46962e-12	5.21116e-10
cd44a	CD44 molecule (Indian blood group) a [Source:ZFIN;Acc:ZDB-GENE-110429-1]	ENSDARG00000087863	257.293	10.577	1.53538	6.88883	5.6252e-12	1.37659e-09
anxa1b	annexin A1b [Source:ZFIN;Acc:ZDB-GENE-030131-6554]	ENSDARG00000100095	226.54	10.5518	1.434	7.35829	1.86283e-13	8.99075e-11
si:ch211-202f3.3	si:ch211-202f3.3 [Source:ZFIN;Acc:ZDB-GENE-080917-19]	ENSDARG00000052917	208.24	10.4175	1.45114	7.1788	7.03246e-13	2.77702e-10
si:dkey-73p2.3	si:dkey-73p2.3 [Source:ZFIN;Acc:ZDB-GENE-131126-12]	ENSDARG00000095076	205.128	10.3649	1.47546	7.02484	2.14319e-12	6.62966e-10
zbtb40	zinc finger and BTB domain containing 40 [Source:ZFIN;Acc:ZDB-GENE-030131-1704]	ENSDARG00000091762	194.749	10.3123	1.46368	7.04544	1.84879e-12	6.27933e-10
mmp9	matrix metallopeptidase 9 [Source:ZFIN;Acc:ZDB-GENE-040426-2132]	ENSDARG00000042816	193.493	10.2998	1.46662	7.02278	2.17491e-12	6.62966e-10
zgc:113263	zgc:113263 [Source:ZFIN;Acc:ZDB-GENE-050306-34]	ENSDARG00000045842	184.147	10.2784	1.43299	7.17265	7.35577e-13	2.84015e-10
esrp2	epithelial splicing regulatory protein 2 [Source:ZFIN;Acc:ZDB-GENE-030131-9824]	ENSDARG00000018814	302.199	10.2737	1.31757	7.79742	6.31873e-15	5.228e-12
prf1.6	perforin 1.6 [Source:ZFIN;Acc:ZDB-GENE-070410-126]	ENSDARG00000024522	193.701	10.2556	1.50017	6.83629	8.12694e-12	1.81033e-09
plekhf1	pleckstrin homology domain containing, family F (with FYVE domain) member 1 [Source:ZFIN;Acc:ZDB-GENE-040426-1289]	ENSDARG00000102435	279.243	10.1714	1.31212	7.75189	9.05359e-15	6.8394e-12
zgc:172053	zgc:172053 [Source:ZFIN;Acc:ZDB-GENE-080219-25]	ENSDARG00000038321	171.884	10.1616	1.45273	6.99484	2.6556e-12	7.82051e-10
BX324215.1	NA	ENSDARG00000040921	171.701	10.154	1.45749	6.96679	3.24257e-12	9.38995e-10
thy1	Thy-1 cell surface antigen [Source:ZFIN;Acc:ZDB-GENE-030131-8561]	ENSDARG00000035018	182.126	10.1528	1.51595	6.69732	2.12277e-11	3.76358e-09
CABZ01032982.1	NA	ENSDARG00000099075	179.382	10.144	1.50798	6.72685	1.7337e-11	3.20458e-09
zgc:111983	zgc:111983 [Source:ZFIN;Acc:ZDB-GENE-050417-335]	ENSDARG00000006588	166.04	10.1326	1.43972	7.0379	1.95156e-12	6.27933e-10
si:ch73-56d11.4	si:ch73-56d11.4 [Source:ZFIN;Acc:ZDB-GENE-131125-46]	ENSDARG00000053563	165.206	10.1009	1.4592	6.92217	4.44762e-12	1.20746e-09
PHLPP2 (2 of 2)	PH domain and leucine rich repeat protein phosphatase 2 [Source:HGNC Symbol;Acc:HGNC:29149]	ENSDARG00000099962	156.155	10.0706	1.42433	7.07043	1.54455e-12	5.36733e-10
zgc:172136	zgc:172136 [Source:ZFIN;Acc:ZDB-GENE-030131-1008]	ENSDARG00000078741	158.54	10.0638	1.4457	6.96115	3.37505e-12	9.61335e-10
esrp1	epithelial splicing regulatory protein 1 [Source:ZFIN;Acc:ZDB-GENE-070112-1732]	ENSDARG00000011245	176.727	10.0489	1.56155	6.4352	1.23311e-10	1.54139e-08
ms4a17a.5	membrane-spanning 4-domains, subfamily A, member 17A.5 [Source:ZFIN;Acc:ZDB-GENE-040912-55]	ENSDARG00000092204	157.045	10.0346	1.45863	6.87948	6.00711e-12	1.44963e-09
ms4a17a.2	membrane-spanning 4-domains, subfamily A, member 17a.2 [Source:ZFIN;Acc:ZDB-GENE-070705-367]	ENSDARG00000093546	154.153	10.0284	1.44429	6.94346	3.82612e-12	1.07224e-09
FUK	fucokinase [Source:HGNC Symbol;Acc:HGNC:29500]	ENSDARG00000032650	162.419	10.013	1.50845	6.63796	3.18045e-11	5.1167e-09
si:dkey-31f5.8	si:dkey-31f5.8 [Source:ZFIN;Acc:ZDB-GENE-041210-182]	ENSDARG00000094428	149.497	9.92798	1.49061	6.66032	2.73225e-11	4.60901e-09
ccl34b.8	chemokine (C-C motif) ligand 34b, duplicate 8 [Source:ZFIN;Acc:ZDB-GENE-111012-6]	ENSDARG00000093098	226.626	9.91951	1.83033	5.41951	5.97612e-08	1.993e-06
pkp3a	plakophilin 3a [Source:ZFIN;Acc:ZDB-GENE-060512-114]	ENSDARG00000051861	1251.66	9.90848	1.4471	6.84713	7.53477e-12	1.70022e-09
kremen1	kringle containing transmembrane protein 1 [Source:ZFIN;Acc:ZDB-GENE-070705-262]	ENSDARG00000062579	144.819	9.90104	1.47918	6.69358	2.17774e-11	3.82204e-09
p2ry2.1	purinergic receptor P2Y, G-protein coupled, 2, tandem duplicate 1 [Source:ZFIN;Acc:ZDB-GENE-091204-455]	ENSDARG00000099915	137.318	9.89777	1.42604	6.94075	3.90013e-12	1.07563e-09
si:ch211-217n8.3	si:ch211-217n8.3 [Source:ZFIN;Acc:ZDB-GENE-131120-130]	ENSDARG00000096955	143.646	9.89327	1.47693	6.69851	2.1055e-11	3.76358e-09
muc13a	mucin 13a, cell surface associated [Source:ZFIN;Acc:ZDB-GENE-061207-26]	ENSDARG00000069559	138.636	9.88914	1.44325	6.85202	7.28168e-12	1.66473e-09
fer1l4	fer-1-like family member 4 [Source:ZFIN;Acc:ZDB-GENE-130530-815]	ENSDARG00000076952	151.371	9.8878	1.53256	6.45182	1.10515e-10	1.40161e-08
si:dkey-201l21.4	si:dkey-201l21.4 [Source:ZFIN;Acc:ZDB-GENE-060531-98]	ENSDARG00000076398	136.497	9.88612	1.42905	6.91798	4.58136e-12	1.21324e-09
si:ch211-125o16.4	si:ch211-125o16.4 [Source:ZFIN;Acc:ZDB-GENE-131120-100]	ENSDARG00000056836	140.696	9.88205	1.46432	6.74855	1.49329e-11	2.8202e-09
myo5b	myosin VB [Source:ZFIN;Acc:ZDB-GENE-031219-7]	ENSDARG00000062003	136.873	9.86337	1.45028	6.80103	1.03877e-11	2.14864e-09
FP102888.1	NA	ENSDARG00000075019	137.161	9.86218	1.45346	6.78529	1.15853e-11	2.34063e-09
ubap1la	ubiquitin associated protein 1-like a [Source:ZFIN;Acc:ZDB-GENE-131127-353]	ENSDARG00000089217	140.68	9.85574	1.48467	6.63833	3.17248e-11	5.1167e-09
LAMC3 (1 of 2)	laminin, gamma 3 [Source:HGNC Symbol;Acc:HGNC:6494]	ENSDARG00000059369	132.849	9.84591	1.43253	6.87307	6.2836e-12	1.49558e-09
si:dkey-68o6.4	si:dkey-68o6.4 [Source:ZFIN;Acc:ZDB-GENE-130530-997]	ENSDARG00000090449	133.909	9.84447	1.44225	6.82577	8.74558e-12	1.92348e-09
si:busm1-71b9.3	si:busm1-71b9.3 [Source:ZFIN;Acc:ZDB-GENE-041001-54]	ENSDARG00000100449	179.762	9.80521	1.73164	5.66239	1.49277e-08	6.66756e-07
oclna	occludin a [Source:ZFIN;Acc:ZDB-GENE-040426-2685]	ENSDARG00000005108	127.881	9.79978	1.42887	6.85843	6.96201e-12	1.63466e-09
cldna	claudin a [Source:ZFIN;Acc:ZDB-GENE-010328-1]	ENSDARG00000069888	207.148	9.77969	1.2961	7.54549	4.50585e-14	2.69963e-11
si:ch1073-340i21.3	si:ch1073-340i21.3 [Source:ZFIN;Acc:ZDB-GENE-030131-199]	ENSDARG00000088885	136.686	9.7656	1.52416	6.4072	1.48212e-10	1.80083e-08
si:ch73-65n21.1	si:ch73-65n21.1 [Source:ZFIN;Acc:ZDB-GENE-131127-526]	ENSDARG00000098037	189.098	9.76126	1.79369	5.44199	5.26873e-08	1.79498e-06
rcn2	reticulocalbin 2 [Source:ZFIN;Acc:ZDB-GENE-050706-62]	ENSDARG00000039378	121.627	9.75494	1.41067	6.91511	4.67484e-12	1.21324e-09
card14	caspase recruitment domain family, member 14 [Source:ZFIN;Acc:ZDB-GENE-090310-1]	ENSDARG00000103485	135.667	9.74783	1.53013	6.37059	1.88305e-10	2.19584e-08
ZC3H12A (2 of 2)	zinc finger CCCH-type containing 12A [Source:HGNC Symbol;Acc:HGNC:26259]	ENSDARG00000101034	123.908	9.74467	1.43971	6.76851	1.30111e-11	2.54009e-09
chst11	carbohydrate (chondroitin 4) sulfotransferase 11 [Source:ZFIN;Acc:ZDB-GENE-040315-1]	ENSDARG00000034375	120.917	9.70741	1.44371	6.72394	1.76878e-11	3.22202e-09
sort1b	sortilin 1b [Source:ZFIN;Acc:ZDB-GENE-030131-7447]	ENSDARG00000056252	118.698	9.70667	1.42399	6.81654	9.32575e-12	2.00043e-09
PVRL4 (1 of 2)	poliovirus receptor-related 4 [Source:HGNC Symbol;Acc:HGNC:19688]	ENSDARG00000077419	115.33	9.68241	1.41222	6.85616	7.07368e-12	1.63874e-09
capn2l	calpain 2, (m/II) large subunit, like [Source:ZFIN;Acc:ZDB-GENE-050417-341]	ENSDARG00000034211	120.403	9.65905	1.47811	6.53471	6.37326e-11	8.58414e-09
wu:fb15h11	wu:fb15h11 [Source:ZFIN;Acc:ZDB-GENE-030131-8582]	ENSDARG00000077673	134.315	9.65533	1.58745	6.08227	1.18494e-09	9.02997e-08
vgll4l	vestigial like 4 like [Source:ZFIN;Acc:ZDB-GENE-070112-1682]	ENSDARG00000068409	223.583	9.65167	1.32232	7.29906	2.89787e-13	1.29104e-10
ch25hl1.1	cholesterol 25-hydroxylase like 1, tandem duplicate 1 [Source:ZFIN;Acc:ZDB-GENE-030131-8617]	ENSDARG00000039381	114.415	9.65097	1.42979	6.7499	1.47951e-11	2.8202e-09
plcd1b	phospholipase C, delta 1b [Source:ZFIN;Acc:ZDB-GENE-030131-9435]	ENSDARG00000034080	122.03	9.63546	1.51024	6.38009	1.76981e-10	2.10619e-08
nos2a	nitric oxide synthase 2a, inducible [Source:ZFIN;Acc:ZDB-GENE-040305-1]	ENSDARG00000026925	122.206	9.6289	1.51666	6.34874	2.1709e-10	2.44931e-08
si:ch73-338o16.4	si:ch73-338o16.4 [Source:ZFIN;Acc:ZDB-GENE-131119-14]	ENSDARG00000092778	130.682	9.62766	1.58187	6.08627	1.15575e-09	8.88546e-08
atp8b1	ATPase, aminophospholipid transporter, class I, type 8B, member 1 [Source:ZFIN;Acc:ZDB-GENE-091116-14]	ENSDARG00000060980	108.749	9.60828	1.40872	6.82057	9.06791e-12	1.96944e-09
tmem176l.4	transmembrane protein 176l.4 [Source:ZFIN;Acc:ZDB-GENE-030131-3532]	ENSDARG00000074390	108.695	9.59967	1.41555	6.78159	1.18858e-11	2.37375e-09
si:ch211-117m20.5	si:ch211-117m20.5 [Source:ZFIN;Acc:ZDB-GENE-030131-12]	ENSDARG00000091996	241.805	9.5948	1.4129	6.79086	1.11466e-11	2.2785e-09
CABZ01054962.1	NA	ENSDARG00000088672	108.582	9.59299	1.42004	6.75546	1.42385e-11	2.74881e-09
rab42b	RAB42, member RAS oncogene family [Source:ZFIN;Acc:ZDB-GENE-050417-172]	ENSDARG00000101170	118.962	9.58816	1.52086	6.30444	2.89237e-10	3.10216e-08
cldne	claudin e [Source:ZFIN;Acc:ZDB-GENE-010328-5]	ENSDARG00000043128	120.153	9.58613	1.53225	6.25626	3.94314e-10	3.82749e-08
itga3a	integrin, alpha 3a [Source:ZFIN;Acc:ZDB-GENE-090805-3]	ENSDARG00000037917	112.453	9.58551	1.46481	6.54386	5.99499e-11	8.20181e-09
dennd3a	DENN/MADD domain containing 3a [Source:ZFIN;Acc:ZDB-GENE-091230-6]	ENSDARG00000078797	127.446	9.58543	1.58876	6.03326	1.60685e-09	1.17307e-07
C13H10orf11	chromosome 10 open reading frame 11 [Source:HGNC Symbol;Acc:HGNC:23405]	ENSDARG00000057166	121.147	9.58068	1.5443	6.20391	5.5079e-10	5.25823e-08
adgrf6	adhesion G protein-coupled receptor F6 [Source:ZFIN;Acc:ZDB-GENE-041001-212]	ENSDARG00000091757	120.615	9.57256	1.54617	6.19116	5.97235e-10	5.57901e-08
TMEM30B	transmembrane protein 30B [Source:HGNC Symbol;Acc:HGNC:27254]	ENSDARG00000054122	108.529	9.56178	1.44575	6.6137	3.74821e-11	5.81474e-09
gdpd3a	glycerophosphodiester phosphodiesterase domain containing 3a [Source:ZFIN;Acc:ZDB-GENE-040426-2279]	ENSDARG00000074466	105.963	9.55855	1.42177	6.723	1.78023e-11	3.22202e-09
wu:fl09a04	wu:fl09a04 [Source:ZFIN;Acc:ZDB-GENE-030131-7225]	ENSDARG00000099864	106.615	9.53704	1.44671	6.59224	4.33236e-11	6.4892e-09
zbtb48	zinc finger and BTB domain containing 48 [Source:ZFIN;Acc:ZDB-GENE-030131-4450]	ENSDARG00000039263	105.952	9.53153	1.44437	6.5991	4.13673e-11	6.25005e-09
wnt7aa	wingless-type MMTV integration site family, member 7Aa [Source:ZFIN;Acc:ZDB-GENE-051129-1]	ENSDARG00000044827	173.039	9.52004	1.86512	5.10425	3.32103e-07	8.15012e-06
tprn	taperin [Source:ZFIN;Acc:ZDB-GENE-081104-254]	ENSDARG00000101102	108.058	9.51286	1.48094	6.42351	1.33169e-10	1.65273e-08
ccnf	cyclin F [Source:ZFIN;Acc:ZDB-GENE-021030-2]	ENSDARG00000105046	102.493	9.50888	1.42638	6.66645	2.62073e-11	4.46424e-09
napepld	N-acyl phosphatidylethanolamine phospholipase D [Source:ZFIN;Acc:ZDB-GENE-030131-3856]	ENSDARG00000009252	102.527	9.50394	1.43098	6.64155	3.10395e-11	5.08785e-09
zgc:113298	zgc:113298 [Source:ZFIN;Acc:ZDB-GENE-050522-40]	ENSDARG00000071648	194.495	9.50296	1.29699	7.32694	2.35464e-13	1.10573e-10
mid1ip1a	MID1 interacting protein 1a [Source:ZFIN;Acc:ZDB-GENE-990415-81]	ENSDARG00000041051	118.899	9.49813	1.58676	5.98586	2.15244e-09	1.4552e-07
tnfrsf18	tumor necrosis factor receptor superfamily, member 18 [Source:ZFIN;Acc:ZDB-GENE-101104-7]	ENSDARG00000076800	102.101	9.49326	1.43535	6.61389	3.74341e-11	5.81474e-09
col10a1b	collagen, type X, alpha 1b [Source:ZFIN;Acc:ZDB-GENE-030131-7079]	ENSDARG00000101535	117.769	9.48379	1.58813	5.97166	2.34847e-09	1.55151e-07
cables2b	Cdk5 and Abl enzyme substrate 2b [Source:ZFIN;Acc:ZDB-GENE-090313-249]	ENSDARG00000017154	105.129	9.47216	1.48446	6.38088	1.76073e-10	2.10619e-08
gxylt2	glucoside xylosyltransferase 2 [Source:ZFIN;Acc:ZDB-GENE-070424-64]	ENSDARG00000044191	106.358	9.45936	1.50676	6.27795	3.43074e-10	3.52716e-08
top3a	topoisomerase (DNA) III alpha [Source:ZFIN;Acc:ZDB-GENE-071212-2]	ENSDARG00000052827	98.4004	9.45568	1.42559	6.63281	3.29361e-11	5.25013e-09
ubr1	ubiquitin protein ligase E3 component n-recognin 1 [Source:ZFIN;Acc:ZDB-GENE-091110-2]	ENSDARG00000060480	97.682	9.44996	1.42211	6.64504	3.03125e-11	5.06422e-09
si:dkeyp-113d7.10	si:dkeyp-113d7.10 [Source:ZFIN;Acc:ZDB-GENE-061207-80]	ENSDARG00000092359	98.7349	9.44657	1.43724	6.57274	4.9399e-11	7.21082e-09
orc2	origin recognition complex, subunit 2 [Source:ZFIN;Acc:ZDB-GENE-061013-682]	ENSDARG00000101465	98.4993	9.44358	1.43707	6.57143	4.98331e-11	7.21082e-09
capn9	calpain 9 [Source:ZFIN;Acc:ZDB-GENE-010724-2]	ENSDARG00000012341	97.0976	9.44256	1.42164	6.64203	3.09392e-11	5.08785e-09
irx3a	iroquois homeobox 3a [Source:ZFIN;Acc:ZDB-GENE-991119-5]	ENSDARG00000101076	102.705	9.43969	1.48599	6.35248	2.11875e-10	2.42192e-08
yeats2	YEATS domain containing 2 [Source:ZFIN;Acc:ZDB-GENE-081104-292]	ENSDARG00000078767	103.491	9.43915	1.49445	6.31613	2.68203e-10	2.93083e-08
fam122b	family with sequence similarity 122B [Source:ZFIN;Acc:ZDB-GENE-040801-204]	ENSDARG00000036500	98.8584	9.4283	1.45396	6.48456	8.89912e-11	1.16257e-08
inpp4b	inositol polyphosphate-4-phosphatase, type II [Source:ZFIN;Acc:ZDB-GENE-090312-97]	ENSDARG00000075201	98.3542	9.4185	1.45652	6.46643	1.00346e-10	1.28199e-08
st14a	suppression of tumorigenicity 14 (colon carcinoma) a [Source:ZFIN;Acc:ZDB-GENE-030131-6496]	ENSDARG00000061173	94.6165	9.39497	1.43302	6.55606	5.52476e-11	7.61847e-09
si:ch73-306e8.2	si:ch73-306e8.2 [Source:ZFIN;Acc:ZDB-GENE-131121-409]	ENSDARG00000097416	99.5254	9.38583	1.49587	6.27449	3.50781e-10	3.5435e-08
casp6l1	caspase 6, apoptosis-related cysteine peptidase, like 1 [Source:ZFIN;Acc:ZDB-GENE-041010-48]	ENSDARG00000025608	93.1917	9.37866	1.42968	6.55996	5.38222e-11	7.5052e-09
si:ch211-129c21.1	si:ch211-129c21.1 [Source:ZFIN;Acc:ZDB-GENE-030131-5796]	ENSDARG00000024775	105.456	9.36807	1.56799	5.97456	2.30711e-09	1.54177e-07
pacs1a	phosphofurin acidic cluster sorting protein 1a [Source:ZFIN;Acc:ZDB-GENE-050208-244]	ENSDARG00000044556	96.9256	9.35437	1.49326	6.2644	3.74265e-10	3.69394e-08
rxrab	retinoid x receptor, alpha b [Source:ZFIN;Acc:ZDB-GENE-990415-243]	ENSDARG00000035127	95.4071	9.34685	1.48245	6.30501	2.8818e-10	3.10216e-08
si:dkey-56e3.3	si:dkey-56e3.3 [Source:ZFIN;Acc:ZDB-GENE-050411-91]	ENSDARG00000075194	93.2483	9.34672	1.4576	6.41243	1.43222e-10	1.75352e-08
glmp	glycosylated lysosomal membrane protein [Source:ZFIN;Acc:ZDB-GENE-040912-142]	ENSDARG00000059354	170.211	9.3462	1.28163	7.29244	3.04402e-13	1.32225e-10
mms19	MMS19 homolog, cytosolic iron-sulfur assembly component [Source:ZFIN;Acc:ZDB-GENE-120316-2]	ENSDARG00000079067	92.8547	9.3323	1.4649	6.37061	1.88278e-10	2.19584e-08
TRIM35 (36 of 38)	tripartite motif containing 35 [Source:HGNC Symbol;Acc:HGNC:16285]	ENSDARG00000103193	97.1229	9.32871	1.5158	6.15432	7.54e-10	6.61654e-08
CTRL (3 of 3)	chymotrypsin-like [Source:HGNC Symbol;Acc:HGNC:2524]	ENSDARG00000101964	88.3778	9.31874	1.42053	6.56006	5.37871e-11	7.5052e-09
zgc:152670	zgc:152670 [Source:ZFIN;Acc:ZDB-GENE-060929-954]	ENSDARG00000017038	125.016	9.31685	1.74949	5.32548	1.00688e-07	3.11771e-06
scel	sciellin [Source:ZFIN;Acc:ZDB-GENE-030616-15]	ENSDARG00000034677	105.946	9.31266	1.61264	5.7748	7.70428e-09	3.946e-07
ST6GALNAC2	ST6 (alpha-N-acetyl-neuraminyl-2,3-beta-galactosyl-1,3)-N-acetylgalactosaminide alpha-2,6-sialyltransferase 2 [Source:HGNC Symbol;Acc:HGNC:10867]	ENSDARG00000101405	105.068	9.31081	1.60625	5.79662	6.76653e-09	3.62866e-07
cx35.4	connexin 35.4 [Source:ZFIN;Acc:ZDB-GENE-050417-174]	ENSDARG00000042866	94.896	9.30513	1.51045	6.1605	7.25172e-10	6.4285e-08
sh3gl1a	SH3-domain GRB2-like 1a [Source:ZFIN;Acc:ZDB-GENE-030131-4524]	ENSDARG00000067958	86.4797	9.28979	1.42059	6.53938	6.1773e-11	8.38521e-09
cldnh	claudin h [Source:ZFIN;Acc:ZDB-GENE-010328-8]	ENSDARG00000069503	94.7922	9.26135	1.54358	5.99992	1.9742e-09	1.37207e-07
serpinb1l4	serpin peptidase inhibitor, clade B (ovalbumin), member 1, like 4 [Source:ZFIN;Acc:ZDB-GENE-030131-7169]	ENSDARG00000096888	90.7444	9.26109	1.49861	6.17978	6.41914e-10	5.8394e-08
pitpnm3	PITPNM family member 3 [Source:ZFIN;Acc:ZDB-GENE-030131-9216]	ENSDARG00000055255	86.6084	9.25397	1.45332	6.36747	1.92167e-10	2.22594e-08
il11b	interleukin 11b [Source:ZFIN;Acc:ZDB-GENE-051019-2]	ENSDARG00000058557	90.0155	9.2437	1.50396	6.14626	7.93328e-10	6.85775e-08
ildr1a	immunoglobulin-like domain containing receptor 1a [Source:ZFIN;Acc:ZDB-GENE-040426-1412]	ENSDARG00000103929	87.322	9.23937	1.47483	6.26472	3.735e-10	3.69394e-08
si:ch73-289h5.4	si:ch73-289h5.4 [Source:ZFIN;Acc:ZDB-GENE-110913-10]	ENSDARG00000077488	146.262	9.21532	1.40487	6.55957	5.39646e-11	7.5052e-09
grhl3	grainyhead-like transcription factor 3 [Source:ZFIN;Acc:ZDB-GENE-030131-9854]	ENSDARG00000078552	87.6529	9.21141	1.50185	6.13338	8.60324e-10	7.29177e-08
BX511034.1	NA	ENSDARG00000071629	92.0103	9.20697	1.55543	5.91926	3.23391e-09	1.99252e-07
si:ch211-160d14.11	si:ch211-160d14.11 [Source:ZFIN;Acc:ZDB-GENE-121214-238]	ENSDARG00000096526	89.5737	9.2042	1.53044	6.01411	1.80883e-09	1.28805e-07
kcnab1b	potassium voltage-gated channel, shaker-related subfamily, beta member 1 b [Source:ZFIN;Acc:ZDB-GENE-070912-690]	ENSDARG00000040741	97.3569	9.20089	1.6144	5.69926	1.20329e-08	5.74371e-07
anxa3a	annexin A3a [Source:ZFIN;Acc:ZDB-GENE-040912-58]	ENSDARG00000009196	82.0158	9.19833	1.43908	6.39183	1.63916e-10	1.9778e-08
pla2g4f.1	phospholipase A2, group IVF, tandem duplicate 1 [Source:ZFIN;Acc:ZDB-GENE-131121-408]	ENSDARG00000056535	88.8812	9.19431	1.53025	6.00836	1.87409e-09	1.3276e-07
ripk4	receptor-interacting serine-threonine kinase 4 [Source:ZFIN;Acc:ZDB-GENE-040426-2042]	ENSDARG00000043211	85.5079	9.19268	1.49056	6.16728	6.94731e-10	6.22214e-08
mnd1	meiotic nuclear divisions 1 homolog (S. cerevisiae) [Source:ZFIN;Acc:ZDB-GENE-040801-116]	ENSDARG00000074451	88.3874	9.17641	1.53856	5.9643	2.45689e-09	1.61699e-07
csf2rb	colony stimulating factor 2 receptor, beta, low-affinity (granulocyte-macrophage) [Source:ZFIN;Acc:ZDB-GENE-080115-1]	ENSDARG00000076586	95.0541	9.17524	1.61058	5.69684	1.22047e-08	5.79392e-07
ppl	periplakin [Source:ZFIN;Acc:ZDB-GENE-041008-196]	ENSDARG00000101043	494.734	9.17021	1.23231	7.44149	9.95524e-14	5.08742e-11
si:ch211-213a13.2	si:ch211-213a13.2 [Source:ZFIN;Acc:ZDB-GENE-050208-551]	ENSDARG00000093024	138.124	9.16755	1.37099	6.68683	2.28059e-11	3.96252e-09
hddc3	HD domain containing 3 [Source:ZFIN;Acc:ZDB-GENE-050417-377]	ENSDARG00000020473	90.0373	9.1611	1.56899	5.83886	5.25587e-09	2.97461e-07
sepw2b	selenoprotein W, 2b [Source:ZFIN;Acc:ZDB-GENE-030428-2]	ENSDARG00000089936	79.9429	9.15627	1.44616	6.33142	2.42915e-10	2.68746e-08
zgc:109986	zgc:109986 [Source:ZFIN;Acc:ZDB-GENE-050522-136]	ENSDARG00000102608	80.0491	9.15016	1.45294	6.2977	3.02087e-10	3.20046e-08
si:ch211-217n8.6	si:ch211-217n8.6 [Source:ZFIN;Acc:ZDB-GENE-131121-8]	ENSDARG00000097320	269.136	9.14208	1.3686	6.6799	2.391e-11	4.11324e-09
tmem56a	transmembrane protein 56a [Source:ZFIN;Acc:ZDB-GENE-090402-1]	ENSDARG00000098451	82.9269	9.13823	1.50216	6.08341	1.17656e-09	9.00563e-08
ppox	protoporphyrinogen oxidase [Source:ZFIN;Acc:ZDB-GENE-051120-90]	ENSDARG00000102167	81.7636	9.13665	1.48818	6.13949	8.27869e-10	7.08582e-08
sar1ab	secretion associated, Ras related GTPase 1Ab [Source:ZFIN;Acc:ZDB-GENE-050417-437]	ENSDARG00000033320	81.8316	9.12994	1.49456	6.10879	1.00392e-09	7.92868e-08
dbnla	drebrin-like a [Source:ZFIN;Acc:ZDB-GENE-040704-42]	ENSDARG00000008170	188.303	9.12304	1.2333	7.39723	1.39051e-13	6.9029e-11
si:ch211-217k17.10	si:ch211-217k17.10 [Source:ZFIN;Acc:ZDB-GENE-030131-8827]	ENSDARG00000079345	80.3135	9.10738	1.49292	6.10039	1.05808e-09	8.24399e-08
erbb3a	erb-b2 receptor tyrosine kinase 3a [Source:ZFIN;Acc:ZDB-GENE-030916-3]	ENSDARG00000006202	79.1254	9.10287	1.48022	6.14968	7.76406e-10	6.74502e-08
dera	deoxyribose-phosphate aldolase (putative) [Source:ZFIN;Acc:ZDB-GENE-041010-200]	ENSDARG00000005897	143.417	9.10011	1.2929	7.03853	1.94275e-12	6.27933e-10
ppm1db	protein phosphatase, Mg2+/Mn2+ dependent, 1Db [Source:ZFIN;Acc:ZDB-GENE-041114-27]	ENSDARG00000021380	76.3869	9.09069	1.45076	6.26615	3.70088e-10	3.69394e-08
st14b	suppression of tumorigenicity 14 (colon carcinoma) b [Source:ZFIN;Acc:ZDB-GENE-061103-613]	ENSDARG00000044655	76.0334	9.08879	1.44708	6.28079	3.36864e-10	3.48394e-08
fam83e	family with sequence similarity 83, member E [Source:ZFIN;Acc:ZDB-GENE-141215-21]	ENSDARG00000089489	84.3282	9.08374	1.56286	5.81226	6.16338e-09	3.36757e-07
ap4b1	adaptor-related protein complex 4, beta 1 subunit [Source:ZFIN;Acc:ZDB-GENE-040426-1284]	ENSDARG00000013726	80.8229	9.07848	1.52334	5.95959	2.52864e-09	1.64551e-07
SASH1 (2 of 2)	SAM and SH3 domain containing 1 [Source:HGNC Symbol;Acc:HGNC:19182]	ENSDARG00000058853	75.238	9.07763	1.44463	6.28372	3.30561e-10	3.43922e-08
si:dkey-217f16.2	si:dkey-217f16.2 [Source:ZFIN;Acc:ZDB-GENE-091118-55]	ENSDARG00000093487	75.5011	9.06851	1.45666	6.22555	4.79885e-10	4.63222e-08
b4galnt3b	beta-1,4-N-acetyl-galactosaminyl transferase 3b [Source:ZFIN;Acc:ZDB-GENE-030131-8615]	ENSDARG00000058939	74.8295	9.06704	1.44759	6.26355	3.76303e-10	3.69394e-08
klhl24a	kelch-like family member 24a [Source:ZFIN;Acc:ZDB-GENE-061013-572]	ENSDARG00000021739	77.7354	9.06268	1.49436	6.06458	1.32301e-09	9.86583e-08
plch2a	phospholipase C, eta 2a [Source:ZFIN;Acc:ZDB-GENE-030131-6367]	ENSDARG00000059960	90.4587	9.05942	1.64772	5.49816	3.8377e-08	1.39498e-06
si:dkey-87o1.2	si:dkey-87o1.2 [Source:ZFIN;Acc:ZDB-GENE-110411-217]	ENSDARG00000095796	75.8927	9.05879	1.47093	6.15857	7.34066e-10	6.47432e-08
IKZF2	IKAROS family zinc finger 2 (Helios) [Source:HGNC Symbol;Acc:HGNC:13177]	ENSDARG00000069111	73.0783	9.055	1.43038	6.33049	2.44384e-10	2.68746e-08
mier2	mesoderm induction early response 1, family member 2 [Source:ZFIN;Acc:ZDB-GENE-050208-795]	ENSDARG00000071413	81.3788	9.05135	1.55203	5.83194	5.47855e-09	3.08057e-07
zgc:113019	zgc:113019 [Source:ZFIN;Acc:ZDB-GENE-050417-449]	ENSDARG00000099743	71.9895	9.03875	1.42706	6.33381	2.39175e-10	2.66389e-08
mep1a.1	meprin A, alpha (PABA peptide hydrolase), tandem duplicate 1 [Source:ZFIN;Acc:ZDB-GENE-041001-209]	ENSDARG00000029747	86.5128	9.02988	1.62787	5.54705	2.90534e-08	1.12679e-06
prc1a	protein regulator of cytokinesis 1a [Source:ZFIN;Acc:ZDB-GENE-020801-3]	ENSDARG00000100918	73.9797	9.02396	1.47188	6.1309	8.73811e-10	7.30907e-08
pvrl2l	poliovirus receptor-related 2 like [Source:ZFIN;Acc:ZDB-GENE-060503-249]	ENSDARG00000063390	134.459	9.02342	1.28581	7.0177	2.25557e-12	6.75699e-10
si:dkey-19a16.4	si:dkey-19a16.4 [Source:ZFIN;Acc:ZDB-GENE-050208-652]	ENSDARG00000071657	79.8509	9.02011	1.5571	5.7929	6.91814e-09	3.67592e-07
tnfsf10	tumor necrosis factor (ligand) superfamily, member 10 [Source:ZFIN;Acc:ZDB-GENE-040718-335]	ENSDARG00000057241	84.886	9.01789	1.61876	5.57087	2.53468e-08	1.01475e-06
si:ch211-149f21.3	si:ch211-149f21.3 [Source:ZFIN;Acc:ZDB-GENE-131121-251]	ENSDARG00000103351	148.666	9.01037	1.38683	6.49711	8.18782e-11	1.08598e-08
nkx3-1	NK3 homeobox 1 [Source:ZFIN;Acc:ZDB-GENE-081104-238]	ENSDARG00000078280	73.4628	9.00365	1.48138	6.07789	1.21776e-09	9.19538e-08
sox18	SRY (sex determining region Y)-box 18 [Source:ZFIN;Acc:ZDB-GENE-080725-1]	ENSDARG00000058598	86.5083	9.00278	1.6472	5.4655	4.61597e-08	1.62025e-06
trmt12	tRNA methyltransferase 12 homolog (S. cerevisiae) [Source:ZFIN;Acc:ZDB-GENE-060825-182]	ENSDARG00000060338	77.2547	9.00232	1.53706	5.85684	4.71747e-09	2.73461e-07
ube3d	ubiquitin protein ligase E3D [Source:ZFIN;Acc:ZDB-GENE-091218-3]	ENSDARG00000026178	118.663	9.00202	1.32219	6.8084	9.86889e-12	2.06593e-09
si:ch211-135f11.1	si:ch211-135f11.1 [Source:ZFIN;Acc:ZDB-GENE-030131-6226]	ENSDARG00000062221	72.5178	9.00067	1.46921	6.12621	8.99991e-10	7.44636e-08
itgb6	integrin, beta 6 [Source:ZFIN;Acc:ZDB-GENE-100812-2]	ENSDARG00000002494	144.69	8.99992	1.36979	6.57029	5.02164e-11	7.21082e-09
pag1	phosphoprotein membrane anchor with glycosphingolipid microdomains 1 [Source:ZFIN;Acc:ZDB-GENE-060503-586]	ENSDARG00000055875	69.5423	8.98405	1.43495	6.26086	3.82854e-10	3.73713e-08
cxl34b.11	CX chemokine ligand 34b, duplicate 11 [Source:ZFIN;Acc:ZDB-GENE-091204-33]	ENSDARG00000092283	71.7439	8.98245	1.47271	6.09928	1.06545e-09	8.25392e-08
agr1	anterior gradient 1 [Source:ZFIN;Acc:ZDB-GENE-030131-7249]	ENSDARG00000060682	70.436	8.96611	1.46579	6.1169	9.54123e-10	7.64088e-08
kif20ba	kinesin family member 20Ba [Source:ZFIN;Acc:ZDB-GENE-041111-213]	ENSDARG00000071009	69.3708	8.96529	1.44883	6.18794	6.09547e-10	5.63345e-08
si:dkey-175d9.2	si:dkey-175d9.2 [Source:ZFIN;Acc:ZDB-GENE-131119-97]	ENSDARG00000093476	89.7086	8.95649	1.71107	5.23443	1.65497e-07	4.62301e-06
zgc:66473	zgc:66473 [Source:ZFIN;Acc:ZDB-GENE-030131-5708]	ENSDARG00000087289	68.6447	8.95644	1.4443	6.20125	5.60178e-10	5.31863e-08
trim2a	tripartite motif containing 2a [Source:ZFIN;Acc:ZDB-GENE-050327-99]	ENSDARG00000031817	72.6887	8.95524	1.51034	5.92928	3.04265e-09	1.90852e-07
dtx4	deltex 4, E3 ubiquitin ligase [Source:ZFIN;Acc:ZDB-GENE-070410-129]	ENSDARG00000078016	70.7676	8.941	1.49269	5.98985	2.10041e-09	1.43116e-07
dlx3b	distal-less homeobox 3b [Source:ZFIN;Acc:ZDB-GENE-980526-280]	ENSDARG00000014626	67.9585	8.93669	1.44992	6.16356	7.11266e-10	6.33756e-08
col17a1b	collagen, type XVII, alpha 1b [Source:ZFIN;Acc:ZDB-GENE-030131-7145]	ENSDARG00000079011	274.041	8.93179	1.19628	7.46628	8.24943e-14	4.47918e-11
casp3b	caspase 3, apoptosis-related cysteine peptidase b [Source:ZFIN;Acc:ZDB-GENE-070607-1]	ENSDARG00000055045	73.99	8.92241	1.55576	5.73507	9.74734e-09	4.86667e-07
tjp3	tight junction protein 3 [Source:ZFIN;Acc:ZDB-GENE-030828-10]	ENSDARG00000002909	164.4	8.92027	1.26718	7.03947	1.92969e-12	6.27933e-10
lpar2b	lysophosphatidic acid receptor 2b [Source:ZFIN;Acc:ZDB-GENE-051120-99]	ENSDARG00000042561	71.3492	8.91617	1.52239	5.8567	4.72163e-09	2.73461e-07
zgc:153284	zgc:153284 [Source:ZFIN;Acc:ZDB-GENE-060825-317]	ENSDARG00000036876	67.2699	8.91071	1.46107	6.09877	1.06885e-09	8.25392e-08
tnk1	tyrosine kinase, non-receptor, 1 [Source:ZFIN;Acc:ZDB-GENE-030131-7427]	ENSDARG00000069433	71.6909	8.90747	1.5347	5.80405	6.47325e-09	3.49294e-07
si:dkey-162h11.2	si:dkey-162h11.2 [Source:ZFIN;Acc:ZDB-GENE-121214-90]	ENSDARG00000091715	73.9001	8.90605	1.56738	5.68212	1.33038e-08	6.13139e-07
wdr48b	WD repeat domain 48b [Source:ZFIN;Acc:ZDB-GENE-030131-6622]	ENSDARG00000038543	68.0045	8.90151	1.48164	6.00788	1.87965e-09	1.3276e-07
bcl11ba	B-cell CLL/lymphoma 11Ba (zinc finger protein) [Source:ZFIN;Acc:ZDB-GENE-061207-62]	ENSDARG00000062510	75.9653	8.8923	1.60535	5.53918	3.03892e-08	1.16047e-06
zgc:101785	zgc:101785 [Source:ZFIN;Acc:ZDB-GENE-041010-152]	ENSDARG00000100104	68.9018	8.89122	1.50507	5.90751	3.47307e-09	2.0953e-07
tnfaip8l2b	tumor necrosis factor, alpha-induced protein 8-like 2b [Source:ZFIN;Acc:ZDB-GENE-040426-1359]	ENSDARG00000046148	70.8604	8.88891	1.53733	5.78204	7.37999e-09	3.86227e-07
mpx	myeloid-specific peroxidase [Source:ZFIN;Acc:ZDB-GENE-030131-9460]	ENSDARG00000019521	76.0662	8.88535	1.61193	5.51226	3.54264e-08	1.31524e-06
sytl2b	synaptotagmin-like 2b [Source:ZFIN;Acc:ZDB-GENE-121214-363]	ENSDARG00000075436	75.3571	8.88296	1.60467	5.53568	3.10021e-08	1.17707e-06
C10H21orf91	chromosome 21 open reading frame 91 [Source:HGNC Symbol;Acc:HGNC:16459]	ENSDARG00000030803	64.5567	8.87678	1.44272	6.15282	7.61169e-10	6.64588e-08
ercc8	excision repair cross-complementation group 8 [Source:ZFIN;Acc:ZDB-GENE-041010-60]	ENSDARG00000069283	80.6893	8.87338	1.67557	5.29575	1.18528e-07	3.55073e-06
sema4e	semaphorin 4e [Source:ZFIN;Acc:ZDB-GENE-990715-7]	ENSDARG00000052997	111.063	8.86922	1.37586	6.44633	1.14592e-10	1.44278e-08
cpeb1a	cytoplasmic polyadenylation element binding protein 1a [Source:ZFIN;Acc:ZDB-GENE-080723-42]	ENSDARG00000045932	81.4449	8.85828	1.69416	5.22871	1.70695e-07	4.73775e-06
si:dkeyp-71f10.5	si:dkeyp-71f10.5 [Source:ZFIN;Acc:ZDB-GENE-131121-547]	ENSDARG00000091783	71.649	8.85169	1.57844	5.60787	2.04832e-08	8.55518e-07
si:ch211-213i16.3	si:ch211-213i16.3 [Source:ZFIN;Acc:ZDB-GENE-041014-184]	ENSDARG00000094104	64.6875	8.851	1.46806	6.02905	1.64929e-09	1.19901e-07
fam175a	family with sequence similarity 175, member A [Source:ZFIN;Acc:ZDB-GENE-041010-70]	ENSDARG00000043339	65.7418	8.84675	1.49028	5.93629	2.9155e-09	1.8475e-07
NCKAP5L	NCK-associated protein 5-like [Source:HGNC Symbol;Acc:HGNC:29321]	ENSDARG00000079148	65.375	8.84474	1.48577	5.95297	2.63327e-09	1.69252e-07
si:ch211-59o9.9	si:ch211-59o9.9 [Source:ZFIN;Acc:ZDB-GENE-131127-106]	ENSDARG00000062781	62.6917	8.83556	1.44485	6.1152	9.64357e-10	7.65101e-08
si:ch211-139d20.3	si:ch211-139d20.3 [Source:ZFIN;Acc:ZDB-GENE-131127-287]	ENSDARG00000097372	72.6657	8.83211	1.60753	5.4942	3.92487e-08	1.41669e-06
ticam1	toll-like receptor adaptor molecule 1 [Source:ZFIN;Acc:ZDB-GENE-040219-2]	ENSDARG00000102493	64.7281	8.83064	1.48657	5.94028	2.84535e-09	1.81091e-07
map3k8	mitogen-activated protein kinase kinase kinase 8 [Source:ZFIN;Acc:ZDB-GENE-100316-8]	ENSDARG00000061710	70.6611	8.82768	1.58314	5.57607	2.46008e-08	9.93789e-07
rhbg	Rh family, B glycoprotein (gene/pseudogene) [Source:ZFIN;Acc:ZDB-GENE-030131-9542]	ENSDARG00000009018	102.749	8.82639	1.29607	6.81013	9.75084e-12	2.06593e-09
col11a1a	collagen, type XI, alpha 1a [Source:ZFIN;Acc:ZDB-GENE-070209-167]	ENSDARG00000026165	499.37	8.81597	1.44102	6.11786	9.48399e-10	7.64088e-08
hdhd2	haloacid dehalogenase-like hydrolase domain containing 2 [Source:ZFIN;Acc:ZDB-GENE-050320-37]	ENSDARG00000024728	73.9475	8.81562	1.63672	5.38617	7.19758e-08	2.32883e-06
arhgef16	Rho guanine nucleotide exchange factor (GEF) 16 [Source:ZFIN;Acc:ZDB-GENE-081104-446]	ENSDARG00000077114	64.0226	8.81067	1.49142	5.90756	3.47215e-09	2.0953e-07
hps4	Hermansky-Pudlak syndrome 4 [Source:ZFIN;Acc:ZDB-GENE-040426-1068]	ENSDARG00000013795	68.7954	8.80948	1.5701	5.61078	2.01421e-08	8.43297e-07
si:dkey-61p9.7	si:dkey-61p9.7 [Source:ZFIN;Acc:ZDB-GENE-041210-241]	ENSDARG00000068865	65.133	8.80555	1.5149	5.81265	6.14924e-09	3.36757e-07
si:rp71-68n21.9	si:rp71-68n21.9 [Source:ZFIN;Acc:ZDB-GENE-081105-100]	ENSDARG00000067751	61.6637	8.80157	1.45578	6.04596	1.48523e-09	1.09347e-07
PPEF2 (1 of 2)	protein phosphatase, EF-hand calcium binding domain 2 [Source:HGNC Symbol;Acc:HGNC:9244]	ENSDARG00000103030	60.6014	8.80072	1.43552	6.13069	8.74985e-10	7.30907e-08
slco5a1	solute carrier organic anion transporter family, member 5A1 [Source:ZFIN;Acc:ZDB-GENE-090316-1]	ENSDARG00000071685	63.8171	8.79599	1.50029	5.86286	4.54955e-09	2.66875e-07
znf981	zinc finger protein 981 [Source:ZFIN;Acc:ZDB-GENE-110913-133]	ENSDARG00000100262	63.1023	8.7954	1.48794	5.91113	3.39771e-09	2.07501e-07
mfsd2aa	major facilitator superfamily domain containing 2aa [Source:ZFIN;Acc:ZDB-GENE-041114-166]	ENSDARG00000030630	73.402	8.79514	1.64466	5.34769	8.90823e-08	2.80908e-06
zgc:163079	zgc:163079 [Source:ZFIN;Acc:ZDB-GENE-030131-7428]	ENSDARG00000056773	63.3443	8.79467	1.49297	5.89072	3.84517e-09	2.30379e-07
glipr1a	GLI pathogenesis-related 1a [Source:ZFIN;Acc:ZDB-GENE-110309-2]	ENSDARG00000045224	64.695	8.78965	1.52093	5.77915	7.50808e-09	3.9175e-07
sytl5	synaptotagmin-like 5 [Source:ZFIN;Acc:ZDB-GENE-070912-424]	ENSDARG00000062135	62.2867	8.78638	1.48088	5.9332	2.97081e-09	1.87021e-07
rhcgl1	Rh family, C glycoprotein, like 1 [Source:ZFIN;Acc:ZDB-GENE-060209-2]	ENSDARG00000007080	69.2906	8.78608	1.59559	5.50648	3.66076e-08	1.34473e-06
trpm4b.2	transient receptor potential cation channel, subfamily M, member 4b, transient receptor potential cation channel, subfamily M, member 4b, tandem duplicate 2 [Source:ZFIN;Acc:ZDB-GENE-061214-2]	ENSDARG00000063435	71.4289	8.78355	1.62734	5.39749	6.75794e-08	2.21546e-06
fam212b	family with sequence similarity 212, member B [Source:ZFIN;Acc:ZDB-GENE-091230-4]	ENSDARG00000073900	73.9525	8.78352	1.6601	5.29097	1.21672e-07	3.63238e-06
rhbdl2	rhomboid, veinlet-like 2 (Drosophila) [Source:ZFIN;Acc:ZDB-GENE-040426-732]	ENSDARG00000069833	64.1278	8.78218	1.51744	5.78751	7.14389e-09	3.7728e-07
bmp3	bone morphogenetic protein 3 [Source:ZFIN;Acc:ZDB-GENE-030131-7192]	ENSDARG00000060526	92.3255	8.77849	1.84538	4.757	1.96489e-06	3.63966e-05
irf6	interferon regulatory factor 6 [Source:ZFIN;Acc:ZDB-GENE-040426-1137]	ENSDARG00000101986	69.8614	8.77767	1.6102	5.45128	5.00077e-08	1.73414e-06
si:dkeyp-68b7.7	si:dkeyp-68b7.7 [Source:ZFIN;Acc:ZDB-GENE-070912-672]	ENSDARG00000092766	65.6981	8.77753	1.5474	5.67244	1.40777e-08	6.41996e-07
ezra	ezrin a [Source:ZFIN;Acc:ZDB-GENE-050522-18]	ENSDARG00000020944	65.1109	8.77149	1.54294	5.68493	1.30867e-08	6.08021e-07
si:dkey-1b17.14	si:dkey-1b17.14 [Source:ZFIN;Acc:ZDB-GENE-050208-794]	ENSDARG00000101955	62.2465	8.75808	1.50466	5.82065	5.86183e-09	3.2644e-07
si:ch211-284e13.9	si:ch211-284e13.9 [Source:ZFIN;Acc:ZDB-GENE-060526-164]	ENSDARG00000093214	62.8313	8.75703	1.51606	5.77618	7.64148e-09	3.9453e-07
neu1	neuraminidase 1 [Source:ZFIN;Acc:ZDB-GENE-060503-592]	ENSDARG00000008832	65.0989	8.74969	1.56044	5.60718	2.05644e-08	8.5685e-07
CABZ01030107.1	NA	ENSDARG00000058631	129.135	8.74601	1.43334	6.10186	1.04842e-09	8.20556e-08
ptprz1a	protein tyrosine phosphatase, receptor-type, Z polypeptide 1a [Source:ZFIN;Acc:ZDB-GENE-090406-1]	ENSDARG00000051814	61.5111	8.74444	1.50302	5.81791	5.95874e-09	3.30305e-07
zgc:66473	zgc:66473 [Source:ZFIN;Acc:ZDB-GENE-030131-5708]	ENSDARG00000087375	64.7884	8.7356	1.56672	5.57571	2.46517e-08	9.93789e-07
uhmk1	U2AF homology motif (UHM) kinase 1 [Source:ZFIN;Acc:ZDB-GENE-060929-1014]	ENSDARG00000059575	58.6378	8.73468	1.45603	5.99897	1.98573e-09	1.37459e-07
si:ch211-10d23.5	si:ch211-10d23.5 [Source:ZFIN;Acc:ZDB-GENE-090313-10]	ENSDARG00000095510	57.9105	8.73236	1.44298	6.0516	1.43414e-09	1.06035e-07
tex15	testis expressed 15 [Source:ZFIN;Acc:ZDB-GENE-091204-395]	ENSDARG00000098929	62.1187	8.72659	1.52908	5.70708	1.14932e-08	5.53169e-07
trim62	tripartite motif containing 62 [Source:ZFIN;Acc:ZDB-GENE-070112-502]	ENSDARG00000060901	59.7049	8.71325	1.49609	5.82403	5.74452e-09	3.21971e-07
frs2a	fibroblast growth factor receptor substrate 2a [Source:ZFIN;Acc:ZDB-GENE-060503-462]	ENSDARG00000045873	57.3401	8.71313	1.44865	6.01466	1.80267e-09	1.28805e-07
si:dkey-3d4.3	si:dkey-3d4.3 [Source:ZFIN;Acc:ZDB-GENE-070912-527]	ENSDARG00000074079	63.3148	8.71168	1.56183	5.57788	2.43472e-08	9.90709e-07
si:ch211-215m13.3	si:ch211-215m13.3 [Source:ZFIN;Acc:ZDB-GENE-100922-180]	ENSDARG00000086056	58.3728	8.7107	1.4721	5.91718	3.27506e-09	2.01075e-07
arl2bp	ADP-ribosylation factor-like 2 binding protein [Source:ZFIN;Acc:ZDB-GENE-040426-1604]	ENSDARG00000025383	63.9162	8.69878	1.58199	5.49864	3.8273e-08	1.39412e-06
dguok	deoxyguanosine kinase [Source:ZFIN;Acc:ZDB-GENE-040625-14]	ENSDARG00000075395	59.5641	8.68988	1.51349	5.74161	9.37817e-09	4.69584e-07
ap1m2	adaptor-related protein complex 1, mu 2 subunit [Source:ZFIN;Acc:ZDB-GENE-041114-20]	ENSDARG00000096454	59.735	8.68425	1.52155	5.70748	1.1466e-08	5.53169e-07
DTHD1	death domain containing 1 [Source:HGNC Symbol;Acc:HGNC:37261]	ENSDARG00000086452	61.0171	8.68365	1.5454	5.61905	1.92013e-08	8.11734e-07
ARAP1	ArfGAP with RhoGAP domain, ankyrin repeat and PH domain 1 [Source:HGNC Symbol;Acc:HGNC:16925]	ENSDARG00000086356	60.7111	8.68314	1.54036	5.6371	1.72938e-08	7.512e-07
grhl2a	grainyhead-like transcription factor 2a [Source:ZFIN;Acc:ZDB-GENE-050913-123]	ENSDARG00000058342	55.769	8.67952	1.44559	6.00415	1.92332e-09	1.35294e-07
cpxm1b	carboxypeptidase X (M14 family), member 1b [Source:ZFIN;Acc:ZDB-GENE-141212-305]	ENSDARG00000098158	60.1238	8.67265	1.53838	5.63752	1.7252e-08	7.512e-07
trim25l	tripartite motif containing 25, like [Source:ZFIN;Acc:ZDB-GENE-040914-87]	ENSDARG00000020863	57.3066	8.67176	1.48517	5.83889	5.25484e-09	2.97461e-07
znf740a	zinc finger protein 740a [Source:ZFIN;Acc:ZDB-GENE-030131-5064]	ENSDARG00000070939	59.6401	8.6714	1.53069	5.66502	1.47009e-08	6.61731e-07
spg20a	spastic paraplegia 20a (Troyer syndrome) [Source:ZFIN;Acc:ZDB-GENE-080204-37]	ENSDARG00000068782	56.0305	8.66952	1.46055	5.9358	2.9241e-09	1.8475e-07
gnptg	N-acetylglucosamine-1-phosphate transferase, gamma subunit [Source:ZFIN;Acc:ZDB-GENE-040625-18]	ENSDARG00000038566	61.2927	8.66757	1.56313	5.54502	2.93929e-08	1.13742e-06
si:dkey-31e10.6	si:dkey-31e10.6 [Source:ZFIN;Acc:ZDB-GENE-121214-97]	ENSDARG00000096564	60.6099	8.66605	1.55245	5.58219	2.37508e-08	9.70987e-07
shroom1	shroom family member 1 [Source:ZFIN;Acc:ZDB-GENE-091204-385]	ENSDARG00000094181	55.8281	8.66283	1.46225	5.92432	3.13596e-09	1.95295e-07
RMDN2	regulator of microtubule dynamics 2 [Source:HGNC Symbol;Acc:HGNC:26567]	ENSDARG00000078761	57.1029	8.66235	1.48937	5.81611	6.02325e-09	3.31183e-07
lpcat2	lysophosphatidylcholine acyltransferase 2 [Source:ZFIN;Acc:ZDB-GENE-050522-229]	ENSDARG00000053010	64.1972	8.65359	1.62146	5.33692	9.45399e-08	2.95437e-06
dym	dymeclin [Source:ZFIN;Acc:ZDB-GENE-091204-348]	ENSDARG00000042555	59.3155	8.6533	1.53966	5.62026	1.90675e-08	8.0821e-07
sfxn3	sideroflexin 3 [Source:ZFIN;Acc:ZDB-GENE-070112-2092]	ENSDARG00000057374	54.4151	8.64761	1.44503	5.98437	2.17224e-09	1.46289e-07
avil	advillin [Source:ZFIN;Acc:ZDB-GENE-060421-6683]	ENSDARG00000059342	55.5712	8.64321	1.47434	5.86241	4.56184e-09	2.66875e-07
mpzl3	myelin protein zero-like 3 [Source:ZFIN;Acc:ZDB-GENE-040426-2197]	ENSDARG00000101913	55.2661	8.63814	1.4725	5.86629	4.45654e-09	2.63375e-07
wu:fb18f06	wu:fb18f06 [Source:ZFIN;Acc:ZDB-GENE-030131-261]	ENSDARG00000097635	55.8757	8.63628	1.48711	5.80742	6.34444e-09	3.45563e-07
klhl15	kelch-like family member 15 [Source:ZFIN;Acc:ZDB-GENE-040801-99]	ENSDARG00000001930	64.8916	8.63248	1.64775	5.23894	1.61502e-07	4.54797e-06
si:ch211-217k17.9	si:ch211-217k17.9 [Source:ZFIN;Acc:ZDB-GENE-061207-21]	ENSDARG00000093494	58.9919	8.62924	1.55381	5.55359	2.79863e-08	1.0972e-06
TFR2	transferrin receptor 2 [Source:HGNC Symbol;Acc:HGNC:11762]	ENSDARG00000103727	63.3174	8.61918	1.63412	5.27452	1.33103e-07	3.89995e-06
fgf1a	fibroblast growth factor 1a [Source:ZFIN;Acc:ZDB-GENE-040426-1729]	ENSDARG00000017542	56.792	8.61852	1.52116	5.66575	1.46381e-08	6.60616e-07
sgol1	shugoshin-like 1 (S. pombe) [Source:ZFIN;Acc:ZDB-GENE-070112-422]	ENSDARG00000103907	56.9999	8.616	1.52722	5.64161	1.68464e-08	7.35441e-07
evplb	envoplakin b [Source:ZFIN;Acc:ZDB-GENE-030131-212]	ENSDARG00000103459	55.8145	8.59682	1.52018	5.65515	1.5571e-08	6.90168e-07
dre-mir-205	dre-mir-205 [Source:miRBase;Acc:MI0001378]	ENSDARG00000081646	54.9516	8.59622	1.50301	5.71932	1.06951e-08	5.24936e-07
zgc:153932	zgc:153932 [Source:ZFIN;Acc:ZDB-GENE-070209-223]	ENSDARG00000074642	61.1692	8.59467	1.61891	5.30893	1.10271e-07	3.3379e-06
ccl27a	chemokine (C-C motif) ligand 27a [Source:ZFIN;Acc:ZDB-GENE-000208-28]	ENSDARG00000058570	53.6388	8.59428	1.4763	5.82148	5.83293e-09	3.25875e-07
CABZ01031754.1	NA	ENSDARG00000039164	54.6937	8.58017	1.51167	5.67597	1.37904e-08	6.32214e-07
tpk1	thiamin pyrophosphokinase 1 [Source:ZFIN;Acc:ZDB-GENE-041010-176]	ENSDARG00000038040	51.6671	8.57528	1.44841	5.92047	3.21025e-09	1.99207e-07
enc3	ectodermal-neural cortex 3 [Source:ZFIN;Acc:ZDB-GENE-030131-5742]	ENSDARG00000058322	85.4489	8.57426	1.29785	6.60649	3.93538e-11	6.0177e-09
zgc:100868	zgc:100868 [Source:ZFIN;Acc:ZDB-GENE-040801-33]	ENSDARG00000004748	54.4511	8.5718	1.51363	5.66306	1.48694e-08	6.65865e-07
zgc:113452	zgc:113452 [Source:ZFIN;Acc:ZDB-GENE-050913-16]	ENSDARG00000074146	51.4532	8.56833	1.44974	5.91027	3.41556e-09	2.07501e-07
si:dkey-246g23.2	si:dkey-246g23.2 [Source:ZFIN;Acc:ZDB-GENE-050419-100]	ENSDARG00000062964	60.155	8.56482	1.6251	5.27034	1.36172e-07	3.97646e-06
ephb6	eph receptor B6 [Source:ZFIN;Acc:ZDB-GENE-100922-51]	ENSDARG00000057729	54.0628	8.56003	1.51578	5.64729	1.62994e-08	7.13356e-07
pex12	peroxisomal biogenesis factor 12 [Source:ZFIN;Acc:ZDB-GENE-040426-929]	ENSDARG00000035149	51.0031	8.55857	1.44802	5.91052	3.41022e-09	2.07501e-07
fancg	Fanconi anemia, complementation group G [Source:ZFIN;Acc:ZDB-GENE-050417-103]	ENSDARG00000024967	88.4528	8.55589	1.38345	6.18446	6.23149e-10	5.72558e-08
ppp1r18	protein phosphatase 1, regulatory subunit 18 [Source:ZFIN;Acc:ZDB-GENE-060503-350]	ENSDARG00000071251	102.238	8.55334	1.35882	6.29471	3.07981e-10	3.2236e-08
FNIP2	folliculin interacting protein 2 [Source:HGNC Symbol;Acc:HGNC:29280]	ENSDARG00000077648	53.2835	8.55308	1.50513	5.6826	1.32659e-08	6.13017e-07
NANS (2 of 2)	N-acetylneuraminic acid synthase [Source:HGNC Symbol;Acc:HGNC:19237]	ENSDARG00000101164	50.6432	8.55256	1.44483	5.91943	3.23068e-09	1.99252e-07
BX324215.3	NA	ENSDARG00000078349	54.5627	8.55239	1.53266	5.58008	2.40411e-08	9.80548e-07
b4galnt3a	beta-1,4-N-acetyl-galactosaminyl transferase 3a [Source:ZFIN;Acc:ZDB-GENE-060503-519]	ENSDARG00000078749	53.5946	8.55081	1.51396	5.64798	1.62346e-08	7.12312e-07
sox5	SRY (sex determining region Y)-box 5 [Source:ZFIN;Acc:ZDB-GENE-000607-13]	ENSDARG00000011582	54.3733	8.54687	1.53357	5.57319	2.50115e-08	1.00364e-06
si:dkey-32e6.3	si:dkey-32e6.3 [Source:ZFIN;Acc:ZDB-GENE-081104-408]	ENSDARG00000092934	51.5431	8.54625	1.47215	5.8053	6.42505e-09	3.4886e-07
atraid	all-trans retinoic acid-induced differentiation factor [Source:ZFIN;Acc:ZDB-GENE-040724-177]	ENSDARG00000043388	55.8571	8.54391	1.56555	5.45747	4.8298e-08	1.67835e-06
PARM1	prostate androgen-regulated mucin-like protein 1 [Source:HGNC Symbol;Acc:HGNC:24536]	ENSDARG00000090996	50.4156	8.54375	1.44751	5.90236	3.58337e-09	2.15436e-07
ANPEP (3 of 5)	alanyl (membrane) aminopeptidase [Source:HGNC Symbol;Acc:HGNC:500]	ENSDARG00000089706	99.6631	8.52704	1.35445	6.29556	3.06287e-10	3.2236e-08
papl	iron/zinc purple acid phosphatase-like protein [Source:ZFIN;Acc:ZDB-GENE-070615-9]	ENSDARG00000102421	55.8913	8.52618	1.58058	5.39432	6.87828e-08	2.24222e-06
si:dkey-225f5.5	si:dkey-225f5.5 [Source:ZFIN;Acc:ZDB-GENE-141216-18]	ENSDARG00000055813	53.7796	8.51884	1.54512	5.51337	3.52027e-08	1.30974e-06
si:dkeyp-46a10.2	si:dkeyp-46a10.2 [Source:ZFIN;Acc:ZDB-GENE-110411-44]	ENSDARG00000095899	50.1691	8.51583	1.46743	5.80322	6.50515e-09	3.49929e-07
hip1rb	huntingtin interacting protein 1 related b [Source:ZFIN;Acc:ZDB-GENE-070209-59]	ENSDARG00000102458	51.0681	8.50933	1.4946	5.6934	1.24535e-08	5.85173e-07
htra1a	HtrA serine peptidase 1a [Source:ZFIN;Acc:ZDB-GENE-040704-64]	ENSDARG00000032831	52.9134	8.50868	1.53586	5.54001	3.0245e-08	1.1575e-06
icn2	ictacalcin 2 [Source:ZFIN;Acc:ZDB-GENE-070822-9]	ENSDARG00000055514	369.473	8.4961	0.939844	9.0399	1.56813e-19	3.40577e-16
papd7	PAP associated domain containing 7 [Source:ZFIN;Acc:ZDB-GENE-041021-1]	ENSDARG00000062114	49.4426	8.49302	1.47054	5.77545	7.67489e-09	3.9453e-07
cldn7b	claudin 7b [Source:ZFIN;Acc:ZDB-GENE-001103-5]	ENSDARG00000014047	50.9357	8.49191	1.50684	5.63559	1.74462e-08	7.55821e-07
mvda	mevalonate (diphospho) decarboxylase a [Source:ZFIN;Acc:ZDB-GENE-041114-127]	ENSDARG00000099336	48.7058	8.49159	1.45351	5.84214	5.15348e-09	2.93579e-07
rab25a	RAB25, member RAS oncogene family a [Source:ZFIN;Acc:ZDB-GENE-041212-69]	ENSDARG00000058800	50.7364	8.48491	1.50851	5.62468	1.85847e-08	7.95345e-07
ftr58	finTRIM family, member 58 [Source:ZFIN;Acc:ZDB-GENE-080219-44]	ENSDARG00000071238	51.3643	8.4824	1.52498	5.56228	2.66266e-08	1.05625e-06
wu:fc34e06	wu:fc34e06 [Source:ZFIN;Acc:ZDB-GENE-030131-3331]	ENSDARG00000088337	51.4384	8.48158	1.52731	5.55327	2.80378e-08	1.0972e-06
CENPT	centromere protein T [Source:HGNC Symbol;Acc:HGNC:25787]	ENSDARG00000091271	56.492	8.48057	1.62757	5.21056	1.88272e-07	5.15965e-06
tmco3	transmembrane and coiled-coil domains 3 [Source:ZFIN;Acc:ZDB-GENE-071030-1]	ENSDARG00000075108	50.8687	8.47932	1.51661	5.59097	2.25799e-08	9.30773e-07
scfd2	sec1 family domain containing 2 [Source:ZFIN;Acc:ZDB-GENE-050320-143]	ENSDARG00000040005	62.341	8.47921	1.72131	4.92602	8.39235e-07	1.76534e-05
sox3	SRY (sex determining region Y)-box 3 [Source:ZFIN;Acc:ZDB-GENE-980526-333]	ENSDARG00000053569	58.2295	8.4785	1.6588	5.11121	3.20099e-07	7.90533e-06
PTGFRN (1 of 2)	prostaglandin F2 receptor inhibitor [Source:HGNC Symbol;Acc:HGNC:9601]	ENSDARG00000075505	50.313	8.47825	1.50484	5.63401	1.76072e-08	7.59118e-07
FGD4 (1 of 2)	FYVE, RhoGEF and PH domain containing 4 [Source:HGNC Symbol;Acc:HGNC:19125]	ENSDARG00000060248	48.6323	8.47697	1.46519	5.78556	7.22711e-09	3.80113e-07
hoxc3a	homeo box C3a [Source:ZFIN;Acc:ZDB-GENE-980526-532]	ENSDARG00000070339	54.8075	8.47345	1.60261	5.28728	1.24149e-07	3.69363e-06
CABZ01066439.1	NA	ENSDARG00000090399	48.6526	8.45628	1.48483	5.69512	1.23283e-08	5.83661e-07
si:dkey-11f4.14	si:dkey-11f4.14 [Source:ZFIN;Acc:ZDB-GENE-070912-355]	ENSDARG00000098461	48.358	8.45453	1.47902	5.71629	1.08876e-08	5.31381e-07
tmem254	transmembrane protein 254 [Source:ZFIN;Acc:ZDB-GENE-040426-1348]	ENSDARG00000100710	48.3276	8.44721	1.48508	5.68807	1.28481e-08	6.00098e-07
cx44.2	connexin 44.2 [Source:ZFIN;Acc:ZDB-GENE-010619-1]	ENSDARG00000077765	92.6071	8.44197	1.34519	6.27566	3.48148e-10	3.53746e-08
zgc:92313	zgc:92313 [Source:ZFIN;Acc:ZDB-GENE-040718-339]	ENSDARG00000040513	52.3102	8.44189	1.57909	5.34605	8.9895e-08	2.82446e-06
zdhhc20a	zinc finger, DHHC-type containing 20a [Source:ZFIN;Acc:ZDB-GENE-070424-38]	ENSDARG00000055066	48.0253	8.44177	1.4825	5.69428	1.23894e-08	5.84962e-07
si:zfos-979f1.2	si:zfos-979f1.2 [Source:ZFIN;Acc:ZDB-GENE-091204-441]	ENSDARG00000011652	52.5739	8.43905	1.58687	5.31804	1.04891e-07	3.19734e-06
wacb	WW domain containing adaptor with coiled-coil b [Source:ZFIN;Acc:ZDB-GENE-041010-46]	ENSDARG00000099015	46.7643	8.43523	1.45582	5.79414	6.86739e-09	3.67141e-07
ptgis	prostaglandin I2 (prostacyclin) synthase [Source:ZFIN;Acc:ZDB-GENE-070116-1]	ENSDARG00000060094	48.7989	8.42816	1.51363	5.56816	2.57445e-08	1.02646e-06
mab21l2	mab-21-like 2 [Source:ZFIN;Acc:ZDB-GENE-011101-3]	ENSDARG00000015266	56.7089	8.42557	1.67297	5.03631	4.74597e-07	1.0994e-05
MMP15 (1 of 2)	matrix metallopeptidase 15 (membrane-inserted) [Source:HGNC Symbol;Acc:HGNC:7161]	ENSDARG00000013072	105.799	8.42234	1.47108	5.72526	1.03277e-08	5.11237e-07
SLC6A7	solute carrier family 6 (neurotransmitter transporter), member 7 [Source:HGNC Symbol;Acc:HGNC:11054]	ENSDARG00000030006	46.3021	8.4204	1.45746	5.77745	7.58407e-09	3.93397e-07
fam83fb	family with sequence similarity 83, member Fb [Source:ZFIN;Acc:ZDB-GENE-041114-194]	ENSDARG00000104188	46.0446	8.41409	1.45637	5.77743	7.58491e-09	3.93397e-07
vsig10	V-set and immunoglobulin domain containing 10 [Source:ZFIN;Acc:ZDB-GENE-030131-7476]	ENSDARG00000058605	48.0843	8.40834	1.51402	5.55367	2.7974e-08	1.0972e-06
hkdc1	hexokinase domain containing 1 [Source:ZFIN;Acc:ZDB-GENE-030131-9801]	ENSDARG00000038703	49.9825	8.40756	1.55848	5.39473	6.86285e-08	2.24139e-06
lrrc8db	leucine rich repeat containing 8 family, member Db [Source:ZFIN;Acc:ZDB-GENE-061013-487]	ENSDARG00000103840	50.7904	8.40395	1.57862	5.32362	1.01724e-07	3.13204e-06
si:ch211-157c3.4	si:ch211-157c3.4 [Source:ZFIN;Acc:ZDB-GENE-030131-8454]	ENSDARG00000087093	46.8233	8.39934	1.49052	5.63518	1.74872e-08	7.55821e-07
sptbn2	spectrin, beta, non-erythrocytic 2 [Source:ZFIN;Acc:ZDB-GENE-030131-787]	ENSDARG00000053956	92.0943	8.39642	1.37283	6.11614	9.58683e-10	7.64088e-08
si:ch73-56d11.3	si:ch73-56d11.3 [Source:ZFIN;Acc:ZDB-GENE-131126-22]	ENSDARG00000097527	45.6338	8.39271	1.46542	5.72719	1.02108e-08	5.06895e-07
galnt6	UDP-N-acetyl-alpha-D-galactosamine:polypeptide N-acetylgalactosaminyltransferase 6 (GalNAc-T6) [Source:ZFIN;Acc:ZDB-GENE-040426-2272]	ENSDARG00000014386	51.2672	8.39263	1.59788	5.25234	1.5018e-07	4.30591e-06
caspb	caspase b [Source:ZFIN;Acc:ZDB-GENE-020812-1]	ENSDARG00000052039	113.855	8.39077	1.32267	6.34383	2.24123e-10	2.51235e-08
si:ch211-125e6.8	si:ch211-125e6.8 [Source:ZFIN;Acc:ZDB-GENE-070912-42]	ENSDARG00000094518	46.6368	8.3876	1.49641	5.60516	2.08059e-08	8.64839e-07
sox14	SRY (sex determining region Y)-box 14 [Source:ZFIN;Acc:ZDB-GENE-051113-268]	ENSDARG00000070929	46.0448	8.38525	1.48319	5.65354	1.57177e-08	6.91379e-07
thrab	thyroid hormone receptor alpha b [Source:ZFIN;Acc:ZDB-GENE-060613-1]	ENSDARG00000052654	45.8238	8.38271	1.47986	5.66455	1.47412e-08	6.6183e-07
pcdh12	protocadherin 12 [Source:ZFIN;Acc:ZDB-GENE-140106-126]	ENSDARG00000076594	48.9874	8.38251	1.55728	5.3828	7.33348e-08	2.36399e-06
cdh26.1	cadherin 26, tandem duplicate 1 [Source:ZFIN;Acc:ZDB-GENE-100922-193]	ENSDARG00000078404	52.0068	8.38022	1.62274	5.16424	2.41413e-07	6.30759e-06
nlgn1	NA	ENSDARG00000087133	44.6559	8.37721	1.45294	5.76568	8.13295e-09	4.11983e-07
si:ch211-12p12.4	si:ch211-12p12.4 [Source:ZFIN;Acc:ZDB-GENE-131120-120]	ENSDARG00000103806	46.7864	8.36896	1.51698	5.51684	3.45157e-08	1.2897e-06
crlf1b	cytokine receptor-like factor 1b [Source:ZFIN;Acc:ZDB-GENE-080108-1]	ENSDARG00000006368	51.2309	8.36805	1.61682	5.17561	2.27164e-07	6.04179e-06
si:ch211-185a18.2	si:ch211-185a18.2 [Source:ZFIN;Acc:ZDB-GENE-120119-1]	ENSDARG00000097772	88.8608	8.36315	1.36115	6.14418	8.03764e-10	6.91356e-08
malt1a	MALT1 paracaspase a [Source:ZFIN;Acc:ZDB-GENE-020801-2]	ENSDARG00000006052	45.813	8.36261	1.49786	5.58303	2.36362e-08	9.68581e-07
cradd	CASP2 and RIPK1 domain containing adaptor with death domain [Source:ZFIN;Acc:ZDB-GENE-041010-168]	ENSDARG00000028192	44.7172	8.35639	1.47424	5.66828	1.44241e-08	6.54357e-07
CABZ01069216.1	NA	ENSDARG00000077753	130.283	8.35356	1.23872	6.74369	1.54416e-11	2.88492e-09
RNF166	ring finger protein 166 [Source:HGNC Symbol;Acc:HGNC:28856]	ENSDARG00000089538	49.549	8.3529	1.59436	5.23904	1.61415e-07	4.54797e-06
zmp:0000001085	zmp:0000001085 [Source:ZFIN;Acc:ZDB-GENE-140106-45]	ENSDARG00000052074	44.4863	8.35266	1.47142	5.67659	1.37408e-08	6.31603e-07
zdhhc12a	zinc finger, DHHC-type containing 12a [Source:ZFIN;Acc:ZDB-GENE-081104-40]	ENSDARG00000076632	44.9614	8.35153	1.48553	5.62193	1.88835e-08	8.04167e-07
CRP	C-reactive protein, pentraxin-related [Source:HGNC Symbol;Acc:HGNC:2367]	ENSDARG00000045089	43.9453	8.34935	1.45927	5.72158	1.05537e-08	5.19464e-07
THEM6 (2 of 2)	thioesterase superfamily member 6 [Source:HGNC Symbol;Acc:HGNC:29656]	ENSDARG00000103914	50.3884	8.34829	1.6154	5.16793	2.36697e-07	6.22179e-06
zgc:113279	zgc:113279 [Source:ZFIN;Acc:ZDB-GENE-050522-529]	ENSDARG00000099533	48.5095	8.34621	1.57694	5.29266	1.20548e-07	3.60503e-06
tlcd1	TLC domain containing 1 [Source:ZFIN;Acc:ZDB-GENE-041010-173]	ENSDARG00000002391	48.9254	8.34573	1.58665	5.25996	1.44084e-07	4.15169e-06
wwox	WW domain containing oxidoreductase [Source:ZFIN;Acc:ZDB-GENE-040426-858]	ENSDARG00000007614	45.8981	8.34571	1.5154	5.50727	3.64437e-08	1.34155e-06
ephx2	epoxide hydrolase 2, cytoplasmic [Source:ZFIN;Acc:ZDB-GENE-041212-70]	ENSDARG00000040255	89.2448	8.34112	1.38245	6.03357	1.60381e-09	1.17307e-07
card11	caspase recruitment domain family, member 11 [Source:ZFIN;Acc:ZDB-GENE-100219-1]	ENSDARG00000052741	43.8362	8.34112	1.46387	5.69801	1.21214e-08	5.77011e-07
CABZ01044108.1	NA	ENSDARG00000098841	48.9896	8.34038	1.5926	5.23695	1.63255e-07	4.58249e-06
sass6	SAS-6 centriolar assembly protein [Source:ZFIN;Acc:ZDB-GENE-040426-2784]	ENSDARG00000058346	46.161	8.33951	1.52749	5.45961	4.7719e-08	1.66489e-06
asah1a	N-acylsphingosine amidohydrolase (acid ceramidase) 1a [Source:ZFIN;Acc:ZDB-GENE-041010-191]	ENSDARG00000037091	48.3675	8.33948	1.57967	5.27926	1.29709e-07	3.85245e-06
si:dkey-219e21.2	si:dkey-219e21.2 [Source:ZFIN;Acc:ZDB-GENE-141215-26]	ENSDARG00000096739	59.2968	8.33855	1.77434	4.69953	2.60758e-06	4.58106e-05
si:ch211-113e8.9	si:ch211-113e8.9 [Source:ZFIN;Acc:ZDB-GENE-090313-14]	ENSDARG00000095065	48.1827	8.33847	1.57625	5.29007	1.22271e-07	3.64401e-06
OGFR (3 of 4)	opioid growth factor receptor [Source:HGNC Symbol;Acc:HGNC:15768]	ENSDARG00000099409	46.0336	8.33189	1.53091	5.44244	5.2555e-08	1.79399e-06
ankmy2a	ankyrin repeat and MYND domain containing 2a [Source:ZFIN;Acc:ZDB-GENE-030131-6321]	ENSDARG00000005948	50.568	8.33093	1.63275	5.1024	3.35368e-07	8.19552e-06
poc5	POC5 centriolar protein homolog (Chlamydomonas) [Source:ZFIN;Acc:ZDB-GENE-060526-135]	ENSDARG00000059982	44.8226	8.32436	1.50643	5.5259	3.27799e-08	1.23013e-06
rfxap	regulatory factor X-associated protein [Source:ZFIN;Acc:ZDB-GENE-091204-321]	ENSDARG00000076891	45.167	8.32116	1.5183	5.48057	4.23965e-08	1.50303e-06
plek2	pleckstrin 2 [Source:ZFIN;Acc:ZDB-GENE-080219-2]	ENSDARG00000012789	59.1758	8.32018	1.78494	4.66132	3.14192e-06	5.34158e-05
btr16	bloodthirsty-related gene family, member 16 [Source:ZFIN;Acc:ZDB-GENE-060929-1066]	ENSDARG00000028850	47.4364	8.31354	1.58017	5.26116	1.43153e-07	4.13858e-06
ovol1	ovo-like zinc finger 1 [Source:ZFIN;Acc:ZDB-GENE-031010-37]	ENSDARG00000076472	42.8529	8.31273	1.46236	5.68446	1.31224e-08	6.08021e-07
steap3	STEAP family member 3, metalloreductase [Source:ZFIN;Acc:ZDB-GENE-081104-268]	ENSDARG00000075641	46.5076	8.30963	1.56177	5.32065	1.03395e-07	3.16284e-06
si:ch73-281f12.4	si:ch73-281f12.4 [Source:ZFIN;Acc:ZDB-GENE-130530-682]	ENSDARG00000059567	47.3412	8.30928	1.58159	5.25375	1.4903e-07	4.28001e-06
ints2	integrator complex subunit 2 [Source:ZFIN;Acc:ZDB-GENE-050522-148]	ENSDARG00000069085	72.0197	8.30851	1.34361	6.18371	6.26106e-10	5.72558e-08
stc1	stanniocalcin 1 [Source:ZFIN;Acc:ZDB-GENE-060825-79]	ENSDARG00000003303	50.2369	8.30234	1.64858	5.03607	4.75192e-07	1.0994e-05
znf1144	zinc finger protein 1144 [Source:ZFIN;Acc:ZDB-GENE-050420-78]	ENSDARG00000103827	43.4609	8.298	1.49349	5.5561	2.75868e-08	1.08937e-06
si:dkey-187j14.4	si:dkey-187j14.4 [Source:ZFIN;Acc:ZDB-GENE-131119-26]	ENSDARG00000053761	42.8946	8.29794	1.47762	5.61575	1.95708e-08	8.2335e-07
palm3	paralemmin 3 [Source:ZFIN;Acc:ZDB-GENE-061215-74]	ENSDARG00000071215	44.3615	8.29747	1.51829	5.46502	4.62854e-08	1.62139e-06
FP074874.3	NA	ENSDARG00000102679	44.0868	8.29719	1.51149	5.4894	4.03302e-08	1.44482e-06
LGALS4	lectin, galactoside-binding, soluble, 4 [Source:HGNC Symbol;Acc:HGNC:6565]	ENSDARG00000104016	71.5846	8.29383	1.35263	6.13165	8.69714e-10	7.30907e-08
muc5.1	mucin 5.1, oligomeric mucus/gel-forming [Source:ZFIN;Acc:ZDB-GENE-120822-1]	ENSDARG00000070331	368.632	8.29248	1.45014	5.71841	1.07528e-08	5.26281e-07
batf3	basic leucine zipper transcription factor, ATF-like 3 [Source:ZFIN;Acc:ZDB-GENE-041014-356]	ENSDARG00000042577	42.1114	8.29091	1.4612	5.67405	1.39463e-08	6.37678e-07
trmt44	tRNA methyltransferase 44 homolog (S. cerevisiae) [Source:ZFIN;Acc:ZDB-GENE-041010-189]	ENSDARG00000033957	43.6684	8.28956	1.5069	5.50108	3.77479e-08	1.37788e-06
si:dkeyp-86h10.3	si:dkeyp-86h10.3 [Source:ZFIN;Acc:ZDB-GENE-100922-65]	ENSDARG00000095615	49.1351	8.2895	1.63634	5.06588	4.06512e-07	9.58768e-06
ppp1r3b	protein phosphatase 1, regulatory subunit 3B [Source:ZFIN;Acc:ZDB-GENE-030131-5496]	ENSDARG00000044691	46.2142	8.28787	1.57328	5.26791	1.37989e-07	4.0212e-06
tnnc2	troponin C type 2 (fast) [Source:ZFIN;Acc:ZDB-GENE-000322-2]	ENSDARG00000070835	64.5921	8.2861	1.87564	4.41775	9.97332e-06	0.000138297
gria4a	glutamate receptor, ionotropic, AMPA 4a [Source:ZFIN;Acc:ZDB-GENE-020125-7]	ENSDARG00000037496	44.3273	8.2858	1.52797	5.42276	5.86869e-08	1.96471e-06
CABZ01083833.1	NA	ENSDARG00000091499	44.7987	8.2854	1.54046	5.37853	7.50962e-08	2.41182e-06
si:ch211-207n23.2	si:ch211-207n23.2 [Source:ZFIN;Acc:ZDB-GENE-131121-310]	ENSDARG00000097157	85.5072	8.2851	1.382	5.99499	2.03498e-09	1.39754e-07
rnf19b	ring finger protein 19B [Source:ZFIN;Acc:ZDB-GENE-060503-281]	ENSDARG00000060926	45.5196	8.2833	1.5604	5.30845	1.10563e-07	3.33925e-06
tmprss4a	transmembrane protease, serine 4a [Source:ZFIN;Acc:ZDB-GENE-061103-631]	ENSDARG00000103117	43.9418	8.28287	1.5204	5.44781	5.09924e-08	1.76142e-06
si:ch211-170n20.3	si:ch211-170n20.3 [Source:ZFIN;Acc:ZDB-GENE-131121-365]	ENSDARG00000087873	51.9486	8.28256	1.69588	4.88394	1.03988e-06	2.10105e-05
ftr96	finTRIM family, member 96 [Source:ZFIN;Acc:ZDB-GENE-141212-272]	ENSDARG00000078065	103.336	8.28077	1.27856	6.47663	9.37957e-11	1.20719e-08
CABZ01081359.1	NA	ENSDARG00000104578	47.815	8.27797	1.61743	5.11796	3.08854e-07	7.73466e-06
slc35d2	solute carrier family 35 (UDP-GlcNAc/UDP-glucose transporter), member D2 [Source:ZFIN;Acc:ZDB-GENE-080125-1]	ENSDARG00000089837	49.2887	8.27668	1.64955	5.01754	5.2338e-07	1.19184e-05
ms4a17a.1	membrane-spanning 4-domains, subfamily A, member 17A.1 [Source:ZFIN;Acc:ZDB-GENE-050417-307]	ENSDARG00000043798	42.9042	8.2744	1.49956	5.51789	3.4309e-08	1.28474e-06
PDLIM7	PDZ and LIM domain 7 (enigma) [Source:HGNC Symbol;Acc:HGNC:22958]	ENSDARG00000103854	42.6187	8.27421	1.49163	5.54709	2.90465e-08	1.12679e-06
cx39.4	connexin 39.4 [Source:ZFIN;Acc:ZDB-GENE-050616-6]	ENSDARG00000070357	45.7954	8.2709	1.57733	5.2436	1.57469e-07	4.45607e-06
b3gnt7l	UDP-GlcNAc:betaGal beta-1,3-N-acetylglucosaminyltransferase 7, like [Source:ZFIN;Acc:ZDB-GENE-040718-143]	ENSDARG00000053133	46.2492	8.26947	1.58942	5.20281	1.96302e-07	5.33764e-06
C21H18orf54	chromosome 18 open reading frame 54 [Source:HGNC Symbol;Acc:HGNC:13796]	ENSDARG00000071487	43.5885	8.26939	1.52305	5.4295	5.65116e-08	1.90289e-06
btr12	bloodthirsty-related gene family, member 12 [Source:ZFIN;Acc:ZDB-GENE-060929-548]	ENSDARG00000051809	46.1008	8.26808	1.58717	5.20932	1.89534e-07	5.17793e-06
AL929276.2	NA	ENSDARG00000089356	42.3951	8.26711	1.4917	5.54209	2.98888e-08	1.14794e-06
si:ch211-63o20.7	si:ch211-63o20.7 [Source:ZFIN;Acc:ZDB-GENE-041001-194]	ENSDARG00000042000	43.3965	8.26508	1.52164	5.43169	5.58221e-08	1.88794e-06
si:dkey-111k8.5	si:dkey-111k8.5 [Source:ZFIN;Acc:ZDB-GENE-131125-101]	ENSDARG00000097521	49.5704	8.26218	1.66635	4.95826	7.11258e-07	1.52758e-05
zbtb21	zinc finger and BTB domain containing 21 [Source:ZFIN;Acc:ZDB-GENE-050411-7]	ENSDARG00000043285	46.4792	8.24947	1.6109	5.12102	3.03886e-07	7.66331e-06
zgc:91849	zgc:91849 [Source:ZFIN;Acc:ZDB-GENE-040718-438]	ENSDARG00000104716	49.335	8.24904	1.67164	4.93471	8.02698e-07	1.69877e-05
hsd17b14	hydroxysteroid (17-beta) dehydrogenase 14 [Source:ZFIN;Acc:ZDB-GENE-040801-24]	ENSDARG00000054842	45.4552	8.24387	1.59182	5.1789	2.23193e-07	5.98453e-06
cenpk	centromere protein K [Source:ZFIN;Acc:ZDB-GENE-090313-204]	ENSDARG00000039616	41.4743	8.24163	1.48872	5.53604	3.09395e-08	1.17707e-06
prr5a	proline rich 5a (renal) [Source:ZFIN;Acc:ZDB-GENE-130530-791]	ENSDARG00000075977	48.3966	8.24138	1.65877	4.96837	6.75197e-07	1.46644e-05
aurka	aurora kinase A [Source:ZFIN;Acc:ZDB-GENE-040801-161]	ENSDARG00000012485	44.1201	8.24081	1.56193	5.27606	1.31989e-07	3.88038e-06
si:dkey-79d12.4	si:dkey-79d12.4 [Source:ZFIN;Acc:ZDB-GENE-131119-45]	ENSDARG00000078018	40.6823	8.23904	1.46699	5.61629	1.95104e-08	8.22798e-07
CT027800.1	NA	ENSDARG00000089112	55.0096	8.23801	1.77866	4.63159	3.62875e-06	6.01753e-05
fhdc5	FH2 domain containing 5 [Source:ZFIN;Acc:ZDB-GENE-110411-151]	ENSDARG00000095962	41.4508	8.23073	1.49791	5.49481	3.91132e-08	1.41582e-06
RAP1GAP (1 of 2)	RAP1 GTPase activating protein [Source:HGNC Symbol;Acc:HGNC:9858]	ENSDARG00000053272	43.4679	8.22484	1.55881	5.27637	1.31766e-07	3.88038e-06
si:ch211-285j16.2	si:ch211-285j16.2 [Source:ZFIN;Acc:ZDB-GENE-141216-91]	ENSDARG00000100039	43.2702	8.22028	1.55754	5.27772	1.30798e-07	3.87092e-06
si:dkey-18p12.4	si:dkey-18p12.4 [Source:ZFIN;Acc:ZDB-GENE-070912-408]	ENSDARG00000079703	46.2079	8.21992	1.62875	5.04675	4.49392e-07	1.04808e-05
clcn5b	chloride channel, voltage-sensitive 5b [Source:ZFIN;Acc:ZDB-GENE-110407-11]	ENSDARG00000022466	46.4229	8.21746	1.63544	5.02462	5.0444e-07	1.15781e-05
stx11b.1	syntaxin 11b, tandem duplicate 1 [Source:ZFIN;Acc:ZDB-GENE-040426-1893]	ENSDARG00000029290	43.3989	8.21633	1.56441	5.25202	1.50437e-07	4.30616e-06
si:dkeyp-11e3.1	si:dkeyp-11e3.1 [Source:ZFIN;Acc:ZDB-GENE-141222-55]	ENSDARG00000102058	48.5161	8.21568	1.68075	4.88809	1.01818e-06	2.06429e-05
cryba4	crystallin, beta A4 [Source:ZFIN;Acc:ZDB-GENE-050522-143]	ENSDARG00000024548	41.4514	8.21312	1.51427	5.4238	5.83463e-08	1.95708e-06
RGS14 (2 of 2)	regulator of G-protein signaling 14 [Source:HGNC Symbol;Acc:HGNC:9996]	ENSDARG00000060200	44.3581	8.21236	1.59187	5.15896	2.4833e-07	6.44953e-06
si:ch73-250a16.5	si:ch73-250a16.5 [Source:ZFIN;Acc:ZDB-GENE-131121-255]	ENSDARG00000097420	78.1524	8.21201	1.58658	5.17593	2.26776e-07	6.04179e-06
ankrd37	ankyrin repeat domain 37 [Source:ZFIN;Acc:ZDB-GENE-070308-1]	ENSDARG00000056376	49.3756	8.21164	1.70051	4.82893	1.37268e-06	2.6738e-05
bmpr1bb	bone morphogenetic protein receptor, type IBb [Source:ZFIN;Acc:ZDB-GENE-090610-1]	ENSDARG00000102742	42.9038	8.2079	1.55866	5.26599	1.39434e-07	4.05129e-06
tle3b	transducin-like enhancer of split 3b [Source:ZFIN;Acc:ZDB-GENE-990415-85]	ENSDARG00000069006	78.2643	8.20781	1.35072	6.07662	1.22744e-09	9.19538e-08
nelfb	negative elongation factor complex member B [Source:ZFIN;Acc:ZDB-GENE-040426-765]	ENSDARG00000035505	45.0135	8.207	1.61167	5.09225	3.53848e-07	8.56159e-06
spint2	serine peptidase inhibitor, Kunitz type, 2 [Source:ZFIN;Acc:ZDB-GENE-061013-323]	ENSDARG00000069476	98.0994	8.19959	1.29997	6.30752	2.83546e-10	3.07914e-08
CR589947.1	NA	ENSDARG00000079269	81.6687	8.19957	1.39825	5.86418	4.51366e-09	2.65847e-07
lepb	leptin b [Source:ZFIN;Acc:ZDB-GENE-041210-183]	ENSDARG00000045548	50.9851	8.19502	1.74186	4.70477	2.54155e-06	4.50148e-05
ptgs2b	prostaglandin-endoperoxide synthase 2b [Source:ZFIN;Acc:ZDB-GENE-041014-323]	ENSDARG00000010276	43.2874	8.19443	1.58025	5.18554	2.15388e-07	5.80213e-06
zgc:66472	zgc:66472 [Source:ZFIN;Acc:ZDB-GENE-030131-5705]	ENSDARG00000075916	45.024	8.19127	1.62492	5.04105	4.62992e-07	1.07835e-05
tada2a	transcriptional adaptor 2A [Source:ZFIN;Acc:ZDB-GENE-060929-508]	ENSDARG00000031562	46.3537	8.19032	1.65521	4.9482	7.49022e-07	1.59855e-05
foxa1	forkhead box A1 [Source:ZFIN;Acc:ZDB-GENE-990415-78]	ENSDARG00000102138	43.8233	8.1859	1.6008	5.11365	3.16e-07	7.85479e-06
prepl	prolyl endopeptidase-like [Source:ZFIN;Acc:ZDB-GENE-090313-224]	ENSDARG00000017853	54.1507	8.18557	1.80044	4.54644	5.45612e-06	8.33773e-05
kcnk5a	potassium channel, subfamily K, member 5a [Source:ZFIN;Acc:ZDB-GENE-051113-112]	ENSDARG00000023587	38.8429	8.1819	1.46316	5.59192	2.24574e-08	9.29042e-07
cdkn3	cyclin-dependent kinase inhibitor 3 [Source:ZFIN;Acc:ZDB-GENE-060427-2]	ENSDARG00000039130	71.3096	8.18095	1.48701	5.50161	3.76333e-08	1.37659e-06
sh3glb2a	SH3-domain GRB2-like endophilin B2a [Source:ZFIN;Acc:ZDB-GENE-061201-8]	ENSDARG00000008983	38.5731	8.17066	1.46509	5.57689	2.4485e-08	9.91673e-07
pex16	peroxisomal biogenesis factor 16 [Source:ZFIN;Acc:ZDB-GENE-050626-49]	ENSDARG00000058202	38.7094	8.16939	1.47089	5.55406	2.79102e-08	1.0972e-06
slc16a7	solute carrier family 16, member 7 (monocarboxylic acid transporter 2) [Source:ZFIN;Acc:ZDB-GENE-051113-248]	ENSDARG00000021573	73.4048	8.16837	1.31747	6.20006	5.64407e-10	5.32966e-08
birc7	baculoviral IAP repeat containing 7 [Source:ZFIN;Acc:ZDB-GENE-070615-35]	ENSDARG00000058082	42.2109	8.16819	1.57479	5.18684	2.13889e-07	5.7707e-06
slc37a1	solute carrier family 37 (glucose-6-phosphate transporter), member 1 [Source:ZFIN;Acc:ZDB-GENE-041114-151]	ENSDARG00000086103	41.6674	8.16695	1.56114	5.23139	1.68238e-07	4.67701e-06
FAM57A	family with sequence similarity 57, member A [Source:HGNC Symbol;Acc:HGNC:29646]	ENSDARG00000098860	65.64	8.16641	1.36613	5.97776	2.26222e-09	1.51761e-07
lgals3bpa	lectin, galactoside-binding, soluble, 3 binding protein a [Source:ZFIN;Acc:ZDB-GENE-060331-57]	ENSDARG00000037805	38.9797	8.16603	1.48272	5.50747	3.64027e-08	1.34155e-06
CR318653.1	NA	ENSDARG00000075140	39.6158	8.16544	1.50342	5.43125	5.59591e-08	1.88794e-06
ptprt	protein tyrosine phosphatase, receptor type, t [Source:ZFIN;Acc:ZDB-GENE-101028-4]	ENSDARG00000074781	42.7544	8.16335	1.59273	5.12538	2.96935e-07	7.50302e-06
si:ch211-209n20.1	si:ch211-209n20.1 [Source:ZFIN;Acc:ZDB-GENE-070705-98]	ENSDARG00000099382	40.4499	8.16231	1.53104	5.33122	9.75549e-08	3.03223e-06
plk4	polo-like kinase 4 (Drosophila) [Source:ZFIN;Acc:ZDB-GENE-030619-14]	ENSDARG00000004576	38.5658	8.16067	1.47445	5.5347	3.11756e-08	1.17912e-06
ptk2bb	protein tyrosine kinase 2 beta, b [Source:ZFIN;Acc:ZDB-GENE-020507-1]	ENSDARG00000039577	146.873	8.15837	1.42404	5.72904	1.01003e-08	5.02844e-07
ACSF3	acyl-CoA synthetase family member 3 [Source:HGNC Symbol;Acc:HGNC:27288]	ENSDARG00000059503	40.0382	8.15651	1.52405	5.35185	8.70602e-08	2.75031e-06
rnf180	ring finger protein 180 [Source:ZFIN;Acc:ZDB-GENE-040426-1620]	ENSDARG00000057101	40.6244	8.14922	1.54769	5.2654	1.39882e-07	4.05752e-06
tmem44	transmembrane protein 44 [Source:ZFIN;Acc:ZDB-GENE-060825-65]	ENSDARG00000068193	41.651	8.14881	1.57645	5.16909	2.35238e-07	6.20625e-06
p4ha1a	prolyl 4-hydroxylase, alpha polypeptide I a [Source:ZFIN;Acc:ZDB-GENE-040724-91]	ENSDARG00000033537	46.7922	8.14802	1.69692	4.80166	1.57359e-06	2.99465e-05
kctd9b	potassium channel tetramerization domain containing 9b [Source:ZFIN;Acc:ZDB-GENE-040718-238]	ENSDARG00000010603	41.322	8.14411	1.5716	5.18205	2.1946e-07	5.90266e-06
CR847898.2	NA	ENSDARG00000100935	41.8674	8.13658	1.59251	5.10928	3.23381e-07	7.95857e-06
bscl2	Berardinelli-Seip congenital lipodystrophy 2 (seipin) [Source:ZFIN;Acc:ZDB-GENE-051113-140]	ENSDARG00000037008	45.4643	8.1351	1.67869	4.84609	1.2592e-06	2.47495e-05
TSG101 (1 of 3)	tumor susceptibility 101 [Source:HGNC Symbol;Acc:HGNC:15971]	ENSDARG00000011897	38.686	8.13353	1.50391	5.40826	6.36405e-08	2.1062e-06
lyplal1	lysophospholipase-like 1 [Source:ZFIN;Acc:ZDB-GENE-050306-32]	ENSDARG00000088764	39.5732	8.13206	1.53229	5.30712	1.11372e-07	3.35372e-06
wdr90	WD repeat domain 90 [Source:ZFIN;Acc:ZDB-GENE-070424-67]	ENSDARG00000079241	37.7297	8.13191	1.47422	5.51607	3.46673e-08	1.29259e-06
fadd	Fas (tnfrsf6)-associated via death domain [Source:ZFIN;Acc:ZDB-GENE-070606-3]	ENSDARG00000103021	132.193	8.12869	1.08986	7.4585	8.75106e-14	4.60757e-11
dvl1a	dishevelled segment polarity protein 1a [Source:ZFIN;Acc:ZDB-GENE-090312-40]	ENSDARG00000010515	39.4008	8.1281	1.53101	5.30899	1.10231e-07	3.3379e-06
CABZ01059415.2	NA	ENSDARG00000087345	45.1913	8.12733	1.67881	4.84112	1.29112e-06	2.53483e-05
polq	polymerase (DNA directed), theta [Source:ZFIN;Acc:ZDB-GENE-040724-232]	ENSDARG00000044622	74.42	8.1247	1.3625	5.96308	2.47525e-09	1.62292e-07
MSLNL (3 of 4)	mesothelin-like [Source:HGNC Symbol;Acc:HGNC:14170]	ENSDARG00000100190	65.7851	8.1227	1.42671	5.69329	1.24612e-08	5.85173e-07
rwdd3	RWD domain containing 3 [Source:ZFIN;Acc:ZDB-GENE-040426-1723]	ENSDARG00000057315	40.13	8.12088	1.55845	5.21087	1.87961e-07	5.15929e-06
adamts15b	ADAM metallopeptidase with thrombospondin type 1 motif, 15b [Source:ZFIN;Acc:ZDB-GENE-070814-5]	ENSDARG00000058252	50.1479	8.11957	1.77996	4.56166	5.07512e-06	7.86621e-05
btr07	bloodthirsty-related gene family, member 7 [Source:ZFIN;Acc:ZDB-GENE-110921-1]	ENSDARG00000094877	42.9269	8.11826	1.6342	4.96773	6.7741e-07	1.46941e-05
gabpb2b	GA binding protein transcription factor, beta subunit 2b [Source:ZFIN;Acc:ZDB-GENE-050208-136]	ENSDARG00000054344	37.1366	8.11752	1.46797	5.52978	3.20637e-08	1.20586e-06
pglyrp5	peptidoglycan recognition protein 5 [Source:ZFIN;Acc:ZDB-GENE-050419-71]	ENSDARG00000068382	39.4437	8.11332	1.54521	5.25061	1.51597e-07	4.31997e-06
selp	selectin P [Source:ZFIN;Acc:ZDB-GENE-110107-2]	ENSDARG00000042138	37.473	8.10708	1.48944	5.44304	5.23782e-08	1.79148e-06
pimr131	Pim proto-oncogene, serine/threonine kinase, related 131 [Source:ZFIN;Acc:ZDB-GENE-041014-94]	ENSDARG00000096773	41.1488	8.10499	1.60024	5.06486	4.08708e-07	9.62237e-06
ctu1	cytosolic thiouridylase subunit 1 homolog (S. pombe) [Source:ZFIN;Acc:ZDB-GENE-040426-704]	ENSDARG00000020986	48.6957	8.10393	1.76513	4.59111	4.40893e-06	7.05388e-05
dgkzb	diacylglycerol kinase, zeta b [Source:ZFIN;Acc:ZDB-GENE-111104-4]	ENSDARG00000076025	74.7365	8.10299	1.38281	5.85982	4.63369e-09	2.70169e-07
ttpa	tocopherol (alpha) transfer protein [Source:ZFIN;Acc:ZDB-GENE-030131-4631]	ENSDARG00000027584	44.1174	8.1023	1.67447	4.83872	1.30676e-06	2.56263e-05
si:ch73-92e7.4	si:ch73-92e7.4 [Source:ZFIN;Acc:ZDB-GENE-081031-48]	ENSDARG00000092849	37.2664	8.09494	1.49406	5.41808	6.02417e-08	2.00517e-06
si:ch211-194e18.1	si:ch211-194e18.1 [Source:ZFIN;Acc:ZDB-GENE-131121-597]	ENSDARG00000097122	40.3931	8.09346	1.58944	5.09201	3.5429e-07	8.56159e-06
snx20	sorting nexin 20 [Source:ZFIN;Acc:ZDB-GENE-100806-1]	ENSDARG00000045554	41.7392	8.09156	1.62641	4.97511	6.52111e-07	1.42163e-05
si:dkey-15h8.16	si:dkey-15h8.16 [Source:ZFIN;Acc:ZDB-GENE-050208-707]	ENSDARG00000098613	37.1603	8.08436	1.50038	5.3882	7.11658e-08	2.30691e-06
klhl18	kelch-like family member 18 [Source:ZFIN;Acc:ZDB-GENE-030131-5785]	ENSDARG00000004306	36.2931	8.08246	1.47255	5.48875	4.04788e-08	1.44716e-06
grhl2b	grainyhead-like transcription factor 2b [Source:ZFIN;Acc:ZDB-GENE-060503-719]	ENSDARG00000061974	38.1973	8.08169	1.53609	5.26119	1.43123e-07	4.13858e-06
nipal4	NIPA-like domain containing 4 [Source:ZFIN;Acc:ZDB-GENE-040718-412]	ENSDARG00000059365	41.473	8.08132	1.62819	4.96338	6.92754e-07	1.49709e-05
si:ch73-386h18.1	si:ch73-386h18.1 [Source:ZFIN;Acc:ZDB-GENE-050309-237]	ENSDARG00000073944	37.1441	8.08127	1.5026	5.3782	7.52362e-08	2.41186e-06
GAN	gigaxonin [Source:HGNC Symbol;Acc:HGNC:4137]	ENSDARG00000100875	37.0102	8.07733	1.50205	5.37753	7.55143e-08	2.41632e-06
SLC6A13	solute carrier family 6 (neurotransmitter transporter), member 13 [Source:HGNC Symbol;Acc:HGNC:11046]	ENSDARG00000067567	36.8026	8.07671	1.4957	5.39996	6.66557e-08	2.19345e-06
BEND2	BEN domain containing 2 [Source:HGNC Symbol;Acc:HGNC:28509]	ENSDARG00000058978	49.6757	8.07484	1.80249	4.47984	7.46991e-06	0.000107596
si:ch211-200o3.1	si:ch211-200o3.1 [Source:ZFIN;Acc:ZDB-GENE-030131-8346]	ENSDARG00000092247	84.2304	8.06955	1.50564	5.35954	8.34339e-08	2.65506e-06
si:dkey-15h8.1	si:dkey-15h8.1 [Source:ZFIN;Acc:ZDB-GENE-050208-622]	ENSDARG00000104613	119.125	8.06708	1.29658	6.22181	4.9144e-10	4.71755e-08
aftphb	aftiphilin b [Source:ZFIN;Acc:ZDB-GENE-060503-388]	ENSDARG00000071347	38.6155	8.06374	1.56481	5.15317	2.56113e-07	6.61213e-06
si:dkey-14k9.2	si:dkey-14k9.2 [Source:ZFIN;Acc:ZDB-GENE-041210-130]	ENSDARG00000045594	40.3209	8.05918	1.61645	4.98572	6.17321e-07	1.35429e-05
mst1ra	macrophage stimulating 1 receptor a [Source:ZFIN;Acc:ZDB-GENE-071218-2]	ENSDARG00000060235	40.2527	8.05875	1.61501	4.98991	6.04069e-07	1.33194e-05
NMNAT3	nicotinamide nucleotide adenylyltransferase 3 [Source:HGNC Symbol;Acc:HGNC:20989]	ENSDARG00000077034	43.1616	8.04935	1.69345	4.75322	2.00198e-06	3.6887e-05
mgme1	mitochondrial genome maintenance exonuclease 1 [Source:ZFIN;Acc:ZDB-GENE-041212-68]	ENSDARG00000016656	58.4498	8.04596	1.31477	6.11967	9.37704e-10	7.64088e-08
dmtf1	cyclin D binding myb-like transcription factor 1 [Source:ZFIN;Acc:ZDB-GENE-040718-413]	ENSDARG00000025824	86.3491	8.04574	1.25473	6.41233	1.43309e-10	1.75352e-08
traip	TRAF-interacting protein [Source:ZFIN;Acc:ZDB-GENE-040801-30]	ENSDARG00000011262	37.2338	8.04388	1.54018	5.22267	1.7636e-07	4.87162e-06
si:dkey-175d9.2	si:dkey-175d9.2 [Source:ZFIN;Acc:ZDB-GENE-131119-97]	ENSDARG00000093029	42.4737	8.04335	1.68236	4.78098	1.74439e-06	3.29086e-05
si:dkey-106l3.7	si:dkey-106l3.7 [Source:ZFIN;Acc:ZDB-GENE-091204-216]	ENSDARG00000093444	39.8566	8.0414	1.61882	4.96746	6.78355e-07	1.46963e-05
gadd45aa	growth arrest and DNA-damage-inducible, alpha, a [Source:ZFIN;Acc:ZDB-GENE-040426-1501]	ENSDARG00000043581	133.367	8.04046	1.12448	7.15037	8.65425e-13	3.2658e-10
si:ch211-205a14.6	si:ch211-205a14.6 [Source:ZFIN;Acc:ZDB-GENE-050419-89]	ENSDARG00000101403	37.0208	8.04019	1.53663	5.23235	1.67369e-07	4.66033e-06
crfb17	cytokine receptor family member B17 [Source:ZFIN;Acc:ZDB-GENE-081022-158]	ENSDARG00000074771	46.754	8.0366	1.77644	4.52399	6.06853e-06	9.07408e-05
CLMN (1 of 2)	calmin (calponin-like, transmembrane) [Source:HGNC Symbol;Acc:HGNC:19972]	ENSDARG00000043667	35.4387	8.03544	1.48753	5.40187	6.59511e-08	2.17438e-06
celf3b	cugbp, Elav-like family member 3b [Source:ZFIN;Acc:ZDB-GENE-110408-50]	ENSDARG00000006983	37.4762	8.03444	1.55618	5.16293	2.43115e-07	6.33302e-06
fer1l6	fer-1-like family member 6 [Source:ZFIN;Acc:ZDB-GENE-070912-312]	ENSDARG00000019316	44.6545	8.03086	1.73931	4.61727	3.88813e-06	6.37324e-05
TRIM35 (37 of 38)	tripartite motif containing 35 [Source:HGNC Symbol;Acc:HGNC:16285]	ENSDARG00000104113	35.1504	8.02806	1.48425	5.40885	6.34314e-08	2.10328e-06
lox	lysyl oxidase [Source:ZFIN;Acc:ZDB-GENE-040426-2398]	ENSDARG00000003259	136.859	8.02468	1.45668	5.50888	3.61115e-08	1.33497e-06
DGKI	diacylglycerol kinase, iota [Source:HGNC Symbol;Acc:HGNC:2855]	ENSDARG00000063578	37.6934	8.02366	1.57233	5.10304	3.34241e-07	8.1795e-06
fbxo4	F-box protein 4 [Source:ZFIN;Acc:ZDB-GENE-081104-415]	ENSDARG00000074170	38.9982	8.0231	1.61025	4.9825	6.27672e-07	1.37526e-05
C13H4orf32	chromosome 4 open reading frame 32 [Source:HGNC Symbol;Acc:HGNC:26813]	ENSDARG00000057006	44.2688	8.02176	1.73804	4.6154	3.92332e-06	6.4188e-05
golt1ba	golgi transport 1Ba [Source:ZFIN;Acc:ZDB-GENE-041210-157]	ENSDARG00000022795	72.9459	8.02168	1.41871	5.6542	1.5657e-08	6.90541e-07
rab6bb	RAB6B, member RAS oncogene family b [Source:ZFIN;Acc:ZDB-GENE-050320-28]	ENSDARG00000031343	119.15	8.02075	1.29891	6.175	6.61649e-10	5.98758e-08
C25H7orf60	chromosome 7 open reading frame 60 [Source:HGNC Symbol;Acc:HGNC:26475]	ENSDARG00000062181	57.3291	8.02038	1.31359	6.10571	1.02343e-09	8.04617e-08
si:ch211-69g19.2	si:ch211-69g19.2 [Source:ZFIN;Acc:ZDB-GENE-030804-13]	ENSDARG00000070656	35.2805	8.01709	1.49932	5.34714	8.93555e-08	2.81259e-06
eef2kmt	eukaryotic elongation factor 2 lysine methyltransferase [Source:ZFIN;Acc:ZDB-GENE-041010-160]	ENSDARG00000054950	39.701	8.01542	1.63564	4.90048	9.56007e-07	1.95649e-05
abcc4	ATP-binding cassette, sub-family C (CFTR/MRP), member 4 [Source:ZFIN;Acc:ZDB-GENE-030616-511]	ENSDARG00000058953	120.535	8.01534	1.22195	6.55948	5.39943e-11	7.5052e-09
BCL11B (2 of 2)	B-cell CLL/lymphoma 11B (zinc finger protein) [Source:HGNC Symbol;Acc:HGNC:13222]	ENSDARG00000067727	128.926	8.01388	1.40038	5.72263	1.04888e-08	5.17736e-07
atg9a	ATG9 autophagy related 9 homolog A (S. cerevisiae) [Source:ZFIN;Acc:ZDB-GENE-070209-65]	ENSDARG00000044551	38.8277	8.01184	1.61523	4.96018	7.04296e-07	1.51826e-05
rit1	Ras-like without CAAX 1 [Source:ZFIN;Acc:ZDB-GENE-070912-329]	ENSDARG00000069150	37.6741	8.00947	1.58412	5.0561	4.27928e-07	1.00341e-05
tmem62	transmembrane protein 62 [Source:ZFIN;Acc:ZDB-GENE-040426-1837]	ENSDARG00000053890	68.9108	8.0081	1.37295	5.83276	5.45194e-09	3.07557e-07
CABZ01021435.3	NA	ENSDARG00000102707	47.9419	8.00689	1.81833	4.40343	1.06553e-05	0.000146237
nsl1	NSL1, MIS12 kinetochore complex component [Source:ZFIN;Acc:ZDB-GENE-041014-362]	ENSDARG00000024471	38.1341	8.00317	1.60272	4.9935	5.92958e-07	1.31324e-05
pcdh1b	protocadherin 1b [Source:ZFIN;Acc:ZDB-GENE-091015-2]	ENSDARG00000036175	183.615	8.00254	1.25794	6.36164	1.99615e-10	2.29689e-08
stx17	syntaxin 17 [Source:ZFIN;Acc:ZDB-GENE-041114-164]	ENSDARG00000006869	37.3152	7.99369	1.58681	5.03757	4.71468e-07	1.09369e-05
SEMA7A (2 of 2)	semaphorin 7A, GPI membrane anchor (John Milton Hagen blood group) [Source:HGNC Symbol;Acc:HGNC:10741]	ENSDARG00000098508	195.989	7.99287	1.41196	5.66083	1.50641e-08	6.71123e-07
asb7	ankyrin repeat and SOCS box containing 7 [Source:ZFIN;Acc:ZDB-GENE-040426-2429]	ENSDARG00000006494	40.7253	7.99021	1.68186	4.75081	2.026e-06	3.70934e-05
si:ch73-359m17.9	si:ch73-359m17.9 [Source:ZFIN;Acc:ZDB-GENE-141212-237]	ENSDARG00000098662	36.5485	7.98224	1.57341	5.07321	3.91157e-07	9.29733e-06
prelid1b	PRELI domain containing 1b [Source:ZFIN;Acc:ZDB-GENE-050522-169]	ENSDARG00000044169	34.1547	7.97594	1.49777	5.3252	1.00843e-07	3.11771e-06
kif2c	kinesin family member 2C [Source:ZFIN;Acc:ZDB-GENE-070912-298]	ENSDARG00000076228	35.9081	7.97519	1.55929	5.11465	3.14329e-07	7.82446e-06
oclnb	occludin b [Source:ZFIN;Acc:ZDB-GENE-041212-43]	ENSDARG00000003091	37.7985	7.97433	1.61755	4.92987	8.22856e-07	1.73509e-05
fam129aa	family with sequence similarity 129, member Aa [Source:ZFIN;Acc:ZDB-GENE-041014-181]	ENSDARG00000042055	40.1696	7.972	1.68242	4.73842	2.15391e-06	3.88218e-05
ctbs	chitobiase, di-N-acetyl- [Source:ZFIN;Acc:ZDB-GENE-050522-422]	ENSDARG00000100002	33.7993	7.97153	1.48889	5.354	8.60328e-08	2.73276e-06
enox1	ecto-NOX disulfide-thiol exchanger 1 [Source:ZFIN;Acc:ZDB-GENE-081104-328]	ENSDARG00000060243	41.7655	7.96837	1.72306	4.62456	3.75399e-06	6.18838e-05
HAUS2	HAUS augmin-like complex, subunit 2 [Source:HGNC Symbol;Acc:HGNC:25530]	ENSDARG00000036781	56.766	7.96731	1.36984	5.81622	6.01926e-09	3.31183e-07
rlbp1b	retinaldehyde binding protein 1b [Source:ZFIN;Acc:ZDB-GENE-040426-1870]	ENSDARG00000045808	36.7731	7.96603	1.59435	4.99642	5.84039e-07	1.29932e-05
FARP2	FERM, RhoGEF and pleckstrin domain protein 2 [Source:HGNC Symbol;Acc:HGNC:16460]	ENSDARG00000102388	34.7507	7.96545	1.529	5.20957	1.89279e-07	5.17793e-06
SAMD9L	sterile alpha motif domain containing 9-like [Source:HGNC Symbol;Acc:HGNC:1349]	ENSDARG00000102729	37.4695	7.95977	1.62032	4.91246	8.99389e-07	1.86842e-05
BX511034.6	NA	ENSDARG00000104640	36.6194	7.95887	1.59568	4.98778	6.10783e-07	1.34334e-05
pi4kab	phosphatidylinositol 4-kinase, catalytic, alpha b [Source:ZFIN;Acc:ZDB-GENE-080220-34]	ENSDARG00000062823	35.7174	7.9584	1.56805	5.07535	3.86775e-07	9.2184e-06
ponzr10	plac8 onzin related protein 10 [Source:ZFIN;Acc:ZDB-GENE-081107-68]	ENSDARG00000087764	42.0898	7.95695	1.7388	4.57612	4.73674e-06	7.46154e-05
myb	v-myb avian myeloblastosis viral oncogene homolog [Source:ZFIN;Acc:ZDB-GENE-991110-14]	ENSDARG00000053666	37.5938	7.95642	1.62668	4.8912	1.00223e-06	2.0367e-05
eme1	essential meiotic structure-specific endonuclease 1 [Source:ZFIN;Acc:ZDB-GENE-030131-3191]	ENSDARG00000076913	41.7728	7.9535	1.73412	4.58648	4.5079e-06	7.17259e-05
si:dkey-69c19.1	si:dkey-69c19.1 [Source:ZFIN;Acc:ZDB-GENE-070424-247]	ENSDARG00000089318	33.5069	7.95008	1.49841	5.30566	1.12266e-07	3.37477e-06
si:ch211-255f4.5	si:ch211-255f4.5 [Source:ZFIN;Acc:ZDB-GENE-050208-469]	ENSDARG00000103477	40.8408	7.94783	1.71721	4.62835	3.6859e-06	6.09349e-05
hs6st1a	heparan sulfate 6-O-sulfotransferase 1a [Source:ZFIN;Acc:ZDB-GENE-050524-1]	ENSDARG00000054754	35.9136	7.94649	1.58473	5.01441	5.31967e-07	1.20507e-05
stard14	START domain containing 14 [Source:ZFIN;Acc:ZDB-GENE-040426-963]	ENSDARG00000031929	34.3519	7.94344	1.53563	5.17276	2.30656e-07	6.09993e-06
adgrg11	adhesion G protein-coupled receptor G11 [Source:ZFIN;Acc:ZDB-GENE-041210-320]	ENSDARG00000041413	35.1135	7.94278	1.56218	5.08442	3.68751e-07	8.85479e-06
bmpr1ba	bone morphogenetic protein receptor, type IBa [Source:ZFIN;Acc:ZDB-GENE-991208-8]	ENSDARG00000104100	38.8235	7.94237	1.67161	4.75134	2.02073e-06	3.7071e-05
SMIM22	small integral membrane protein 22 [Source:HGNC Symbol;Acc:HGNC:48329]	ENSDARG00000105068	66.9222	7.94072	1.39596	5.68838	1.28251e-08	6.00098e-07
grk5l	G protein-coupled receptor kinase 5 like [Source:ZFIN;Acc:ZDB-GENE-081105-95]	ENSDARG00000078815	64.2922	7.94045	1.35614	5.85521	4.76414e-09	2.75007e-07
si:dkey-83k24.5	si:dkey-83k24.5 [Source:ZFIN;Acc:ZDB-GENE-081104-440]	ENSDARG00000093019	34.8143	7.93971	1.55457	5.10735	3.26701e-07	8.0289e-06
zgc:112083	zgc:112083 [Source:ZFIN;Acc:ZDB-GENE-050417-284]	ENSDARG00000037405	34.9631	7.93944	1.55982	5.08997	3.58127e-07	8.61835e-06
sall1b	spalt-like transcription factor 1b [Source:ZFIN;Acc:ZDB-GENE-020228-3]	ENSDARG00000075891	34.1567	7.93464	1.53657	5.16387	2.41893e-07	6.31064e-06
pomt1	protein-O-mannosyltransferase 1 [Source:ZFIN;Acc:ZDB-GENE-060929-966]	ENSDARG00000067670	38.7183	7.93406	1.67509	4.73651	2.17432e-06	3.91491e-05
mitd1	MIT, microtubule interacting and transport, domain containing 1 [Source:ZFIN;Acc:ZDB-GENE-040426-923]	ENSDARG00000044766	36.536	7.93058	1.61748	4.90305	9.43592e-07	1.93793e-05
CABZ01080198.1	NA	ENSDARG00000105270	41.4359	7.93012	1.74375	4.54774	5.42249e-06	8.29365e-05
rell2	RELT-like 2 [Source:ZFIN;Acc:ZDB-GENE-060421-6581]	ENSDARG00000071876	154.707	7.92778	1.29508	6.12145	9.27298e-10	7.63592e-08
ednrbb	endothelin receptor type Bb [Source:ZFIN;Acc:ZDB-GENE-081105-182]	ENSDARG00000053498	32.7127	7.92606	1.49111	5.31556	1.06332e-07	3.23558e-06
adgrf11	adhesion G protein-coupled receptor F11 [Source:ZFIN;Acc:ZDB-GENE-121214-165]	ENSDARG00000075134	35.0815	7.92475	1.57712	5.02482	5.03896e-07	1.15781e-05
si:dkey-172k15.7	si:dkey-172k15.7 [Source:ZFIN;Acc:ZDB-GENE-131127-550]	ENSDARG00000097215	32.5935	7.92394	1.48869	5.32278	1.02196e-07	3.1372e-06
blf	bloody fingers [Source:ZFIN;Acc:ZDB-GENE-050721-1]	ENSDARG00000043126	55.5518	7.92384	1.38917	5.70401	1.17025e-08	5.60138e-07
dtnbb	dystrobrevin, beta b [Source:ZFIN;Acc:ZDB-GENE-070117-3]	ENSDARG00000013020	34.2164	7.92277	1.54948	5.11318	3.16781e-07	7.86295e-06
cxcl19	chemokine (C-X-C motif) ligand 19 [Source:ZFIN;Acc:ZDB-GENE-140708-2]	ENSDARG00000102776	35.3313	7.92199	1.58739	4.99058	6.01976e-07	1.32901e-05
ydjc	YdjC homolog (bacterial) [Source:ZFIN;Acc:ZDB-GENE-060526-182]	ENSDARG00000062655	32.4887	7.92053	1.48773	5.32392	1.01556e-07	3.13204e-06
trim23	tripartite motif containing 23 [Source:ZFIN;Acc:ZDB-GENE-060929-804]	ENSDARG00000069420	38.8413	7.91936	1.6899	4.68629	2.78201e-06	4.82892e-05
fev	FEV (ETS oncogene family) [Source:ZFIN;Acc:ZDB-GENE-070112-1852]	ENSDARG00000009242	41.2706	7.91802	1.74913	4.52684	5.98723e-06	8.99119e-05
znf985	zinc finger protein 985 [Source:ZFIN;Acc:ZDB-GENE-110914-127]	ENSDARG00000086182	75.5696	7.91737	1.52989	5.17512	2.27762e-07	6.04179e-06
snphb	syntaphilin b [Source:ZFIN;Acc:ZDB-GENE-090313-92]	ENSDARG00000075539	32.3393	7.91642	1.48591	5.32766	9.94838e-08	3.08666e-06
rfx1a	regulatory factor X, 1a (influences HLA class II expression) [Source:ZFIN;Acc:ZDB-GENE-070424-94]	ENSDARG00000005883	39.6395	7.91635	1.71235	4.62309	3.7806e-06	6.20874e-05
agtpbp1	ATP/GTP binding protein 1 [Source:ZFIN;Acc:ZDB-GENE-081104-267]	ENSDARG00000105214	32.9045	7.9156	1.50862	5.24691	1.54672e-07	4.39121e-06
si:dkey-56e3.2	si:dkey-56e3.2 [Source:ZFIN;Acc:ZDB-GENE-090313-316]	ENSDARG00000092551	53.0874	7.91509	1.95362	4.05151	5.08891e-05	0.000536407
cuzd1.1	CUB and zona pellucida-like domains 1, tandem duplicate 1 [Source:ZFIN;Acc:ZDB-GENE-131122-16]	ENSDARG00000089050	32.7194	7.90938	1.50741	5.24701	1.54588e-07	4.39121e-06
bbs2	Bardet-Biedl syndrome 2 [Source:ZFIN;Acc:ZDB-GENE-020801-1]	ENSDARG00000041621	33.8905	7.90657	1.55292	5.09143	3.55373e-07	8.57585e-06
tbc1d22b	TBC1 domain family, member 22B [Source:ZFIN;Acc:ZDB-GENE-091118-28]	ENSDARG00000026988	39.5171	7.90635	1.7167	4.60556	4.11357e-06	6.67975e-05
CR846090.1	NA	ENSDARG00000007199	49.1303	7.9047	1.90332	4.15311	3.27982e-05	0.000372907
CR933791.1	NA	ENSDARG00000052876	38.4873	7.90442	1.69246	4.67037	3.00663e-06	5.15189e-05
si:ch211-223a10.1	si:ch211-223a10.1 [Source:ZFIN;Acc:ZDB-GENE-090313-86]	ENSDARG00000075225	80.8696	7.90396	1.36538	5.78883	7.08765e-09	3.75451e-07
elovl7a	ELOVL fatty acid elongase 7a [Source:ZFIN;Acc:ZDB-GENE-030131-6149]	ENSDARG00000069279	35.7774	7.90271	1.61811	4.88393	1.03994e-06	2.10105e-05
ACTR2 (1 of 3)	ARP2 actin-related protein 2 homolog (yeast) [Source:HGNC Symbol;Acc:HGNC:169]	ENSDARG00000004658	34.3208	7.9023	1.57147	5.02859	4.941e-07	1.13708e-05
rsph10b	radial spoke head 10 homolog B (Chlamydomonas) [Source:ZFIN;Acc:ZDB-GENE-060929-300]	ENSDARG00000051891	53.6547	7.89615	1.36291	5.79361	6.88903e-09	3.67169e-07
cpt1cb	carnitine palmitoyltransferase 1Cb [Source:ZFIN;Acc:ZDB-GENE-050417-155]	ENSDARG00000037943	32.4614	7.89576	1.51072	5.22647	1.72776e-07	4.78022e-06
fam83fa	family with sequence similarity 83, member Fa [Source:ZFIN;Acc:ZDB-GENE-090624-5]	ENSDARG00000038012	33.5778	7.89424	1.55313	5.08281	3.719e-07	8.91277e-06
atp1a2a	ATPase, Na+/K+ transporting, alpha 2a polypeptide [Source:ZFIN;Acc:ZDB-GENE-001212-6]	ENSDARG00000010472	46.4873	7.89336	1.86744	4.22683	2.37002e-05	0.000284582
st6galnac1.1	ST6 (alpha-N-acetyl-neuraminyl-2,3-beta-galactosyl-1,3)-N-acetylgalactosaminide alpha-2,6-sialyltransferase 1, tandem duplicate 1 [Source:ZFIN;Acc:ZDB-GENE-041014-160]	ENSDARG00000043814	33.1333	7.89323	1.53832	5.13106	2.88118e-07	7.3081e-06
gpc1a	glypican 1a [Source:ZFIN;Acc:ZDB-GENE-051120-147]	ENSDARG00000019341	34.2625	7.89023	1.58028	4.99291	5.94753e-07	1.31474e-05
GAB3	GRB2-associated binding protein 3 [Source:HGNC Symbol;Acc:HGNC:17515]	ENSDARG00000093081	35.4034	7.8862	1.6205	4.86651	1.13584e-06	2.26842e-05
kdf1b	keratinocyte differentiation factor 1b [Source:ZFIN;Acc:ZDB-GENE-100922-285]	ENSDARG00000101878	33.0156	7.88575	1.54075	5.11813	3.08577e-07	7.73466e-06
ftr86	finTRIM family, member 86 [Source:ZFIN;Acc:ZDB-GENE-060929-108]	ENSDARG00000076839	34.0244	7.88553	1.57639	5.00228	5.66564e-07	1.26368e-05
rbsn	rabenosyn, RAB effector [Source:ZFIN;Acc:ZDB-GENE-100525-1]	ENSDARG00000078215	31.8175	7.88467	1.49587	5.27097	1.35701e-07	3.96937e-06
inpp5f	inositol polyphosphate-5-phosphatase F [Source:ZFIN;Acc:ZDB-GENE-041111-194]	ENSDARG00000061437	33.8417	7.88214	1.57319	5.01029	5.43494e-07	1.22163e-05
veph1	ventricular zone expressed PH domain-containing 1 [Source:ZFIN;Acc:ZDB-GENE-041014-375]	ENSDARG00000031095	37.358	7.87946	1.68223	4.68394	2.81412e-06	4.8749e-05
orai2	ORAI calcium release-activated calcium modulator 2 [Source:ZFIN;Acc:ZDB-GENE-060531-127]	ENSDARG00000035148	31.296	7.87579	1.4833	5.30964	1.09842e-07	3.33655e-06
WDR26 (2 of 2)	WD repeat domain 26 [Source:HGNC Symbol;Acc:HGNC:21208]	ENSDARG00000062310	31.7858	7.87489	1.50407	5.23573	1.64333e-07	4.60529e-06
CABZ01064860.2	NA	ENSDARG00000101835	39.1556	7.87411	1.73238	4.54526	5.48683e-06	8.37731e-05
si:ch73-216m24.3	si:ch73-216m24.3 [Source:ZFIN;Acc:ZDB-GENE-100921-70]	ENSDARG00000063319	31.2487	7.8723	1.48481	5.30189	1.14608e-07	3.43924e-06
tnfsf12	tumor necrosis factor (ligand) superfamily, member 12 [Source:ZFIN;Acc:ZDB-GENE-060929-376]	ENSDARG00000069376	37.0542	7.87097	1.68057	4.6835	2.82016e-06	4.8805e-05
plekhg6	pleckstrin homology domain containing, family G (with RhoGef domain) member 6 [Source:ZFIN;Acc:ZDB-GENE-030131-2517]	ENSDARG00000097426	32.1632	7.87003	1.5236	5.16541	2.39915e-07	6.28737e-06
IKZF4	IKAROS family zinc finger 4 (Eos) [Source:HGNC Symbol;Acc:HGNC:13179]	ENSDARG00000037068	61.892	7.86925	1.36967	5.74537	9.17214e-09	4.60595e-07
mmp13b	matrix metallopeptidase 13b [Source:ZFIN;Acc:ZDB-GENE-030131-6152]	ENSDARG00000100794	32.1574	7.86678	1.52635	5.15397	2.55031e-07	6.60383e-06
ect2	epithelial cell transforming 2 [Source:ZFIN;Acc:ZDB-GENE-040831-2]	ENSDARG00000007278	31.1901	7.86201	1.4925	5.26767	1.38167e-07	4.0212e-06
tmem132e	transmembrane protein 132E [Source:ZFIN;Acc:ZDB-GENE-120926-3]	ENSDARG00000090830	41.853	7.86137	1.80177	4.36313	1.28215e-05	0.000169927
osbpl3a	oxysterol binding protein-like 3a [Source:ZFIN;Acc:ZDB-GENE-040912-77]	ENSDARG00000033251	66.2172	7.86029	1.443	5.44718	5.11742e-08	1.76419e-06
si:ch211-63b16.4	si:ch211-63b16.4 [Source:ZFIN;Acc:ZDB-GENE-131121-480]	ENSDARG00000086305	32.4902	7.8511	1.5534	5.05414	4.3234e-07	1.01239e-05
si:ch1073-67j19.2	si:ch1073-67j19.2 [Source:ZFIN;Acc:ZDB-GENE-141216-263]	ENSDARG00000104976	36.0471	7.85094	1.66858	4.70515	2.53676e-06	4.49757e-05
si:dkey-3p4.7	si:dkey-3p4.7 [Source:ZFIN;Acc:ZDB-GENE-131119-47]	ENSDARG00000100959	31.3946	7.84598	1.51602	5.17539	2.27437e-07	6.04179e-06
oxct1a	3-oxoacid CoA transferase 1a [Source:ZFIN;Acc:ZDB-GENE-040723-3]	ENSDARG00000013063	40.3684	7.84305	1.78302	4.39874	1.08881e-05	0.00014861
zmat4a	zinc finger, matrin-type 4a [Source:ZFIN;Acc:ZDB-GENE-081104-333]	ENSDARG00000092987	40.132	7.83804	1.78135	4.40006	1.08223e-05	0.000147944
plcxd1	phosphatidylinositol-specific phospholipase C, X domain containing 1 [Source:ZFIN;Acc:ZDB-GENE-131127-240]	ENSDARG00000088798	32.2374	7.83748	1.55642	5.03557	4.76421e-07	1.10077e-05
OGFR (4 of 4)	opioid growth factor receptor [Source:HGNC Symbol;Acc:HGNC:15768]	ENSDARG00000103677	57.186	7.83746	1.54451	5.07441	3.88704e-07	9.25169e-06
uba7	ubiquitin-like modifier activating enzyme 7 [Source:ZFIN;Acc:ZDB-GENE-121120-4]	ENSDARG00000061222	61.8595	7.83606	1.39426	5.62022	1.90714e-08	8.0821e-07
tmem184a	transmembrane protein 184a [Source:ZFIN;Acc:ZDB-GENE-040426-2925]	ENSDARG00000104538	55.7056	7.83476	1.50698	5.19897	2.00394e-07	5.44039e-06
letmd1	LETM1 domain containing 1 [Source:ZFIN;Acc:ZDB-GENE-080723-8]	ENSDARG00000030641	73.5297	7.83212	1.54238	5.07796	3.81514e-07	9.11802e-06
si:dkey-76k16.5	si:dkey-76k16.5 [Source:ZFIN;Acc:ZDB-GENE-090313-330]	ENSDARG00000075561	31.2059	7.82535	1.5284	5.11997	3.05582e-07	7.69491e-06
dlec1	deleted in lung and esophageal cancer 1 [Source:ZFIN;Acc:ZDB-GENE-091204-65]	ENSDARG00000075825	31.1877	7.82244	1.53022	5.11196	3.18834e-07	7.90102e-06
zgc:113333	zgc:113333 [Source:ZFIN;Acc:ZDB-GENE-050320-57]	ENSDARG00000038242	32.8857	7.81993	1.59515	4.9023	9.47193e-07	1.94074e-05
fuca1.2	fucosidase, alpha-L- 1, tissue, tandem duplicate 2 [Source:ZFIN;Acc:ZDB-GENE-040801-78]	ENSDARG00000035879	30.073	7.81752	1.4889	5.25053	1.51665e-07	4.31997e-06
fgd6	FYVE, RhoGEF and PH domain containing 6 [Source:ZFIN;Acc:ZDB-GENE-041210-200]	ENSDARG00000045528	30.6483	7.81406	1.51662	5.15227	2.57346e-07	6.6341e-06
si:ch73-60p2.1	si:ch73-60p2.1 [Source:ZFIN;Acc:ZDB-GENE-091204-404]	ENSDARG00000092125	32.3918	7.81263	1.58415	4.93176	8.14929e-07	1.72255e-05
adgre14	adhesion G protein-coupled receptor E14 [Source:ZFIN;Acc:ZDB-GENE-131120-49]	ENSDARG00000056062	32.8764	7.80895	1.60448	4.86695	1.13333e-06	2.266e-05
gna14	guanine nucleotide binding protein (G protein), alpha 14 [Source:ZFIN;Acc:ZDB-GENE-040808-7]	ENSDARG00000035178	36.2023	7.80811	1.70661	4.57521	4.75732e-06	7.48234e-05
si:dkey-204a24.10	si:dkey-204a24.10 [Source:ZFIN;Acc:ZDB-GENE-120215-160]	ENSDARG00000036767	31.4889	7.80688	1.55644	5.01586	5.27956e-07	1.20069e-05
ccdc61	coiled-coil domain containing 61 [Source:ZFIN;Acc:ZDB-GENE-060929-348]	ENSDARG00000062307	36.6141	7.79992	1.72389	4.5246	6.05092e-06	9.05553e-05
ahsg2	alpha-2-HS-glycoprotein 2 [Source:ZFIN;Acc:ZDB-GENE-030131-1133]	ENSDARG00000069293	32.1622	7.79833	1.58902	4.90763	9.21838e-07	1.89999e-05
hgsnat	heparan-alpha-glucosaminide N-acetyltransferase [Source:ZFIN;Acc:ZDB-GENE-140106-144]	ENSDARG00000077804	30.9476	7.79756	1.54418	5.04965	4.4263e-07	1.0337e-05
si:ch211-116o3.3	si:ch211-116o3.3 [Source:ZFIN;Acc:ZDB-GENE-131121-462]	ENSDARG00000086498	40.983	7.79753	1.82764	4.26644	1.98619e-05	0.000245274
CABZ01080372.1	NA	ENSDARG00000100284	34.9874	7.79639	1.68167	4.6361	3.5505e-06	5.92603e-05
mcm8	minichromosome maintenance complex component 8 [Source:ZFIN;Acc:ZDB-GENE-120927-1]	ENSDARG00000074326	37.9499	7.79452	1.76191	4.42391	9.69321e-06	0.000135168
tmem79b	transmembrane protein 79b [Source:ZFIN;Acc:ZDB-GENE-120807-1]	ENSDARG00000076861	31.8872	7.79399	1.58258	4.92485	8.44264e-07	1.77377e-05
traf3ip2l	TRAF3 interacting protein 2-like [Source:ZFIN;Acc:ZDB-GENE-110919-1]	ENSDARG00000091734	32.3597	7.79264	1.60104	4.86723	1.13172e-06	2.26539e-05
hid1b	HID1 domain containing b [Source:ZFIN;Acc:ZDB-GENE-040718-239]	ENSDARG00000100583	35.65	7.79205	1.70393	4.57299	4.8081e-06	7.51423e-05
zgc:55888	zgc:55888 [Source:ZFIN;Acc:ZDB-GENE-040426-834]	ENSDARG00000016538	31.5483	7.79112	1.57311	4.95269	7.31943e-07	1.5662e-05
dhrsx	dehydrogenase/reductase (SDR family) X-linked [Source:ZFIN;Acc:ZDB-GENE-060620-2]	ENSDARG00000079280	62.3815	7.78982	1.43678	5.42172	5.90277e-08	1.97232e-06
si:ch211-196h16.5	si:ch211-196h16.5 [Source:ZFIN;Acc:ZDB-GENE-081029-8]	ENSDARG00000069264	50.682	7.78918	1.40392	5.54815	2.88707e-08	1.12679e-06
ssuh2.3	ssu-2 homolog, tandem duplicate 3 [Source:ZFIN;Acc:ZDB-GENE-080516-4]	ENSDARG00000076614	32.7496	7.78574	1.62035	4.80498	1.54765e-06	2.95824e-05
fam102ba	family with sequence similarity 102, member B, a [Source:ZFIN;Acc:ZDB-GENE-060616-312]	ENSDARG00000053104	29.8917	7.7847	1.51328	5.14426	2.68576e-07	6.87263e-06
si:dkey-3h3.3	si:dkey-3h3.3 [Source:ZFIN;Acc:ZDB-GENE-060526-299]	ENSDARG00000067718	74.466	7.78106	1.38611	5.61358	1.98186e-08	8.3176e-07
zgc:194655	zgc:194655 [Source:ZFIN;Acc:ZDB-GENE-081022-137]	ENSDARG00000100942	29.6261	7.78105	1.50542	5.16868	2.35748e-07	6.20625e-06
znf511	zinc finger protein 511 [Source:ZFIN;Acc:ZDB-GENE-030616-621]	ENSDARG00000000760	58.1204	7.77768	1.37556	5.65418	1.56589e-08	6.90541e-07
si:ch73-257c13.2	si:ch73-257c13.2 [Source:ZFIN;Acc:ZDB-GENE-081104-269]	ENSDARG00000074305	29.6664	7.77745	1.51038	5.14932	2.61436e-07	6.7196e-06
cnot10	CCR4-NOT transcription complex, subunit 10 [Source:ZFIN;Acc:ZDB-GENE-060929-368]	ENSDARG00000058528	71.3022	7.77678	1.27145	6.11648	9.56637e-10	7.64088e-08
si:ch1073-189m3.1	si:ch1073-189m3.1 [Source:ZFIN;Acc:ZDB-GENE-131127-150]	ENSDARG00000102045	32.4793	7.77642	1.61913	4.80284	1.56435e-06	2.98359e-05
plekhg7	pleckstrin homology domain containing, family G (with RhoGef domain) member 7 [Source:ZFIN;Acc:ZDB-GENE-070410-15]	ENSDARG00000062855	30.0193	7.77635	1.52664	5.09376	3.51025e-07	8.51825e-06
herc3	HECT and RLD domain containing E3 ubiquitin protein ligase 3 [Source:ZFIN;Acc:ZDB-GENE-090313-139]	ENSDARG00000075887	30.0983	7.77533	1.53062	5.07986	3.77717e-07	9.03973e-06
gdpd2	glycerophosphodiester phosphodiesterase domain containing 2 [Source:ZFIN;Acc:ZDB-GENE-081107-62]	ENSDARG00000073870	35.0808	7.7738	1.70208	4.56725	4.94174e-06	7.6938e-05
si:ch211-172e9.1	si:ch211-172e9.1 [Source:ZFIN;Acc:ZDB-GENE-131121-637]	ENSDARG00000097974	36.5593	7.77291	1.7431	4.45924	8.22503e-06	0.000117235
tex30	testis expressed 30 [Source:ZFIN;Acc:ZDB-GENE-041210-219]	ENSDARG00000030636	30.8982	7.76724	1.56978	4.94799	7.49823e-07	1.59855e-05
myo9b	myosin IXb [Source:ZFIN;Acc:ZDB-GENE-030131-938]	ENSDARG00000077410	234.999	7.76324	1.27757	6.07657	1.22781e-09	9.19538e-08
pacsin1a	protein kinase C and casein kinase substrate in neurons 1a [Source:ZFIN;Acc:ZDB-GENE-050522-155]	ENSDARG00000032865	30.2302	7.76255	1.54829	5.01364	5.34098e-07	1.20676e-05
tmprss5	transmembrane protease, serine 5 [Source:ZFIN;Acc:ZDB-GENE-131121-184]	ENSDARG00000087717	34.0852	7.76173	1.68277	4.61248	3.97901e-06	6.49768e-05
aqp4	aquaporin 4 [Source:ZFIN;Acc:ZDB-GENE-040724-152]	ENSDARG00000010565	31.563	7.75539	1.60509	4.83174	1.35343e-06	2.64223e-05
si:dkeyp-104h9.5	si:dkeyp-104h9.5 [Source:ZFIN;Acc:ZDB-GENE-081104-449]	ENSDARG00000073801	42.9116	7.75505	1.89307	4.09655	4.19353e-05	0.000453125
si:ch1073-204b8.1	si:ch1073-204b8.1 [Source:ZFIN;Acc:ZDB-GENE-120215-135]	ENSDARG00000101925	44.0345	7.75245	1.9146	4.04912	5.14108e-05	0.000540062
pgap3	post-GPI attachment to proteins 3 [Source:ZFIN;Acc:ZDB-GENE-080204-27]	ENSDARG00000057531	30.6498	7.75027	1.57601	4.91765	8.75888e-07	1.82915e-05
ggt1a	gamma-glutamyltransferase 1a [Source:ZFIN;Acc:ZDB-GENE-040426-1388]	ENSDARG00000023526	31.161	7.7493	1.59596	4.85558	1.20037e-06	2.37835e-05
map4k6	mitogen-activated protein kinase kinase kinase kinase 6 [Source:ZFIN;Acc:ZDB-GENE-060512-339]	ENSDARG00000033444	29.2435	7.74532	1.52338	5.08431	3.68971e-07	8.85479e-06
EPS8L1 (1 of 2)	EPS8-like 1 [Source:HGNC Symbol;Acc:HGNC:21295]	ENSDARG00000003313	30.2966	7.74437	1.56753	4.9405	7.79205e-07	1.6551e-05
ccl19b	chemokine (C-C motif) ligand 19b [Source:ZFIN;Acc:ZDB-GENE-091204-19]	ENSDARG00000039351	28.5039	7.7432	1.49257	5.18784	2.12742e-07	5.74866e-06
si:ch211-183d5.2	si:ch211-183d5.2 [Source:ZFIN;Acc:ZDB-GENE-141216-406]	ENSDARG00000100900	37.0212	7.74284	1.7767	4.35799	1.31262e-05	0.00017304
CR589947.2	NA	ENSDARG00000101189	33.8703	7.74147	1.69236	4.57436	4.77679e-06	7.50274e-05
sigirr	single immunoglobulin and toll-interleukin 1 receptor (TIR) domain [Source:ZFIN;Acc:ZDB-GENE-080303-3]	ENSDARG00000062204	32.3777	7.74087	1.6458	4.7034	2.55861e-06	4.51787e-05
si:dkeyp-4c4.1	si:dkeyp-4c4.1 [Source:ZFIN;Acc:ZDB-GENE-081104-4]	ENSDARG00000103755	201.518	7.73981	1.00473	7.70341	1.32484e-14	9.20765e-12
pdxp	pyridoxal (pyridoxine, vitamin B6) phosphatase [Source:ZFIN;Acc:ZDB-GENE-080723-69]	ENSDARG00000038315	31.9287	7.73954	1.63157	4.74362	2.0993e-06	3.81142e-05
znf1041	zinc finger protein 1041 [Source:ZFIN;Acc:ZDB-GENE-080213-11]	ENSDARG00000076272	30.5006	7.73945	1.57962	4.89956	9.60508e-07	1.96108e-05
CABZ01072487.1	NA	ENSDARG00000098214	29.016	7.73919	1.51947	5.09334	3.51811e-07	8.5254e-06
soul2	heme-binding protein soul2 [Source:ZFIN;Acc:ZDB-GENE-030131-2524]	ENSDARG00000039499	29.4285	7.73603	1.54004	5.02327	5.07993e-07	1.16137e-05
si:ch73-299h12.9	si:ch73-299h12.9 [Source:ZFIN;Acc:ZDB-GENE-081031-87]	ENSDARG00000104488	32.3046	7.7348	1.64846	4.69213	2.70376e-06	4.71665e-05
alcamb	activated leukocyte cell adhesion molecule b [Source:ZFIN;Acc:ZDB-GENE-030131-1768]	ENSDARG00000058538	28.7219	7.73404	1.51125	5.11764	3.09386e-07	7.73466e-06
hspa4l	heat shock protein 4 like [Source:ZFIN;Acc:ZDB-GENE-030131-2412]	ENSDARG00000053544	31.0312	7.73196	1.60658	4.81267	1.48926e-06	2.86555e-05
slc23a2	solute carrier family 23 (ascorbic acid transporter), member 2 [Source:ZFIN;Acc:ZDB-GENE-090521-3]	ENSDARG00000017365	28.958	7.73096	1.5249	5.06981	3.98219e-07	9.42651e-06
arid3b	AT rich interactive domain 3B (BRIGHT-like) [Source:ZFIN;Acc:ZDB-GENE-070209-182]	ENSDARG00000104034	54.7683	7.72909	1.35413	5.70778	1.14458e-08	5.53169e-07
wrnip1	Werner helicase interacting protein 1 [Source:ZFIN;Acc:ZDB-GENE-040426-2415]	ENSDARG00000005218	29.1905	7.729	1.53648	5.03034	4.89602e-07	1.12973e-05
osbpl7	oxysterol binding protein-like 7 [Source:ZFIN;Acc:ZDB-GENE-041010-212]	ENSDARG00000012981	29.2539	7.72712	1.54121	5.01366	5.34034e-07	1.20676e-05
ugt8	UDP glycosyltransferase 8 [Source:ZFIN;Acc:ZDB-GENE-060616-129]	ENSDARG00000037455	48.6896	7.7241	1.41896	5.44349	5.22458e-08	1.79048e-06
arfip2b	ADP-ribosylation factor interacting protein 2b [Source:ZFIN;Acc:ZDB-GENE-050417-131]	ENSDARG00000056664	29.2059	7.72361	1.54231	5.00781	5.50518e-07	1.23452e-05
cecr1a	cat eye syndrome chromosome region, candidate 1a [Source:ZFIN;Acc:ZDB-GENE-030902-4]	ENSDARG00000051746	29.4862	7.72297	1.55441	4.96844	6.74937e-07	1.46644e-05
zbtb12.1	zinc finger and BTB domain containing 12, tandem duplicate 1 [Source:ZFIN;Acc:ZDB-GENE-060503-875]	ENSDARG00000103949	29.4124	7.7183	1.55604	4.96021	7.04157e-07	1.51826e-05
oxnad1	oxidoreductase NAD-binding domain containing 1 [Source:ZFIN;Acc:ZDB-GENE-060503-199]	ENSDARG00000062664	161.054	7.71625	1.42575	5.41207	6.22999e-08	2.06972e-06
si:dkeyp-1h4.6	si:dkeyp-1h4.6 [Source:ZFIN;Acc:ZDB-GENE-060503-841]	ENSDARG00000093936	99.1883	7.71504	1.35124	5.7096	1.13242e-08	5.49604e-07
epgn	epithelial mitogen homolog (mouse) [Source:ZFIN;Acc:ZDB-GENE-100426-1]	ENSDARG00000104992	34.1619	7.7148	1.72172	4.48086	7.43426e-06	0.000107463
tgfbr1a	transforming growth factor, beta receptor 1 a [Source:ZFIN;Acc:ZDB-GENE-051120-75]	ENSDARG00000017494	29.6771	7.71405	1.57073	4.91112	9.05567e-07	1.87312e-05
alg8	ALG8, alpha-1,3-glucosyltransferase [Source:ZFIN;Acc:ZDB-GENE-030131-5812]	ENSDARG00000044627	56.0272	7.71109	1.39117	5.54286	2.97568e-08	1.1464e-06
si:dkey-14d8.20	si:dkey-14d8.20 [Source:ZFIN;Acc:ZDB-GENE-041210-146]	ENSDARG00000045837	63.5637	7.70666	1.50783	5.11109	3.20308e-07	7.90533e-06
dhx32a	DEAH (Asp-Glu-Ala-His) box polypeptide 32a [Source:ZFIN;Acc:ZDB-GENE-130613-6]	ENSDARG00000077461	29.5397	7.70649	1.57192	4.90259	9.45822e-07	1.94022e-05
TMEM196 (1 of 2)	transmembrane protein 196 [Source:HGNC Symbol;Acc:HGNC:22431]	ENSDARG00000013935	43.4971	7.70549	1.93413	3.98396	6.77765e-05	0.000684263
si:dkey-14d8.1	si:dkey-14d8.1 [Source:ZFIN;Acc:ZDB-GENE-041210-86]	ENSDARG00000095332	28.05	7.70306	1.51116	5.09745	3.44256e-07	8.38852e-06
clcn2	chloride channel 2 [Source:ZFIN;Acc:ZDB-GENE-070705-19]	ENSDARG00000062427	27.6933	7.70157	1.49605	5.14795	2.6335e-07	6.75881e-06
si:dkeyp-122a9.1	si:dkeyp-122a9.1 [Source:ZFIN;Acc:ZDB-GENE-060503-651]	ENSDARG00000091954	29.507	7.70125	1.57549	4.88817	1.01778e-06	2.06429e-05
tctex1d2	Tctex1 domain containing 2 [Source:ZFIN;Acc:ZDB-GENE-081104-219]	ENSDARG00000054255	56.6728	7.70043	1.41098	5.45749	4.82924e-08	1.67835e-06
5S_rRNA	5S ribosomal RNA [Source:RFAM;Acc:RF00001]	ENSDARG00000104133	27.7154	7.69934	1.49929	5.13533	2.81645e-07	7.16484e-06
hnrnpa3	heterogeneous nuclear ribonucleoprotein A3 [Source:ZFIN;Acc:ZDB-GENE-060224-1]	ENSDARG00000059351	30.4302	7.69509	1.61651	4.76031	1.93294e-06	3.60058e-05
caspa	caspase a [Source:ZFIN;Acc:ZDB-GENE-000616-3]	ENSDARG00000008165	68.3936	7.69427	1.32999	5.78523	7.24128e-09	3.80113e-07
GAL3ST4	galactose-3-O-sulfotransferase 4 [Source:HGNC Symbol;Acc:HGNC:24145]	ENSDARG00000079712	37.456	7.69411	1.82174	4.2235	2.4054e-05	0.000287253
klf4	Kruppel-like factor 4 [Source:ZFIN;Acc:ZDB-GENE-111014-1]	ENSDARG00000079922	37.9166	7.69404	1.83224	4.19924	2.67809e-05	0.000312403
CR450780.5	NA	ENSDARG00000104136	29.1153	7.69289	1.56728	4.90845	9.18013e-07	1.89436e-05
IQGAP3	IQ motif containing GTPase activating protein 3 [Source:HGNC Symbol;Acc:HGNC:20669]	ENSDARG00000098650	28.6707	7.69078	1.5506	4.95988	7.05366e-07	1.51868e-05
si:dkey-10p5.7	si:dkey-10p5.7 [Source:ZFIN;Acc:ZDB-GENE-061207-47]	ENSDARG00000098787	29.1098	7.68874	1.57077	4.89489	9.83603e-07	2.00353e-05
CR392036.1	NA	ENSDARG00000069895	31.9531	7.68847	1.67497	4.59023	4.42768e-06	7.07086e-05
cd83	CD83 molecule [Source:ZFIN;Acc:ZDB-GENE-060503-762]	ENSDARG00000079553	30.3274	7.6848	1.62176	4.73855	2.1525e-06	3.88218e-05
tmco6	transmembrane and coiled-coil domains 6 [Source:ZFIN;Acc:ZDB-GENE-070410-47]	ENSDARG00000016336	52.9212	7.68211	1.35487	5.66999	1.42805e-08	6.49538e-07
cdk10	cyclin-dependent kinase 10 [Source:ZFIN;Acc:ZDB-GENE-050417-94]	ENSDARG00000034256	27.2687	7.6791	1.49826	5.12534	2.97008e-07	7.50302e-06
ska3	spindle and kinetochore associated complex subunit 3 [Source:ZFIN;Acc:ZDB-GENE-030131-2997]	ENSDARG00000069917	30.5124	7.67593	1.63606	4.69172	2.70912e-06	4.72126e-05
oxr1a	oxidation resistance 1a [Source:ZFIN;Acc:ZDB-GENE-080219-14]	ENSDARG00000101325	66.5533	7.67583	1.28772	5.9608	2.51002e-09	1.63954e-07
irx4a	iroquois homeobox 4a [Source:ZFIN;Acc:ZDB-GENE-040426-1825]	ENSDARG00000035648	38.9293	7.67403	1.86758	4.10906	3.97265e-05	0.000434872
drp2	dystrophin related protein 2 [Source:ZFIN;Acc:ZDB-GENE-070228-4]	ENSDARG00000101419	29.2831	7.66709	1.59746	4.79955	1.59025e-06	3.02304e-05
bdh1	3-hydroxybutyrate dehydrogenase, type 1 [Source:ZFIN;Acc:ZDB-GENE-070410-130]	ENSDARG00000059388	52.3175	7.66699	1.35479	5.65918	1.521e-08	6.75891e-07
si:dkey-240a24.1	si:dkey-240a24.1 [Source:ZFIN;Acc:ZDB-GENE-141216-323]	ENSDARG00000099220	31.0204	7.66504	1.66306	4.60898	4.0464e-06	6.58914e-05
si:ch211-165i18.2	si:ch211-165i18.2 [Source:ZFIN;Acc:ZDB-GENE-070705-77]	ENSDARG00000077239	100.826	7.66182	1.42115	5.39129	6.99525e-08	2.27608e-06
ankdd1b	ankyrin repeat and death domain containing 1B [Source:ZFIN;Acc:ZDB-GENE-060526-136]	ENSDARG00000025866	29.7925	7.66154	1.62182	4.72405	2.3119e-06	4.13264e-05
dgat1b	diacylglycerol O-acyltransferase 1b [Source:ZFIN;Acc:ZDB-GENE-040718-158]	ENSDARG00000054914	54.3411	7.65986	1.39721	5.48227	4.19911e-08	1.49507e-06
SIRT6	sirtuin 6 [Source:HGNC Symbol;Acc:HGNC:14934]	ENSDARG00000102963	80.3901	7.65667	1.27842	5.98918	2.10906e-09	1.43144e-07
zgc:193801	zgc:193801 [Source:ZFIN;Acc:ZDB-GENE-081022-40]	ENSDARG00000076552	35.8548	7.65593	1.81018	4.22938	2.34336e-05	0.00028177
hoxc6a	homeobox C6a [Source:ZFIN;Acc:ZDB-GENE-990415-113]	ENSDARG00000070343	28.4769	7.65386	1.57631	4.85556	1.20047e-06	2.37835e-05
dennd6b	DENN/MADD domain containing 6B [Source:ZFIN;Acc:ZDB-GENE-030131-9382]	ENSDARG00000011605	28.4801	7.65323	1.57711	4.85268	1.21801e-06	2.40488e-05
MGAT4D	MGAT4 family, member D [Source:HGNC Symbol;Acc:HGNC:43619]	ENSDARG00000099923	29.3842	7.64994	1.61643	4.7326	2.21659e-06	3.98688e-05
zgc:171435	zgc:171435 [Source:ZFIN;Acc:ZDB-GENE-080305-7]	ENSDARG00000093672	34.1448	7.64857	1.77118	4.31835	1.572e-05	0.00020054
nyap2a	neuronal tyrosine-phosphorylated phosphoinositide-3-kinase adaptor 2a [Source:ZFIN;Acc:ZDB-GENE-131121-129]	ENSDARG00000079581	27.4063	7.64769	1.53555	4.98044	6.34412e-07	1.38828e-05
zgc:162941	zgc:162941 [Source:ZFIN;Acc:ZDB-GENE-030131-8517]	ENSDARG00000071701	28.8085	7.64692	1.59656	4.78963	1.67091e-06	3.16945e-05
PLA2G4C (1 of 4)	phospholipase A2, group IVC (cytosolic, calcium-independent) [Source:HGNC Symbol;Acc:HGNC:9037]	ENSDARG00000033355	162.861	7.64399	1.24725	6.12867	8.86172e-10	7.3671e-08
tac3a	tachykinin 3a [Source:ZFIN;Acc:ZDB-GENE-090313-253]	ENSDARG00000093089	34.4019	7.64248	1.78281	4.28675	1.81307e-05	0.000226634
btbd11b	BTB (POZ) domain containing 11b [Source:ZFIN;Acc:ZDB-GENE-050419-99]	ENSDARG00000063040	45.1923	7.64073	1.39575	5.47427	4.39323e-08	1.54832e-06
sema4aa	sema domain, immunoglobulin domain (Ig), transmembrane domain (TM) and short cytoplasmic domain, (semaphorin) 4Aa [Source:ZFIN;Acc:ZDB-GENE-110411-86]	ENSDARG00000077103	32.4177	7.63911	1.72904	4.41812	9.95641e-06	0.000138173
mapk8ip3	mitogen-activated protein kinase 8 interacting protein 3 [Source:ZFIN;Acc:ZDB-GENE-090303-6]	ENSDARG00000062531	52.8893	7.63536	1.39053	5.49096	3.99747e-08	1.43504e-06
shoc2	SHOC2 leucine-rich repeat scaffold protein [Source:ZFIN;Acc:ZDB-GENE-050208-523]	ENSDARG00000040853	150.221	7.63519	1.01602	7.51482	5.69876e-14	3.30053e-11
ftr42	finTRIM family, member 42 [Source:ZFIN;Acc:ZDB-GENE-090507-7]	ENSDARG00000099940	28.1843	7.63075	1.5855	4.81283	1.48808e-06	2.86555e-05
loxl3a	lysyl oxidase-like 3a [Source:ZFIN;Acc:ZDB-GENE-070818-2]	ENSDARG00000076306	27.2202	7.62645	1.54733	4.92879	8.27414e-07	1.74258e-05
TIMP3	TIMP metallopeptidase inhibitor 3 [Source:HGNC Symbol;Acc:HGNC:11822]	ENSDARG00000101649	29.4001	7.62538	1.63844	4.65405	3.25473e-06	5.51179e-05
si:dkey-188i13.8	si:dkey-188i13.8 [Source:ZFIN;Acc:ZDB-GENE-090312-93]	ENSDARG00000092725	32.8882	7.62509	1.75369	4.34803	1.37363e-05	0.000179251
SLC7A3 (2 of 2)	solute carrier family 7 (cationic amino acid transporter, y+ system), member 3 [Source:HGNC Symbol;Acc:HGNC:11061]	ENSDARG00000061566	29.0688	7.6242	1.62656	4.68732	2.7681e-06	4.80958e-05
CABZ01048402.1	NA	ENSDARG00000102449	33.6768	7.61977	1.77985	4.28114	1.85937e-05	0.000231422
zgc:194930	zgc:194930 [Source:ZFIN;Acc:ZDB-GENE-081022-166]	ENSDARG00000079584	30.9763	7.61956	1.69885	4.48513	7.28705e-06	0.000105775
si:dkey-115f9.3	si:dkey-115f9.3 [Source:ZFIN;Acc:ZDB-GENE-110914-240]	ENSDARG00000096099	28.2961	7.61751	1.60171	4.75585	1.97614e-06	3.6566e-05
wnt5b	wingless-type MMTV integration site family, member 5b [Source:ZFIN;Acc:ZDB-GENE-980526-87]	ENSDARG00000102464	30.4859	7.61637	1.68492	4.52032	6.17463e-06	9.19561e-05
wu:fc46h12	wu:fc46h12 [Source:EntrezGene;Acc:568958]	ENSDARG00000104814	30.833	7.61293	1.69943	4.47971	7.47447e-06	0.000107596
pik3c2b	phosphatidylinositol-4-phosphate 3-kinase, catalytic subunit type 2 beta [Source:ZFIN;Acc:ZDB-GENE-050309-145]	ENSDARG00000086927	28.5282	7.612	1.61612	4.71004	2.47674e-06	4.40916e-05
si:ch211-128n12.5	si:ch211-128n12.5 [Source:ZFIN;Acc:ZDB-GENE-141222-50]	ENSDARG00000099831	28.501	7.61165	1.61511	4.71277	2.44367e-06	4.35921e-05
mtnr1aa	melatonin receptor 1A a [Source:ZFIN;Acc:ZDB-GENE-990415-155]	ENSDARG00000037545	29.4307	7.61141	1.65153	4.60869	4.05219e-06	6.5924e-05
si:ch211-261a10.5	si:ch211-261a10.5 [Source:ZFIN;Acc:ZDB-GENE-131127-398]	ENSDARG00000097085	26.1399	7.61125	1.51031	5.03953	4.66665e-07	1.08545e-05
kctd2	potassium channel tetramerization domain containing 2 [Source:ZFIN;Acc:ZDB-GENE-060825-85]	ENSDARG00000025875	50.836	7.61082	1.36873	5.56051	2.68985e-08	1.06461e-06
si:ch211-209m20.7	si:ch211-209m20.7 [Source:ZFIN;Acc:ZDB-GENE-131121-400]	ENSDARG00000098011	32.047	7.60734	1.74209	4.36678	1.26089e-05	0.000167364
spsb4a	splA/ryanodine receptor domain and SOCS box containing 4a [Source:ZFIN;Acc:ZDB-GENE-070911-3]	ENSDARG00000016084	58.1181	7.60605	1.50575	5.05134	4.38719e-07	1.02594e-05
ube2c	ubiquitin-conjugating enzyme E2C [Source:ZFIN;Acc:ZDB-GENE-051030-48]	ENSDARG00000101618	25.8283	7.60464	1.50117	5.0658	4.06683e-07	9.58768e-06
gfi1aa	growth factor independent 1A transcription repressor a [Source:ZFIN;Acc:ZDB-GENE-050522-534]	ENSDARG00000020746	26.0883	7.60236	1.51643	5.01331	5.35007e-07	1.20724e-05
rassf2b	Ras association (RalGDS/AF-6) domain family member 2b [Source:ZFIN;Acc:ZDB-GENE-041221-6]	ENSDARG00000044044	27.811	7.60234	1.59511	4.76603	1.8789e-06	3.51787e-05
acsm3	acyl-CoA synthetase medium-chain family member 3 [Source:ZFIN;Acc:ZDB-GENE-080220-22]	ENSDARG00000004880	51.1184	7.59953	1.38325	5.49397	3.93004e-08	1.41669e-06
fam89a	family with sequence similarity 89, member A [Source:ZFIN;Acc:ZDB-GENE-111019-1]	ENSDARG00000079979	30.3014	7.59925	1.69219	4.49079	7.09605e-06	0.000103348
zgc:56622	zgc:56622 [Source:ZFIN;Acc:ZDB-GENE-030131-4758]	ENSDARG00000099728	100.055	7.59888	1.4671	5.17952	2.22462e-07	5.97415e-06
sord	sorbitol dehydrogenase [Source:ZFIN;Acc:ZDB-GENE-040426-1231]	ENSDARG00000053405	66.008	7.59854	2.23916	3.39348	0.000690102	0.00481354
si:ch73-236c18.8	si:ch73-236c18.8 [Source:ZFIN;Acc:ZDB-GENE-121214-113]	ENSDARG00000104626	31.8517	7.59849	1.74291	4.35965	1.30272e-05	0.000171996
mfi2	antigen p97 (melanoma associated) identified by monoclonal antibodies 133.2 and 96.5 [Source:ZFIN;Acc:ZDB-GENE-050309-40]	ENSDARG00000075159	67.6898	7.59765	2.25158	3.37436	0.000739883	0.00509739
si:ch73-22o12.1	si:ch73-22o12.1 [Source:ZFIN;Acc:ZDB-GENE-110411-27]	ENSDARG00000062831	28.447	7.59745	1.62562	4.67359	2.95986e-06	5.08681e-05
zgc:173548	zgc:173548 [Source:ZFIN;Acc:ZDB-GENE-070928-39]	ENSDARG00000070048	26.6072	7.59701	1.54663	4.91198	9.01615e-07	1.8694e-05
zgc:113223	zgc:113223 [Source:ZFIN;Acc:ZDB-GENE-050320-127]	ENSDARG00000090253	27.4681	7.59573	1.58691	4.78649	1.69727e-06	3.20893e-05
cept1a	choline/ethanolamine phosphotransferase 1a [Source:ZFIN;Acc:ZDB-GENE-081105-47]	ENSDARG00000058716	33.925	7.59064	1.80745	4.19964	2.67335e-05	0.00031216
CABZ01064968.1	NA	ENSDARG00000103696	30.9319	7.58697	1.72323	4.40276	1.0688e-05	0.00014657
tctn1	tectonic family member 1 [Source:ZFIN;Acc:ZDB-GENE-081104-157]	ENSDARG00000078447	27.055	7.58546	1.57779	4.80765	1.52714e-06	2.92547e-05
gpr184	G protein-coupled receptor 184 [Source:ZFIN;Acc:ZDB-GENE-060929-1218]	ENSDARG00000102912	28.9438	7.58208	1.65801	4.57301	4.80761e-06	7.51423e-05
zgc:174160	zgc:174160 [Source:ZFIN;Acc:ZDB-GENE-030131-6252]	ENSDARG00000058260	49.0337	7.58206	1.35346	5.60197	2.11925e-08	8.78806e-07
myhz2	myosin, heavy polypeptide 2, fast muscle specific [Source:ZFIN;Acc:ZDB-GENE-020604-1]	ENSDARG00000012944	26.4209	7.58037	1.55375	4.87875	1.06759e-06	2.14941e-05
si:ch211-264f5.6	si:ch211-264f5.6 [Source:ZFIN;Acc:ZDB-GENE-081104-208]	ENSDARG00000079372	25.4349	7.57742	1.5083	5.02383	5.06515e-07	1.15951e-05
scarb1	scavenger receptor class B, member 1 [Source:ZFIN;Acc:ZDB-GENE-031126-1]	ENSDARG00000101557	27.04	7.57498	1.58689	4.77349	1.81064e-06	3.40474e-05
PLEKHS1 (1 of 3)	pleckstrin homology domain containing, family S member 1 [Source:HGNC Symbol;Acc:HGNC:26285]	ENSDARG00000070041	26.7214	7.57494	1.57306	4.81543	1.46885e-06	2.83569e-05
capn8	calpain 8 [Source:ZFIN;Acc:ZDB-GENE-050522-279]	ENSDARG00000055715	29.1184	7.57391	1.67132	4.53168	5.85164e-06	8.84876e-05
prkcz	protein kinase C, zeta [Source:ZFIN;Acc:ZDB-GENE-070511-1]	ENSDARG00000043332	42.17	7.57206	1.35991	5.56807	2.57574e-08	1.02646e-06
si:dkey-54h16.1	si:dkey-54h16.1 [Source:ZFIN;Acc:ZDB-GENE-131121-383]	ENSDARG00000097006	29.9868	7.56848	1.70627	4.43568	9.17832e-06	0.000129443
si:ch73-308m11.1	si:ch73-308m11.1 [Source:ZFIN;Acc:ZDB-GENE-091204-76]	ENSDARG00000039752	35.5455	7.56662	1.8644	4.05847	4.93958e-05	0.000523005
tmem176l.3b	transmembrane protein 176l.3b [Source:ZFIN;Acc:ZDB-GENE-080829-14]	ENSDARG00000096874	25.1554	7.56291	1.50823	5.01443	5.31906e-07	1.20507e-05
asb13b	ankyrin repeat and SOCS box containing 13b [Source:ZFIN;Acc:ZDB-GENE-091118-116]	ENSDARG00000089833	27.027	7.56237	1.59801	4.73237	2.21913e-06	3.98732e-05
ccl19a.2	chemokine (C-C motif) ligand 19a, tandem duplicate 2 [Source:ZFIN;Acc:ZDB-GENE-081022-55]	ENSDARG00000035632	30.934	7.56152	1.74298	4.33828	1.43603e-05	0.000185924
si:ch73-347e22.8	si:ch73-347e22.8 [Source:ZFIN;Acc:ZDB-GENE-030131-8455]	ENSDARG00000103322	25.9357	7.561	1.54927	4.88035	1.05898e-06	2.13454e-05
si:ch73-299h12.4	si:ch73-299h12.4 [Source:ZFIN;Acc:ZDB-GENE-081104-275]	ENSDARG00000104605	28.0723	7.55143	1.65087	4.57421	4.78016e-06	7.50274e-05
zgc:174862	zgc:174862 [Source:ZFIN;Acc:ZDB-GENE-080303-29]	ENSDARG00000077571	63.169	7.55142	2.23807	3.37407	0.000740646	0.00510056
pld3	phospholipase D family, member 3 [Source:ZFIN;Acc:ZDB-GENE-050419-212]	ENSDARG00000068199	27.2507	7.551	1.61789	4.6672	3.05333e-06	5.22161e-05
usp30	ubiquitin specific peptidase 30 [Source:ZFIN;Acc:ZDB-GENE-060526-335]	ENSDARG00000056842	27.0903	7.54972	1.61214	4.68305	2.82639e-06	4.88642e-05
pak6b	p21 protein (Cdc42/Rac)-activated kinase 6b [Source:ZFIN;Acc:ZDB-GENE-041014-121]	ENSDARG00000052405	65.9007	7.54972	1.62184	4.65503	3.23936e-06	5.49647e-05
zgc:56628	zgc:56628 [Source:ZFIN;Acc:ZDB-GENE-040426-1099]	ENSDARG00000102630	26.8478	7.54793	1.60337	4.70753	2.50739e-06	4.45458e-05
BX004993.2	NA	ENSDARG00000099377	26.4457	7.54714	1.58579	4.75921	1.94348e-06	3.6111e-05
mpeg1.2	macrophage expressed 1, tandem duplicate 2 [Source:ZFIN;Acc:ZDB-GENE-050522-305]	ENSDARG00000043093	27.9956	7.5466	1.65195	4.56829	4.9171e-06	7.66917e-05
prep	prolyl endopeptidase [Source:ZFIN;Acc:ZDB-GENE-050522-14]	ENSDARG00000057151	25.3584	7.5449	1.53621	4.91136	9.04473e-07	1.87309e-05
mri1	methylthioribose-1-phosphate isomerase 1 [Source:ZFIN;Acc:ZDB-GENE-080204-109]	ENSDARG00000075754	86.5236	7.54298	1.33989	5.62954	1.8069e-08	7.77101e-07
mppe1	metallophosphoesterase 1 [Source:ZFIN;Acc:ZDB-GENE-050417-195]	ENSDARG00000045416	26.425	7.54059	1.59099	4.73957	2.14171e-06	3.87762e-05
slx4ip	SLX4 interacting protein [Source:ZFIN;Acc:ZDB-GENE-040426-1365]	ENSDARG00000039069	91.6666	7.54003	1.28956	5.84696	5.00625e-09	2.8613e-07
si:ch1073-67j19.1	si:ch1073-67j19.1 [Source:ZFIN;Acc:ZDB-GENE-141216-297]	ENSDARG00000105096	52.6694	7.5397	1.45673	5.17577	2.26977e-07	6.04179e-06
fbxl4	F-box and leucine-rich repeat protein 4 [Source:ZFIN;Acc:ZDB-GENE-041114-187]	ENSDARG00000026941	92.5527	7.53889	1.429	5.27564	1.32294e-07	3.88278e-06
si:ch73-280o22.2	si:ch73-280o22.2 [Source:ZFIN;Acc:ZDB-GENE-141216-272]	ENSDARG00000077072	26.2342	7.53557	1.58699	4.74834	2.05092e-06	3.74315e-05
EFS	embryonal Fyn-associated substrate [Source:HGNC Symbol;Acc:HGNC:16898]	ENSDARG00000088835	25.2165	7.53522	1.53876	4.89694	9.73403e-07	1.98508e-05
pou2f3	POU class 2 homeobox 3 [Source:ZFIN;Acc:ZDB-GENE-060512-299]	ENSDARG00000052387	33.6	7.53359	1.83914	4.09627	4.19864e-05	0.000453395
si:dkey-166k12.6	si:dkey-166k12.6 [Source:ZFIN;Acc:ZDB-GENE-141216-234]	ENSDARG00000103815	25.0385	7.5319	1.53298	4.91322	8.95912e-07	1.86425e-05
wu:fd58b11	wu:fd58b11 [Source:ZFIN;Acc:ZDB-GENE-030131-4747]	ENSDARG00000101030	24.8273	7.52846	1.52535	4.93556	7.99214e-07	1.69346e-05
zgc:101130	zgc:101130 [Source:ZFIN;Acc:ZDB-GENE-040801-72]	ENSDARG00000101926	49.6097	7.52584	1.40972	5.33855	9.36932e-08	2.93319e-06
gstcd	glutathione S-transferase, C-terminal domain containing [Source:ZFIN;Acc:ZDB-GENE-050320-41]	ENSDARG00000036494	24.7738	7.52486	1.52616	4.93057	8.1989e-07	1.73094e-05
ampd3a	adenosine monophosphate deaminase 3a [Source:ZFIN;Acc:ZDB-GENE-110407-2]	ENSDARG00000005800	24.4711	7.51849	1.51648	4.95785	7.12759e-07	1.52891e-05
si:dkey-48n15.2	si:dkey-48n15.2 [Source:ZFIN;Acc:ZDB-GENE-090313-314]	ENSDARG00000057148	29.2045	7.51794	1.71965	4.37178	1.23239e-05	0.000164159
TOX4 (2 of 2)	TOX high mobility group box family member 4 [Source:HGNC Symbol;Acc:HGNC:20161]	ENSDARG00000100163	27.8497	7.51716	1.67089	4.49889	6.831e-06	0.000100159
zgc:173729	zgc:173729 [Source:ZFIN;Acc:ZDB-GENE-071004-64]	ENSDARG00000057263	29.9027	7.5169	1.74419	4.30968	1.63493e-05	0.000207652
cyp26c1	cytochrome P450, family 26, subfamily C, polypeptide 1 [Source:ZFIN;Acc:ZDB-GENE-050714-2]	ENSDARG00000056029	25.25	7.51467	1.56027	4.81625	1.46281e-06	2.82718e-05
gtdc1	glycosyltransferase-like domain containing 1 [Source:ZFIN;Acc:ZDB-GENE-050417-8]	ENSDARG00000020642	116.104	7.51011	1.03505	7.2558	3.993e-13	1.69216e-10
si:ch211-126g16.8	si:ch211-126g16.8 [Source:ZFIN;Acc:ZDB-GENE-081104-112]	ENSDARG00000093180	27.7505	7.50734	1.67533	4.4811	7.4259e-06	0.000107431
si:ch211-137a8.2	si:ch211-137a8.2 [Source:ZFIN;Acc:ZDB-GENE-061103-172]	ENSDARG00000068926	30.1287	7.50524	1.76072	4.26261	2.02053e-05	0.000248779
si:dkey-177p2.15p	si:dkey-177p2.15, pseudogene [Source:ZFIN;Acc:ZDB-GENEP-041001-14]	ENSDARG00000055431	28.3869	7.50379	1.70223	4.40821	1.04228e-05	0.000143727
CABZ01059392.1	NA	ENSDARG00000063108	26.7523	7.5036	1.63845	4.57969	4.65657e-06	7.36196e-05
CNNM1	cyclin and CBS domain divalent metal cation transport mediator 1 [Source:HGNC Symbol;Acc:HGNC:102]	ENSDARG00000078087	26.3335	7.50327	1.62068	4.62969	3.66206e-06	6.05984e-05
rnft2	ring finger protein, transmembrane 2 [Source:ZFIN;Acc:ZDB-GENE-050522-168]	ENSDARG00000053019	24.3586	7.50292	1.5259	4.91704	8.78604e-07	1.83262e-05
si:dkey-219e21.4	si:dkey-219e21.4 [Source:ZFIN;Acc:ZDB-GENE-141222-59]	ENSDARG00000096804	39.3692	7.50156	1.98435	3.78035	0.000156606	0.00139212
si:ch211-132f21.1	si:ch211-132f21.1 [Source:ZFIN;Acc:ZDB-GENE-131127-308]	ENSDARG00000096974	43.0544	7.50152	1.49431	5.02007	5.16523e-07	1.17777e-05
cers2b	ceramide synthase 2b [Source:ZFIN;Acc:ZDB-GENE-110408-40]	ENSDARG00000058992	64.7296	7.50143	1.19614	6.27137	3.57893e-10	3.59444e-08
ccdc129	coiled-coil domain containing 129 [Source:ZFIN;Acc:ZDB-GENE-091204-197]	ENSDARG00000086805	90.7908	7.49989	1.44149	5.20287	1.96232e-07	5.33764e-06
asap2b	ArfGAP with SH3 domain, ankyrin repeat and PH domain 2b [Source:ZFIN;Acc:ZDB-GENE-030131-5060]	ENSDARG00000019564	145.806	7.49959	1.05343	7.11919	1.08561e-12	3.92967e-10
si:ch211-185j11.3	si:ch211-185j11.3 [Source:ZFIN;Acc:ZDB-GENE-060526-63]	ENSDARG00000104490	25.2011	7.49816	1.57352	4.7652	1.88664e-06	3.52215e-05
sfxn5a	sideroflexin 5a [Source:ZFIN;Acc:ZDB-GENE-090312-174]	ENSDARG00000103595	26.9839	7.4952	1.65542	4.52766	5.96402e-06	8.96409e-05
cblc	Cbl proto-oncogene C, E3 ubiquitin protein ligase [Source:ZFIN;Acc:ZDB-GENE-080220-20]	ENSDARG00000078217	78.8438	7.49516	1.31854	5.68446	1.31228e-08	6.08021e-07
ebf1b	early B-cell factor 1b [Source:ZFIN;Acc:ZDB-GENE-090814-2]	ENSDARG00000069196	25.6819	7.49515	1.59878	4.68804	2.75836e-06	4.79949e-05
rassf7b	Ras association (RalGDS/AF-6) domain family (N-terminal) member 7b [Source:ZFIN;Acc:ZDB-GENE-030429-1]	ENSDARG00000003193	25.1965	7.49319	1.57758	4.74981	2.0361e-06	3.72391e-05
ATE1	arginyltransferase 1 [Source:HGNC Symbol;Acc:HGNC:782]	ENSDARG00000103813	58.3932	7.49314	1.2973	5.77593	7.65286e-09	3.9453e-07
si:dkey-86e18.1	si:dkey-86e18.1 [Source:ZFIN;Acc:ZDB-GENE-041014-18]	ENSDARG00000043536	23.7981	7.48807	1.51011	4.95861	7.09982e-07	1.52672e-05
prrg2	proline rich Gla (G-carboxyglutamic acid) 2 [Source:ZFIN;Acc:ZDB-GENE-130625-1]	ENSDARG00000087193	26.666	7.48412	1.65178	4.53095	5.87202e-06	8.87185e-05
cbx2	chromobox homolog 2 (Drosophila Pc class) [Source:ZFIN;Acc:ZDB-GENE-030131-5502]	ENSDARG00000044938	24.1097	7.4839	1.53132	4.88722	1.02272e-06	2.07107e-05
vwa2	von Willebrand factor A domain containing 2 [Source:ZFIN;Acc:ZDB-GENE-100302-1]	ENSDARG00000075441	30.1189	7.48323	1.77691	4.21136	2.53834e-05	0.000300434
DTX3L (2 of 3)	deltex 3 like, E3 ubiquitin ligase [Source:HGNC Symbol;Acc:HGNC:30323]	ENSDARG00000097592	25.0967	7.48227	1.5829	4.72693	2.27944e-06	4.08722e-05
bmp2b	bone morphogenetic protein 2b [Source:ZFIN;Acc:ZDB-GENE-980526-474]	ENSDARG00000041430	25.8425	7.48188	1.61796	4.62427	3.75924e-06	6.19117e-05
sema3bl	sema domain, immunoglobulin domain (Ig), short basic domain, secreted, (semaphorin) 3bl [Source:ZFIN;Acc:ZDB-GENE-030131-2956]	ENSDARG00000007560	25.6443	7.48109	1.60986	4.64705	3.36708e-06	5.6634e-05
otc	ornithine carbamoyltransferase [Source:ZFIN;Acc:ZDB-GENE-070912-422]	ENSDARG00000062147	28.3233	7.47902	1.71998	4.34831	1.37192e-05	0.000179227
rxfp2b	relaxin/insulin-like family peptide receptor 2b [Source:ZFIN;Acc:ZDB-GENE-040426-1225]	ENSDARG00000032820	23.6763	7.47891	1.51251	4.94472	7.62534e-07	1.62366e-05
sspn	sarcospan (Kras oncogene-associated gene) [Source:ZFIN;Acc:ZDB-GENE-051127-43]	ENSDARG00000041747	57.4119	7.47745	1.27877	5.84736	4.99441e-09	2.8613e-07
TRPM6	transient receptor potential cation channel, subfamily M, member 6 [Source:HGNC Symbol;Acc:HGNC:17995]	ENSDARG00000103454	26.1796	7.47735	1.63689	4.56802	4.92364e-06	7.67249e-05
mhc1lda	major histocompatibility complex class I LDA [Source:ZFIN;Acc:ZDB-GENE-140820-5]	ENSDARG00000023203	34.7184	7.47659	1.90473	3.92527	8.66322e-05	0.000845637
zar1	zygote arrest 1 [Source:ZFIN;Acc:ZDB-GENE-030818-1]	ENSDARG00000019706	26.147	7.47256	1.63989	4.55675	5.19509e-06	8.02353e-05
sult1st9	sulfotransferase family 1, cytosolic sulfotransferase 9 [Source:ZFIN;Acc:ZDB-GENE-081105-79]	ENSDARG00000094996	25.4853	7.46937	1.61316	4.63027	3.65195e-06	6.04887e-05
creb5b	cAMP responsive element binding protein 5b [Source:ZFIN;Acc:ZDB-GENE-091020-6]	ENSDARG00000070536	25.3691	7.46875	1.60835	4.64375	3.42141e-06	5.73259e-05
NINJ1	ninjurin 1 [Source:HGNC Symbol;Acc:HGNC:7824]	ENSDARG00000103663	26.016	7.46747	1.63877	4.55676	5.1949e-06	8.02353e-05
SEC14L1 (2 of 3)	SEC14-like lipid binding 1 [Source:HGNC Symbol;Acc:HGNC:10698]	ENSDARG00000101792	41.7423	7.46611	1.48673	5.02185	5.11766e-07	1.16845e-05
si:zfos-2548d7.1	si:zfos-2548d7.1 [Source:ZFIN;Acc:ZDB-GENE-081104-489]	ENSDARG00000095764	26.6017	7.46556	1.66514	4.48345	7.34447e-06	0.00010643
coro2bb	coronin, actin binding protein, 2Bb [Source:ZFIN;Acc:ZDB-GENE-071009-5]	ENSDARG00000063604	40.6333	7.46352	1.4426	5.17365	2.29561e-07	6.08021e-06
cdk14	cyclin-dependent kinase 14 [Source:ZFIN;Acc:ZDB-GENE-080220-44]	ENSDARG00000074665	28.9937	7.46008	1.75818	4.24306	2.20489e-05	0.000267839
si:dkeyp-93h6.1	si:dkeyp-93h6.1 [Source:ZFIN;Acc:ZDB-GENE-040724-224]	ENSDARG00000100732	37.2699	7.45346	1.97354	3.77669	0.000158928	0.00140528
si:ch73-78o10.1	si:ch73-78o10.1 [Source:ZFIN;Acc:ZDB-GENE-131127-427]	ENSDARG00000089511	33.8778	7.45192	1.90119	3.9196	8.86958e-05	0.000863355
PGBD4 (3 of 4)	piggyBac transposable element derived 4 [Source:HGNC Symbol;Acc:HGNC:19401]	ENSDARG00000092846	57.7479	7.45035	1.35982	5.47891	4.27948e-08	1.5113e-06
dlgap1b	discs, large (Drosophila) homolog-associated protein 1b [Source:ZFIN;Acc:ZDB-GENE-091116-98]	ENSDARG00000037415	66.6011	7.44726	1.23602	6.02521	1.68887e-09	1.22267e-07
si:ch211-214o13.1	si:ch211-214o13.1 [Source:ZFIN;Acc:ZDB-GENE-131127-207]	ENSDARG00000097214	80.2016	7.44718	1.33357	5.58438	2.3454e-08	9.63387e-07
rhbdl3	rhomboid, veinlet-like 3 (Drosophila) [Source:ZFIN;Acc:ZDB-GENE-050417-2]	ENSDARG00000105190	28.0985	7.4458	1.73846	4.28299	1.84401e-05	0.000230005
TSNARE1	t-SNARE domain containing 1 [Source:HGNC Symbol;Acc:HGNC:26437]	ENSDARG00000088650	25.2526	7.44329	1.62597	4.57776	4.69991e-06	7.42372e-05
osbpl11	oxysterol binding protein-like 11 [Source:ZFIN;Acc:ZDB-GENE-081105-135]	ENSDARG00000076328	24.58	7.44311	1.59406	4.66928	3.02257e-06	5.1741e-05
cnnm2a	cyclin and CBS domain divalent metal cation transport mediator 2a [Source:ZFIN;Acc:ZDB-GENE-050208-36]	ENSDARG00000061195	44.8505	7.44262	1.36976	5.43352	5.52519e-08	1.875e-06
si:dkey-237i9.1	si:dkey-237i9.1 [Source:ZFIN;Acc:ZDB-GENE-060503-441]	ENSDARG00000098520	26.9645	7.4409	1.70028	4.37628	1.20722e-05	0.000161474
si:ch211-125e6.11	si:ch211-125e6.11 [Source:ZFIN;Acc:ZDB-GENE-070912-35]	ENSDARG00000025783	26.505	7.44026	1.68261	4.42184	9.78624e-06	0.000136247
zgc:193505	zgc:193505 [Source:ZFIN;Acc:ZDB-GENE-030131-7103]	ENSDARG00000093584	90.6371	7.43714	1.21551	6.11856	9.44274e-10	7.64088e-08
cracr2b	calcium release activated channel regulator 2B [Source:ZFIN;Acc:ZDB-GENE-061215-136]	ENSDARG00000053636	24.553	7.43664	1.599	4.65081	3.30641e-06	5.58841e-05
si:dkey-79f11.5	si:dkey-79f11.5 [Source:ZFIN;Acc:ZDB-GENE-030131-9145]	ENSDARG00000075791	23.3367	7.43564	1.53698	4.83781	1.31278e-06	2.57154e-05
tmem106bb	transmembrane protein 106Bb [Source:ZFIN;Acc:ZDB-GENE-050913-37]	ENSDARG00000035949	55.8255	7.43546	1.28842	5.77098	7.88129e-09	4.00402e-07
ppp2r2aa	protein phosphatase 2, regulatory subunit B, alpha a [Source:ZFIN;Acc:ZDB-GENE-130530-565]	ENSDARG00000021996	45.4161	7.4352	1.38896	5.35307	8.64727e-08	2.73781e-06
si:dkey-150k17.3	si:dkey-150k17.3 [Source:ZFIN;Acc:ZDB-GENE-120215-144]	ENSDARG00000096312	23.2044	7.4329	1.53231	4.85079	1.22972e-06	2.4225e-05
pgpep1l	pyroglutamyl-peptidase I-like [Source:ZFIN;Acc:ZDB-GENE-050419-171]	ENSDARG00000041092	23.328	7.43274	1.5392	4.82898	1.37237e-06	2.6738e-05
CRISPLD2	cysteine-rich secretory protein LCCL domain containing 2 [Source:HGNC Symbol;Acc:HGNC:25248]	ENSDARG00000088595	93.0261	7.42877	1.5299	4.85572	1.19949e-06	2.37835e-05
FO834888.1	NA	ENSDARG00000055550	46.7751	7.42877	1.4244	5.21538	1.83436e-07	5.05905e-06
TRIM62 (2 of 2)	tripartite motif containing 62 [Source:HGNC Symbol;Acc:HGNC:25574]	ENSDARG00000095536	24.6774	7.42555	1.61534	4.59689	4.28853e-06	6.89938e-05
XXYLT1	xyloside xylosyltransferase 1 [Source:HGNC Symbol;Acc:HGNC:26639]	ENSDARG00000088799	29.5648	7.42295	1.80443	4.11373	3.89319e-05	0.000428127
ctsl.1	cathepsin L.1 [Source:ZFIN;Acc:ZDB-GENE-040718-61]	ENSDARG00000003902	37.9009	7.42201	2.00437	3.70292	0.000213136	0.00179681
SAMD8	sterile alpha motif domain containing 8 [Source:HGNC Symbol;Acc:HGNC:26320]	ENSDARG00000101257	26.0655	7.4201	1.68157	4.41261	1.02132e-05	0.000141061
lzic	leucine zipper and CTNNBIP1 domain containing [Source:ZFIN;Acc:ZDB-GENE-040718-342]	ENSDARG00000055899	64.937	7.41787	1.23135	6.02418	1.69974e-09	1.22543e-07
mhc1lia	major histocompatibility complex class I LIA [Source:ZFIN;Acc:ZDB-GENE-140820-10]	ENSDARG00000097766	26.538	7.41736	1.70277	4.35605	1.32431e-05	0.00017445
znf526	zinc finger protein 526 [Source:ZFIN;Acc:ZDB-GENE-100922-260]	ENSDARG00000077143	79.8777	7.41711	1.35673	5.46692	4.57927e-08	1.61062e-06
ttbk1b	tau tubulin kinase 1b [Source:ZFIN;Acc:ZDB-GENE-100609-5]	ENSDARG00000056659	41.2169	7.41667	1.52756	4.85524	1.20243e-06	2.37886e-05
SATB1	SATB homeobox 1 [Source:HGNC Symbol;Acc:HGNC:10541]	ENSDARG00000062621	53.9488	7.41603	1.55629	4.76519	1.88671e-06	3.52215e-05
adgre5b.3	adhesion G protein-coupled receptor E5b, duplicate 3 [Source:ZFIN;Acc:ZDB-GENE-121214-275]	ENSDARG00000089904	22.7861	7.41562	1.52569	4.86051	1.17084e-06	2.33028e-05
hoxa3a	homeobox A3a [Source:ZFIN;Acc:ZDB-GENE-000823-3]	ENSDARG00000103862	22.7916	7.41329	1.52834	4.85056	1.23116e-06	2.42258e-05
gpr137c	G protein-coupled receptor 137c [Source:ZFIN;Acc:ZDB-GENE-041114-145]	ENSDARG00000045289	25.0976	7.40863	1.64957	4.49126	7.08039e-06	0.000103293
si:ch1073-210e22.1	si:ch1073-210e22.1 [Source:ZFIN;Acc:ZDB-GENE-131120-178]	ENSDARG00000102240	47.3953	7.40825	1.4534	5.0972	3.44714e-07	8.38852e-06
arhgef38	Rho guanine nucleotide exchange factor (GEF) 38 [Source:ZFIN;Acc:ZDB-GENE-090313-83]	ENSDARG00000079377	23.5737	7.40745	1.57706	4.69701	2.64001e-06	4.62868e-05
cdr2a	cerebellar degeneration-related protein 2a [Source:ZFIN;Acc:ZDB-GENE-101203-5]	ENSDARG00000035952	33.3906	7.40586	1.91975	3.85771	0.000114452	0.00106342
fcho1	FCH domain only 1 [Source:ZFIN;Acc:ZDB-GENE-120613-1]	ENSDARG00000015356	23.5999	7.40404	1.58162	4.68129	2.8508e-06	4.91396e-05
fancl	Fanconi anemia, complementation group L [Source:ZFIN;Acc:ZDB-GENE-040426-1045]	ENSDARG00000007885	23.014	7.40219	1.55161	4.77067	1.83617e-06	3.44158e-05
CABZ01068209.1	NA	ENSDARG00000005627	43.707	7.40126	1.37541	5.38113	7.40189e-08	2.38163e-06
dkk1a	dickkopf WNT signaling pathway inhibitor 1a [Source:ZFIN;Acc:ZDB-GENE-090313-406]	ENSDARG00000014103	22.4147	7.39832	1.52129	4.86319	1.15508e-06	2.30419e-05
irf3	interferon regulatory factor 3 [Source:ZFIN;Acc:ZDB-GENE-071120-7]	ENSDARG00000076251	23.3507	7.39789	1.57432	4.69911	2.61295e-06	4.58586e-05
si:ch211-284o19.8	si:ch211-284o19.8 [Source:ZFIN;Acc:ZDB-GENE-070912-289]	ENSDARG00000053836	90.6951	7.39727	1.37635	5.37455	7.67729e-08	2.45208e-06
si:dkey-31e10.5	si:dkey-31e10.5 [Source:ZFIN;Acc:ZDB-GENE-121214-76]	ENSDARG00000067992	26.8414	7.39704	1.73061	4.27423	1.91799e-05	0.000238036
SLC16A3 (1 of 2)	solute carrier family 16 (monocarboxylate transporter), member 3 [Source:HGNC Symbol;Acc:HGNC:10924]	ENSDARG00000028583	24.1136	7.39673	1.61408	4.58262	4.59187e-06	7.27291e-05
si:ch211-69l10.2	si:ch211-69l10.2 [Source:ZFIN;Acc:ZDB-GENE-091204-42]	ENSDARG00000093108	22.2939	7.39351	1.51892	4.86761	1.12954e-06	2.26364e-05
slc25a47a	solute carrier family 25, member 47a [Source:ZFIN;Acc:ZDB-GENE-060616-266]	ENSDARG00000059923	28.6203	7.38974	1.79892	4.10788	3.99303e-05	0.000435524
scin	scinderin [Source:ZFIN;Acc:ZDB-GENE-060503-6]	ENSDARG00000010728	25.385	7.38787	1.68017	4.39711	1.09704e-05	0.000149616
CABZ01059415.1	NA	ENSDARG00000087005	28.8344	7.38692	1.80763	4.08651	4.37903e-05	0.000469756
dok7	docking protein 7 [Source:ZFIN;Acc:ZDB-GENE-090312-103]	ENSDARG00000060236	75.8646	7.38185	1.32437	5.57385	2.49173e-08	1.00217e-06
jarid2b	jumonji, AT rich interactive domain 2b [Source:ZFIN;Acc:ZDB-GENE-060503-246]	ENSDARG00000062268	121.695	7.38166	1.38665	5.3234	1.01848e-07	3.13204e-06
nupl2	nucleoporin like 2 [Source:ZFIN;Acc:ZDB-GENE-040426-2292]	ENSDARG00000029043	107.933	7.38122	1.41021	5.23413	1.65768e-07	4.62314e-06
EXOC3L4 (2 of 2)	exocyst complex component 3-like 4 [Source:HGNC Symbol;Acc:HGNC:20120]	ENSDARG00000061714	47.5891	7.38083	1.47796	4.99392	5.91667e-07	1.31293e-05
znf407	zinc finger protein 407 [Source:ZFIN;Acc:ZDB-GENE-110411-123]	ENSDARG00000087536	37.8374	7.37714	1.42965	5.16009	2.46828e-07	6.42011e-06
mtx3	metaxin 3 [Source:ZFIN;Acc:ZDB-GENE-021210-3]	ENSDARG00000090195	24.3384	7.37447	1.64506	4.48281	7.36668e-06	0.000106663
pcif1	PDX1 C-terminal inhibiting factor 1 [Source:ZFIN;Acc:ZDB-GENE-120920-2]	ENSDARG00000099084	43.1431	7.37402	1.38019	5.34275	9.1548e-08	2.8712e-06
NA	NA	ENSDARG00000091614	28.4281	7.37394	1.80448	4.08647	4.37989e-05	0.000469756
si:ch211-191a16.2	si:ch211-191a16.2 [Source:ZFIN;Acc:ZDB-GENE-081028-45]	ENSDARG00000095665	36.8965	7.37353	1.38622	5.31916	1.04246e-07	3.18326e-06
tm7sf2	transmembrane 7 superfamily member 2 [Source:ZFIN;Acc:ZDB-GENE-041212-19]	ENSDARG00000032816	38.4196	7.37258	1.46351	5.0376	4.71403e-07	1.09369e-05
cdc14b	NA	ENSDARG00000097367	23.3932	7.37134	1.60155	4.60261	4.17221e-06	6.74973e-05
PTS	6-pyruvoyltetrahydropterin synthase [Source:HGNC Symbol;Acc:HGNC:9689]	ENSDARG00000045269	36.4526	7.37126	1.36515	5.39958	6.6798e-08	2.19398e-06
hdac7b	histone deacetylase 7b [Source:ZFIN;Acc:ZDB-GENE-131127-113]	ENSDARG00000073850	22.4007	7.36848	1.5502	4.75323	2.00189e-06	3.6887e-05
mapk13	mitogen-activated protein kinase 13 [Source:ZFIN;Acc:ZDB-GENE-041111-17]	ENSDARG00000058470	22.6638	7.36783	1.5659	4.70516	2.53666e-06	4.49757e-05
nkx2.7	NK2 transcription factor related 7 [Source:ZFIN;Acc:ZDB-GENE-990415-179]	ENSDARG00000021232	26.1449	7.36527	1.72987	4.25771	2.06536e-05	0.00025343
si:rp71-1i20.2	si:rp71-1i20.2 [Source:ZFIN;Acc:ZDB-GENE-040724-207]	ENSDARG00000043198	29.1125	7.36465	1.83253	4.01884	5.8485e-05	0.000603072
ccdc113	coiled-coil domain containing 113 [Source:ZFIN;Acc:ZDB-GENE-041010-163]	ENSDARG00000006981	26.8538	7.36275	1.75865	4.1866	2.83167e-05	0.000327129
telo2	TEL2, telomere maintenance 2, homolog (S. cerevisiae) [Source:ZFIN;Acc:ZDB-GENE-061103-523]	ENSDARG00000000830	70.2527	7.36086	1.23565	5.95709	2.5677e-09	1.66469e-07
myo5c	myosin VC [Source:ZFIN;Acc:ZDB-GENE-131127-196]	ENSDARG00000104235	23.9716	7.3577	1.64219	4.48041	7.45004e-06	0.000107596
prdm1b	PR domain containing 1b, with ZNF domain [Source:ZFIN;Acc:ZDB-GENE-080618-2]	ENSDARG00000098925	22.652	7.35412	1.57842	4.65916	3.17504e-06	5.39261e-05
gpr78a	G protein-coupled receptor 78a [Source:ZFIN;Acc:ZDB-GENE-110411-251]	ENSDARG00000074600	23.456	7.35408	1.62052	4.5381	5.67644e-06	8.62135e-05
si:ch211-281p14.2	si:ch211-281p14.2 [Source:ZFIN;Acc:ZDB-GENE-121214-273]	ENSDARG00000096571	21.6999	7.3522	1.52483	4.82165	1.42375e-06	2.75783e-05
ap1m3	adaptor-related protein complex 1, mu 3 subunit [Source:ZFIN;Acc:ZDB-GENE-040801-159]	ENSDARG00000039512	22.3368	7.35197	1.56276	4.70447	2.54532e-06	4.50356e-05
adgrf3b	adhesion G protein-coupled receptor F3b [Source:ZFIN;Acc:ZDB-GENE-041001-207]	ENSDARG00000093008	24.0766	7.35167	1.65252	4.44877	8.63618e-06	0.000122593
aox6	aldehyde oxidase 6 [Source:ZFIN;Acc:ZDB-GENE-050208-742]	ENSDARG00000020054	73.0795	7.34976	1.42305	5.1648	2.40691e-07	6.2982e-06
slc17a5	solute carrier family 17 (acidic sugar transporter), member 5 [Source:ZFIN;Acc:ZDB-GENE-060929-1158]	ENSDARG00000055190	28.6715	7.34959	1.82986	4.01649	5.9072e-05	0.000607324
lurap1	leucine rich adaptor protein 1 [Source:ZFIN;Acc:ZDB-GENE-070928-35]	ENSDARG00000044406	22.8965	7.34905	1.59642	4.60345	4.15558e-06	6.7291e-05
nemp1	nuclear envelope integral membrane protein 1 [Source:ZFIN;Acc:ZDB-GENE-090313-182]	ENSDARG00000073899	35.5445	7.34753	1.34908	5.44632	5.14233e-08	1.76577e-06
hmbox1a	homeobox containing 1a [Source:ZFIN;Acc:ZDB-GENE-050913-89]	ENSDARG00000027082	22.6723	7.34725	1.58555	4.63387	3.58889e-06	5.96718e-05
si:ch73-50f9.4	si:ch73-50f9.4 [Source:ZFIN;Acc:ZDB-GENE-131122-9]	ENSDARG00000087251	52.3769	7.34531	1.29602	5.66757	1.44837e-08	6.55348e-07
stk19	serine/threonine kinase 19 [Source:ZFIN;Acc:ZDB-GENE-000616-11]	ENSDARG00000101693	21.8849	7.34511	1.54308	4.76004	1.9355e-06	3.60058e-05
arhgap25	Rho GTPase activating protein 25 [Source:ZFIN;Acc:ZDB-GENE-060526-210]	ENSDARG00000061784	44.352	7.34378	1.43286	5.12528	2.97098e-07	7.50302e-06
cyp4f3	cytochrome P450, family 4, subfamily F, polypeptide 3 [Source:ZFIN;Acc:ZDB-GENE-070410-108]	ENSDARG00000053530	44.9615	7.34281	1.44761	5.07236	3.92921e-07	9.31378e-06
ablim1a	actin binding LIM protein 1a [Source:ZFIN;Acc:ZDB-GENE-080219-41]	ENSDARG00000060149	22.3377	7.3426	1.57153	4.67226	2.979e-06	5.11463e-05
slc36a1	solute carrier family 36 (proton/amino acid symporter), member 1 [Source:ZFIN;Acc:ZDB-GENE-061117-1]	ENSDARG00000075618	24.5614	7.33896	1.68533	4.35461	1.33304e-05	0.000175068
rasd1	RAS, dexamethasone-induced 1 [Source:ZFIN;Acc:ZDB-GENE-040426-1473]	ENSDARG00000019274	27.8176	7.33761	1.81112	4.05142	5.09085e-05	0.000536407
si:dkey-68o6.8	si:dkey-68o6.8 [Source:ZFIN;Acc:ZDB-GENE-141212-374]	ENSDARG00000104144	23.6703	7.33186	1.65052	4.44214	8.90672e-06	0.000125919
slc26a11	solute carrier family 26 (anion exchanger), member 11 [Source:ZFIN;Acc:ZDB-GENE-030131-5349]	ENSDARG00000043021	58.5185	7.33108	1.71696	4.2698	1.95647e-05	0.000242171
gss	glutathione synthetase [Source:ZFIN;Acc:ZDB-GENE-041010-208]	ENSDARG00000037706	24.1765	7.33042	1.67541	4.3753	1.21265e-05	0.000162075
TRIM47 (15 of 79)	tripartite motif containing 47 [Source:HGNC Symbol;Acc:HGNC:19020]	ENSDARG00000038747	22.8798	7.33006	1.61317	4.5439	5.52238e-06	8.42417e-05
irak1	interleukin-1 receptor-associated kinase 1 [Source:ZFIN;Acc:ZDB-GENE-071116-5]	ENSDARG00000025949	22.873	7.32897	1.61327	4.54293	5.54777e-06	8.44808e-05
gem	GTP binding protein overexpressed in skeletal muscle [Source:ZFIN;Acc:ZDB-GENE-060825-251]	ENSDARG00000029112	25.3854	7.32783	1.72953	4.23689	2.26642e-05	0.000273846
RDH13 (3 of 3)	retinol dehydrogenase 13 (all-trans/9-cis) [Source:HGNC Symbol;Acc:HGNC:19978]	ENSDARG00000054797	32.9993	7.32593	1.96133	3.73518	0.000187581	0.00160949
si:dkey-266m15.5	si:dkey-266m15.5 [Source:ZFIN;Acc:ZDB-GENE-070705-442]	ENSDARG00000076548	25.5326	7.32313	1.7395	4.2099	2.55482e-05	0.000301768
zgc:194948	zgc:194948 [Source:ZFIN;Acc:ZDB-GENE-081022-167]	ENSDARG00000103164	22.4021	7.32244	1.5947	4.59173	4.39597e-06	7.03963e-05
asb6	ankyrin repeat and SOCS box containing 6 [Source:ZFIN;Acc:ZDB-GENE-050522-338]	ENSDARG00000007125	44.8082	7.32214	1.45998	5.01524	5.2968e-07	1.20303e-05
stxbp6l	syntaxin binding protein 6 (amisyn), like [Source:ZFIN;Acc:ZDB-GENE-040724-16]	ENSDARG00000028354	26.7495	7.32182	1.78624	4.09901	4.14914e-05	0.000449167
depdc7	DEP domain containing 7 [Source:ZFIN;Acc:ZDB-GENE-060512-176]	ENSDARG00000055043	21.6749	7.32118	1.55435	4.71014	2.47551e-06	4.40916e-05
sox8b	SRY (sex determining region Y)-box 8b [Source:ZFIN;Acc:ZDB-GENE-031114-1]	ENSDARG00000037782	21.7034	7.32009	1.55727	4.70059	2.59408e-06	4.56195e-05
si:dkey-48g21.7	si:dkey-48g21.7 [Source:ZFIN;Acc:ZDB-GENE-050309-95]	ENSDARG00000093647	56.183	7.31983	1.52433	4.802	1.5709e-06	2.9928e-05
etv7	ets variant 7 [Source:ZFIN;Acc:ZDB-GENE-070209-53]	ENSDARG00000089434	21.9052	7.3194	1.56982	4.66256	3.12299e-06	5.3163e-05
cecr5	cat eye syndrome chromosome region, candidate 5 [Source:ZFIN;Acc:ZDB-GENE-080220-59]	ENSDARG00000105077	22.5713	7.31937	1.60667	4.55561	5.22328e-06	8.05275e-05
rffl	ring finger and FYVE-like domain containing E3 ubiquitin protein ligase [Source:ZFIN;Acc:ZDB-GENE-040426-2274]	ENSDARG00000042833	104.253	7.315	1.42256	5.14214	2.71626e-07	6.94045e-06
golim4b	golgi integral membrane protein 4b [Source:ZFIN;Acc:ZDB-GENE-050327-74]	ENSDARG00000014545	32.918	7.31307	1.96769	3.71657	0.000201942	0.00171409
sla2	Src-like-adaptor 2 [Source:ZFIN;Acc:ZDB-GENE-080204-98]	ENSDARG00000020788	24.9479	7.31204	1.72425	4.2407	2.22821e-05	0.000269791
cmtm4	CKLF-like MARVEL transmembrane domain containing 4 [Source:ZFIN;Acc:ZDB-GENE-040718-195]	ENSDARG00000052020	39.6085	7.31051	1.34218	5.44675	5.12989e-08	1.76499e-06
ubac2	UBA domain containing 2 [Source:ZFIN;Acc:ZDB-GENE-070112-2122]	ENSDARG00000093065	23.8503	7.30921	1.67879	4.35384	1.33772e-05	0.00017555
tmem55bb	transmembrane protein 55Bb [Source:ZFIN;Acc:ZDB-GENE-121214-195]	ENSDARG00000026387	22.9257	7.30903	1.63451	4.47169	7.76047e-06	0.000111437
si:dkey-34m19.5	si:dkey-34m19.5 [Source:ZFIN;Acc:ZDB-GENE-120215-182]	ENSDARG00000096373	25.098	7.30336	1.73792	4.20237	2.64139e-05	0.000308844
CT583642.2	NA	ENSDARG00000101017	109.737	7.2968	1.33147	5.48024	4.2474e-08	1.50303e-06
arid5b	AT rich interactive domain 5B (MRF1-like) [Source:ZFIN;Acc:ZDB-GENE-070112-1882]	ENSDARG00000069988	21.7571	7.29597	1.58351	4.60747	4.07606e-06	6.62503e-05
zgc:110333	zgc:110333 [Source:ZFIN;Acc:ZDB-GENE-050417-331]	ENSDARG00000040628	23.3943	7.29522	1.66951	4.36969	1.24425e-05	0.000165408
si:ch211-157l15.4	si:ch211-157l15.4 [Source:ZFIN;Acc:ZDB-GENE-130603-104]	ENSDARG00000096774	21.6097	7.29437	1.57689	4.62579	3.73167e-06	6.15744e-05
akt3b	v-akt murine thymoma viral oncogene homolog 3b [Source:ZFIN;Acc:ZDB-GENE-110309-3]	ENSDARG00000087205	22.6727	7.2943	1.6347	4.46215	8.1141e-06	0.000115844
CU457778.1	NA	ENSDARG00000098976	22.4293	7.29364	1.62241	4.49555	6.93896e-06	0.0001014
CABZ01045212.1	NA	ENSDARG00000087525	22.0345	7.2926	1.60215	4.55176	5.31984e-06	8.17261e-05
lad1	ladinin [Source:ZFIN;Acc:ZDB-GENE-030616-268]	ENSDARG00000022698	24.6462	7.28982	1.73009	4.21354	2.51395e-05	0.000298359
si:dkey-117j14.7	si:dkey-117j14.7 [Source:ZFIN;Acc:ZDB-GENE-131120-91]	ENSDARG00000096996	21.2056	7.28903	1.55806	4.67826	2.89316e-06	4.98203e-05
ftr11	finTRIM family, member 11 [Source:ZFIN;Acc:ZDB-GENE-070912-195]	ENSDARG00000038646	22.6502	7.28851	1.63892	4.44714	8.70195e-06	0.000123426
znf989	zinc finger protein 989 [Source:ZFIN;Acc:ZDB-GENE-050522-337]	ENSDARG00000075470	30.4117	7.28394	1.92494	3.78398	0.000154341	0.00137381
BX004993.1	NA	ENSDARG00000070065	28.0844	7.28212	1.85967	3.91581	9.01027e-05	0.000874112
ska1	spindle and kinetochore associated complex subunit 1 [Source:ZFIN;Acc:ZDB-GENE-040718-334]	ENSDARG00000039354	22.2557	7.28121	1.62519	4.48021	7.45687e-06	0.000107596
zgc:174164	zgc:174164 [Source:ZFIN;Acc:ZDB-GENE-030131-4971]	ENSDARG00000057138	48.2095	7.27961	1.55283	4.68795	2.75953e-06	4.79949e-05
si:dkey-21c1.8	si:dkey-21c1.8 [Source:ZFIN;Acc:ZDB-GENE-141216-126]	ENSDARG00000100121	21.4346	7.27728	1.58317	4.59664	4.29362e-06	6.90116e-05
si:dkey-119g10.5	si:dkey-119g10.5 [Source:ZFIN;Acc:ZDB-GENE-110411-278]	ENSDARG00000087623	46.3259	7.27169	1.5343	4.73941	2.14346e-06	3.87762e-05
si:ch1073-127d16.1	si:ch1073-127d16.1 [Source:ZFIN;Acc:ZDB-GENE-120214-30]	ENSDARG00000087674	24.2041	7.27167	1.72614	4.21268	2.5236e-05	0.000299097
adamts12	ADAM metallopeptidase with thrombospondin type 1 motif, 12 [Source:ZFIN;Acc:ZDB-GENE-070705-471]	ENSDARG00000067549	25.0574	7.26864	1.76395	4.12065	3.77803e-05	0.000417578
si:dkey-27p18.7	si:dkey-27p18.7 [Source:ZFIN;Acc:ZDB-GENE-070424-236]	ENSDARG00000094418	20.4071	7.26707	1.52954	4.75115	2.02264e-06	3.7071e-05
znf1102	zinc finger protein 1102 [Source:ZFIN;Acc:ZDB-GENE-071004-71]	ENSDARG00000103405	42.6837	7.26586	1.4567	4.9879	6.10379e-07	1.34334e-05
si:ch73-14o21.1	si:ch73-14o21.1 [Source:ZFIN;Acc:ZDB-GENE-131127-634]	ENSDARG00000097747	21.0144	7.2638	1.57106	4.62349	3.7734e-06	6.20859e-05
si:ch73-329n5.6	si:ch73-329n5.6 [Source:ZFIN;Acc:ZDB-GENE-131121-171]	ENSDARG00000103634	28.925	7.25864	1.90086	3.81861	0.000134206	0.00121449
galnt18b	UDP-N-acetyl-alpha-D-galactosamine:polypeptide N-acetylgalactosaminyltransferase 18b [Source:ZFIN;Acc:ZDB-GENE-091014-1]	ENSDARG00000059438	26.4383	7.25812	1.82277	3.98192	6.83606e-05	0.000689359
noxo1a	NADPH oxidase organizer 1a [Source:ZFIN;Acc:ZDB-GENE-030131-9700]	ENSDARG00000041294	20.4919	7.25654	1.54581	4.69434	2.67473e-06	4.67069e-05
FAM177A1 (2 of 2)	family with sequence similarity 177, member A1 [Source:HGNC Symbol;Acc:HGNC:19829]	ENSDARG00000100439	21.4327	7.2517	1.60681	4.51309	6.38899e-06	9.44754e-05
si:dkey-245g22.3	si:dkey-245g22.3 [Source:ZFIN;Acc:ZDB-GENE-131120-186]	ENSDARG00000087979	20.8948	7.25056	1.57646	4.59926	4.23985e-06	6.85278e-05
si:dkeyp-41f9.3	si:dkeyp-41f9.3 [Source:ZFIN;Acc:ZDB-GENE-091118-56]	ENSDARG00000075600	21.5462	7.24949	1.61531	4.48798	7.1902e-06	0.000104456
zbtb44	zinc finger and BTB domain containing 44 [Source:ZFIN;Acc:ZDB-GENE-060526-201]	ENSDARG00000061110	20.7004	7.24744	1.56766	4.62309	3.78063e-06	6.20874e-05
myo18aa	NA	ENSDARG00000097288	21.8677	7.24707	1.63512	4.43212	9.33102e-06	0.000130901
bub1	BUB1 mitotic checkpoint serine/threonine kinase [Source:ZFIN;Acc:ZDB-GENE-081104-75]	ENSDARG00000077029	23.1227	7.24692	1.69831	4.26715	1.97986e-05	0.000244807
SNORA81	Small nucleolar RNA SNORA81 [Source:RFAM;Acc:RF01241]	ENSDARG00000083986	21.1414	7.24457	1.59729	4.53554	5.74575e-06	8.71138e-05
ankrd13b	ankyrin repeat domain 13B [Source:ZFIN;Acc:ZDB-GENE-050913-151]	ENSDARG00000014652	23.6821	7.24409	1.72609	4.19681	2.70701e-05	0.000315455
trim35-19	tripartite motif containing 35-19 [Source:ZFIN;Acc:ZDB-GENE-070424-178]	ENSDARG00000099639	30.6806	7.24035	1.95977	3.69449	0.000220332	0.0018494
foxq1b	forkhead box Q1b [Source:ZFIN;Acc:ZDB-GENE-040426-2090]	ENSDARG00000055395	21.1612	7.24015	1.60242	4.51827	6.23461e-06	9.26659e-05
znf1028	zinc finger protein 1028 [Source:ZFIN;Acc:ZDB-GENE-131125-19]	ENSDARG00000103947	24.4536	7.23984	1.76189	4.10914	3.97143e-05	0.000434872
ssuh2.4	ssu-2 homolog, tandem duplicate 4 [Source:ZFIN;Acc:ZDB-GENE-070424-72]	ENSDARG00000054827	21.8541	7.23686	1.64407	4.40179	1.0736e-05	0.000146996
ankrd33aa	ankyrin repeat domain 33Aa [Source:ZFIN;Acc:ZDB-GENE-080520-2]	ENSDARG00000055638	26.0126	7.23652	1.82381	3.96781	7.25358e-05	0.000724732
si:ch211-81a5.8	si:ch211-81a5.8 [Source:ZFIN;Acc:ZDB-GENE-060503-138]	ENSDARG00000070972	21.965	7.23551	1.65117	4.38205	1.17568e-05	0.000157863
tbx6l	T-box 6, like [Source:ZFIN;Acc:ZDB-GENE-980526-171]	ENSDARG00000006939	26.0853	7.23541	1.82727	3.95968	7.50499e-05	0.000747702
si:dkeyp-68b7.5	si:dkeyp-68b7.5 [Source:ZFIN;Acc:ZDB-GENE-070912-670]	ENSDARG00000079930	21.0352	7.23264	1.60218	4.51424	6.35429e-06	9.42028e-05
si:dkey-173l11.5	si:dkey-173l11.5 [Source:ZFIN;Acc:ZDB-GENE-110406-4]	ENSDARG00000104440	20.5175	7.22992	1.57354	4.59469	4.334e-06	6.95964e-05
ftr85	finTRIM family, member 85 [Source:ZFIN;Acc:ZDB-GENE-070705-22]	ENSDARG00000034707	21.5647	7.22748	1.63701	4.41506	1.00984e-05	0.000139808
si:dkey-229e3.2	si:dkey-229e3.2 [Source:ZFIN;Acc:ZDB-GENE-131121-296]	ENSDARG00000097217	20.1829	7.22639	1.55611	4.64389	3.41912e-06	5.73259e-05
CR383669.2	NA	ENSDARG00000100520	21.1566	7.22537	1.61604	4.47104	7.78397e-06	0.000111589
cdh1	cadherin 1, type 1, E-cadherin (epithelial) [Source:ZFIN;Acc:ZDB-GENE-010606-1]	ENSDARG00000102750	566.23	7.22229	1.3058	5.53093	3.1853e-08	1.20053e-06
smpd1	sphingomyelin phosphodiesterase 1, acid lysosomal [Source:ZFIN;Acc:ZDB-GENE-110411-222]	ENSDARG00000076121	22.5933	7.2193	1.6966	4.25515	2.08905e-05	0.000255614
prdm10	PR domain containing 10 [Source:ZFIN;Acc:ZDB-GENE-050419-74]	ENSDARG00000104251	97.5886	7.21915	1.00127	7.20996	5.59686e-13	2.26152e-10
stk19	serine/threonine kinase 19 [Source:ZFIN;Acc:ZDB-GENE-000616-11]	ENSDARG00000086628	20.4229	7.21552	1.58162	4.5621	5.0644e-06	7.8566e-05
casc5	cancer susceptibility candidate 5 [Source:ZFIN;Acc:ZDB-GENE-030131-5437]	ENSDARG00000070239	23.5147	7.21276	1.74414	4.13543	3.54298e-05	0.000396645
prrg1	proline rich Gla (G-carboxyglutamic acid) 1 [Source:ZFIN;Acc:ZDB-GENE-041010-20]	ENSDARG00000043283	21.1408	7.2112	1.62844	4.4283	9.4978e-06	0.00013287
si:ch211-225b7.5	si:ch211-225b7.5 [Source:ZFIN;Acc:ZDB-GENE-131121-217]	ENSDARG00000097453	42.0853	7.2096	1.48289	4.86185	1.16292e-06	2.31717e-05
samd10a	sterile alpha motif domain containing 10a [Source:ZFIN;Acc:ZDB-GENE-080204-53]	ENSDARG00000079978	24.2892	7.20689	1.78157	4.04525	5.22676e-05	0.000548247
gpr52	G protein-coupled receptor 52 [Source:ZFIN;Acc:ZDB-GENE-050208-696]	ENSDARG00000093460	20.0873	7.20622	1.56987	4.59033	4.42541e-06	7.07086e-05
si:ch211-250m6.4	si:ch211-250m6.4 [Source:ZFIN;Acc:ZDB-GENE-061009-21]	ENSDARG00000068869	21.0934	7.20581	1.63047	4.41946	9.89483e-06	0.000137428
FRMD4A	FERM domain containing 4A [Source:HGNC Symbol;Acc:HGNC:25491]	ENSDARG00000042249	67.1639	7.20574	1.33516	5.39689	6.78046e-08	2.21865e-06
ssuh2.2	ssu-2 homolog, tandem duplicate 2 [Source:ZFIN;Acc:ZDB-GENE-060421-4694]	ENSDARG00000054418	20.6972	7.20071	1.61235	4.46597	7.97078e-06	0.000113892
rims1b	regulating synaptic membrane exocytosis 1b [Source:ZFIN;Acc:ZDB-GENE-101223-4]	ENSDARG00000078902	29.7448	7.20042	1.96138	3.6711	0.000241513	0.00198782
SCN1B (2 of 3)	sodium channel, voltage gated, type I beta subunit [Source:HGNC Symbol;Acc:HGNC:10586]	ENSDARG00000070170	19.8182	7.1979	1.56086	4.61151	3.9976e-06	6.5219e-05
cep70	centrosomal protein 70 [Source:ZFIN;Acc:ZDB-GENE-070705-311]	ENSDARG00000076965	22.3899	7.19479	1.70776	4.21299	2.52018e-05	0.000298895
neu3.1	sialidase 3 (membrane sialidase), tandem duplicate 1 [Source:ZFIN;Acc:ZDB-GENE-061201-39]	ENSDARG00000096382	21.758	7.19411	1.67707	4.2897	1.78917e-05	0.00022413
moxd1	monooxygenase, DBH-like 1 [Source:ZFIN;Acc:ZDB-GENE-030131-9320]	ENSDARG00000031136	268.378	7.19407	1.39841	5.14448	2.68263e-07	6.87263e-06
rad51d	RAD51 paralog D [Source:ZFIN;Acc:ZDB-GENE-040426-2490]	ENSDARG00000026400	66.3254	7.19335	1.33067	5.40581	6.45157e-08	2.1311e-06
si:dkey-12l12.1	si:dkey-12l12.1 [Source:ZFIN;Acc:ZDB-GENE-091204-232]	ENSDARG00000094422	25.3531	7.18875	1.83555	3.91639	8.98851e-05	0.000872488
pdk3b	pyruvate dehydrogenase kinase, isozyme 3b [Source:ZFIN;Acc:ZDB-GENE-070112-1892]	ENSDARG00000099791	19.5425	7.18816	1.552	4.63154	3.62957e-06	6.01753e-05
cables2a	Cdk5 and Abl enzyme substrate 2a [Source:ZFIN;Acc:ZDB-GENE-091118-58]	ENSDARG00000076964	20.8935	7.18632	1.63697	4.39001	1.13345e-05	0.000153258
CABZ01038499.1	NA	ENSDARG00000088258	21.2318	7.18579	1.65601	4.33921	1.42993e-05	0.000185272
atxn1l	ataxin 1-like [Source:ZFIN;Acc:ZDB-GENE-090908-1]	ENSDARG00000086977	67.5272	7.18575	1.36127	5.2787	1.30103e-07	3.85757e-06
SNORD2	Small nucleolar RNA SNORD2 [Source:RFAM;Acc:RF01299]	ENSDARG00000083056	19.8332	7.18573	1.57364	4.56632	4.96361e-06	7.72092e-05
zgc:163143	zgc:163143 [Source:ZFIN;Acc:ZDB-GENE-070410-143]	ENSDARG00000076437	25.8173	7.18074	1.85752	3.86577	0.000110741	0.00103448
si:dkey-77f5.4	si:dkey-77f5.4 [Source:ZFIN;Acc:ZDB-GENE-131121-70]	ENSDARG00000097808	23.5212	7.17444	1.77506	4.04181	5.30411e-05	0.000554172
bach2a	BTB and CNC homology 1, basic leucine zipper transcription factor 2a [Source:ZFIN;Acc:ZDB-GENE-120525-2]	ENSDARG00000036569	43.5976	7.16932	1.54222	4.6487	3.34026e-06	5.63466e-05
si:ch211-247j9.1	si:ch211-247j9.1 [Source:ZFIN;Acc:ZDB-GENE-091204-212]	ENSDARG00000079283	20.8116	7.16717	1.65003	4.34367	1.40121e-05	0.000181958
cfap43	cilia and flagella associated protein 43 [Source:ZFIN;Acc:ZDB-GENE-080815-3]	ENSDARG00000001825	22.1107	7.16706	1.71743	4.17313	3.0044e-05	0.000344564
nab2	NGFI-A binding protein 2 (EGR1 binding protein 2) [Source:ZFIN;Acc:ZDB-GENE-080204-105]	ENSDARG00000078076	20.8508	7.16644	1.65313	4.33508	1.45705e-05	0.000188365
PRSS35 (1 of 2)	protease, serine, 35 [Source:HGNC Symbol;Acc:HGNC:21387]	ENSDARG00000059081	36.1495	7.16582	1.61987	4.42369	9.70278e-06	0.000135193
epha4l	eph receptor A4, like [Source:ZFIN;Acc:ZDB-GENE-990415-61]	ENSDARG00000010767	52.026	7.16565	1.24475	5.75672	8.57665e-09	4.3194e-07
si:ch211-3n24.1	si:ch211-3n24.1 [Source:ZFIN;Acc:ZDB-GENE-141215-71]	ENSDARG00000086489	20.8609	7.16388	1.65598	4.32607	1.51792e-05	0.000194928
zgc:171566	zgc:171566 [Source:ZFIN;Acc:ZDB-GENE-050309-193]	ENSDARG00000105118	20.4381	7.16168	1.63347	4.38434	1.16337e-05	0.000156573
glg1b	golgi glycoprotein 1b [Source:ZFIN;Acc:ZDB-GENE-060825-255]	ENSDARG00000101210	38.3581	7.161	1.42863	5.01248	5.37327e-07	1.2109e-05
mmd	monocyte to macrophage differentiation-associated [Source:ZFIN;Acc:ZDB-GENE-051120-39]	ENSDARG00000040387	21.7874	7.15744	1.70974	4.18628	2.83569e-05	0.000327362
VASH1	vasohibin 1 [Source:HGNC Symbol;Acc:HGNC:19964]	ENSDARG00000092716	35.0948	7.15571	1.58549	4.51324	6.38437e-06	9.44754e-05
si:ch211-171h4.6	si:ch211-171h4.6 [Source:ZFIN;Acc:ZDB-GENE-081031-42]	ENSDARG00000076574	21.9581	7.15424	1.72121	4.15652	3.23138e-05	0.000368165
pcdh11	protocadherin 11 [Source:ZFIN;Acc:ZDB-GENE-140106-21]	ENSDARG00000098652	24.5546	7.15178	1.83324	3.90117	9.57275e-05	0.000916413
FOXN2 (2 of 2)	forkhead box N2 [Source:HGNC Symbol;Acc:HGNC:5281]	ENSDARG00000055574	21.494	7.15176	1.69971	4.20764	2.58052e-05	0.000304182
fbxo21	F-box protein 21 [Source:ZFIN;Acc:ZDB-GENE-100922-229]	ENSDARG00000076611	46.4883	7.1506	1.37197	5.21191	1.86905e-07	5.13919e-06
SNORA5	Small nucleolar RNA SNORA5 [Source:RFAM;Acc:RF00392]	ENSDARG00000080694	19.8638	7.15031	1.60954	4.44245	8.89402e-06	0.000125842
sb:cb1058	sb:cb1058 [Source:ZFIN;Acc:ZDB-GENE-040108-9]	ENSDARG00000099819	28.5171	7.14864	1.96161	3.64428	0.000268146	0.00216699
TRIM35 (23 of 38)	tripartite motif containing 35 [Source:HGNC Symbol;Acc:HGNC:16285]	ENSDARG00000095913	20.6804	7.1482	1.65962	4.30712	1.65395e-05	0.000209762
tmem265	transmembrane protein 265 [Source:ZFIN;Acc:ZDB-GENE-091204-93]	ENSDARG00000095937	20.8879	7.14531	1.67342	4.26988	1.95577e-05	0.000242171
mlc1	megalencephalic leukoencephalopathy with subcortical cysts 1 [Source:ZFIN;Acc:ZDB-GENE-050419-145]	ENSDARG00000063026	18.7427	7.14338	1.54199	4.63256	3.61164e-06	5.99926e-05
nkx3.2	NK3 homeobox 2 [Source:ZFIN;Acc:ZDB-GENE-030127-1]	ENSDARG00000037639	49.011	7.14292	1.68866	4.22994	2.33759e-05	0.000281306
si:ch211-136m20.3	si:ch211-136m20.3 [Source:ZFIN;Acc:ZDB-GENE-141216-318]	ENSDARG00000101872	22.909	7.14258	1.77417	4.02587	5.67662e-05	0.000588844
gart	phosphoribosylglycinamide formyltransferase [Source:ZFIN;Acc:ZDB-GENE-000616-14]	ENSDARG00000101089	21.623	7.14249	1.71423	4.16658	3.09206e-05	0.000352986
fsd1l	fibronectin type III and SPRY domain containing 1-like [Source:ZFIN;Acc:ZDB-GENE-070501-9]	ENSDARG00000059432	21.2856	7.14244	1.69694	4.20901	2.56489e-05	0.000302752
dicp2.1	diverse immunoglobulin domain-containing protein 2.1 [Source:ZFIN;Acc:ZDB-GENE-120306-16]	ENSDARG00000035101	19.2309	7.13949	1.57981	4.5192	6.20747e-06	9.23414e-05
spns3	spinster homolog 3 (Drosophila) [Source:ZFIN;Acc:ZDB-GENE-060531-7]	ENSDARG00000035459	19.5815	7.13811	1.60385	4.45061	8.56251e-06	0.000121696
shpk	sedoheptulokinase [Source:ZFIN;Acc:ZDB-GENE-060526-357]	ENSDARG00000002355	20.0442	7.13547	1.63492	4.36441	1.27464e-05	0.00016906
eomesb	eomesodermin homolog b [Source:ZFIN;Acc:ZDB-GENE-070318-1]	ENSDARG00000104243	29.6349	7.13391	2.00002	3.56693	0.000361195	0.0027732
tlr5a	toll-like receptor 5a [Source:ZFIN;Acc:ZDB-GENE-040219-14]	ENSDARG00000044415	24.105	7.13182	1.83117	3.89468	9.83265e-05	0.000936427
rnh1	ribonuclease/angiogenin inhibitor 1 [Source:ZFIN;Acc:ZDB-GENE-030131-4718]	ENSDARG00000086631	28.5483	7.13038	1.97413	3.61192	0.000303942	0.00239501
wdpcp	WD repeat containing planar cell polarity effector [Source:ZFIN;Acc:ZDB-GENE-100405-4]	ENSDARG00000074590	36.2291	7.12894	1.66498	4.28169	1.85483e-05	0.000231188
DNAH10	dynein, axonemal, heavy chain 10 [Source:HGNC Symbol;Acc:HGNC:2941]	ENSDARG00000061486	22.7861	7.12778	1.78042	4.00343	6.24314e-05	0.0006369
trim35-33	tripartite motif containing 35-33 [Source:ZFIN;Acc:ZDB-GENE-081031-1]	ENSDARG00000060838	18.896	7.12706	1.56951	4.54095	5.60023e-06	8.51304e-05
sts	steroid sulfatase (microsomal), isozyme S [Source:ZFIN;Acc:ZDB-GENE-030717-5]	ENSDARG00000053241	23.9813	7.12329	1.83248	3.88725	0.000101385	0.000959583
tlx2	T-cell leukemia, homeobox 2 [Source:ZFIN;Acc:ZDB-GENE-020208-1]	ENSDARG00000011273	19.5039	7.12258	1.61365	4.41395	1.01504e-05	0.000140304
galnt8b.1	polypeptide N-acetylgalactosaminyltransferase 8b, tandem duplicate 1 [Source:ZFIN;Acc:ZDB-GENE-041210-83]	ENSDARG00000045851	18.6541	7.12173	1.55762	4.57219	4.82661e-06	7.5348e-05
si:dkey-126g1.7	si:dkey-126g1.7 [Source:ZFIN;Acc:ZDB-GENE-090313-181]	ENSDARG00000086703	21.6557	7.1217	1.73366	4.10791	3.99262e-05	0.000435524
BX537137.2	NA	ENSDARG00000102545	56.6757	7.12148	1.44777	4.91891	8.70265e-07	1.8196e-05
zgc:113372	zgc:113372 [Source:ZFIN;Acc:ZDB-GENE-050913-150]	ENSDARG00000053263	59.506	7.12047	1.28356	5.54744	2.89886e-08	1.12679e-06
si:ch211-256e16.3	si:ch211-256e16.3 [Source:ZFIN;Acc:ZDB-GENE-131127-256]	ENSDARG00000052426	20.1294	7.12026	1.65391	4.30511	1.66903e-05	0.000210905
muc5f	mucin 5f [Source:ZFIN;Acc:ZDB-GENE-110411-240]	ENSDARG00000104914	26.1197	7.12008	1.91014	3.72752	0.000193375	0.00165105
fat2	FAT atypical cadherin 2 [Source:ZFIN;Acc:ZDB-GENE-111031-1]	ENSDARG00000018923	468.851	7.11829	1.32061	5.39015	7.04001e-08	2.28636e-06
IL16 (1 of 2)	interleukin 16 [Source:HGNC Symbol;Acc:HGNC:5980]	ENSDARG00000078387	22.0692	7.11818	1.75617	4.05325	5.05119e-05	0.000533199
si:dkey-42l23.7	si:dkey-42l23.7 [Source:ZFIN;Acc:ZDB-GENE-131121-326]	ENSDARG00000076710	22.943	7.11393	1.79816	3.95622	7.6144e-05	0.000756433
spata2l	spermatogenesis associated 2-like [Source:ZFIN;Acc:ZDB-GENE-070705-402]	ENSDARG00000068814	25.1373	7.11371	1.88178	3.7803	0.000156639	0.00139212
BX323854.3	NA	ENSDARG00000086586	29.9638	7.11006	1.35823	5.2348	1.65166e-07	4.62119e-06
ccr9a	chemokine (C-C motif) receptor 9a [Source:ZFIN;Acc:ZDB-GENE-060130-125]	ENSDARG00000055186	33.1876	7.10946	1.55191	4.58109	4.62556e-06	7.31958e-05
FP102192.2	NA	ENSDARG00000101104	19.278	7.10385	1.6174	4.39213	1.12243e-05	0.000152481
trmt10b	tRNA methyltransferase 10 homolog B (S. cerevisiae) [Source:ZFIN;Acc:ZDB-GENE-061013-313]	ENSDARG00000060176	19.2493	7.10351	1.61575	4.39642	1.10052e-05	0.000149855
gipc1	GIPC PDZ domain containing family, member 1 [Source:ZFIN;Acc:ZDB-GENE-060726-1]	ENSDARG00000104483	29.9938	7.10272	1.37226	5.17593	2.26784e-07	6.04179e-06
MFSD7	major facilitator superfamily domain containing 7 [Source:HGNC Symbol;Acc:HGNC:26177]	ENSDARG00000103455	63.6155	7.10163	1.11823	6.35076	2.1426e-10	2.43319e-08
si:ch211-193e13.5	si:ch211-193e13.5 [Source:ZFIN;Acc:ZDB-GENE-081104-158]	ENSDARG00000052656	20.8631	7.10012	1.71141	4.14871	3.34358e-05	0.000379209
cda	cytidine deaminase [Source:ZFIN;Acc:ZDB-GENE-040426-1911]	ENSDARG00000038199	18.2548	7.10005	1.55108	4.5775	4.70569e-06	7.4261e-05
ttc22	tetratricopeptide repeat domain 22 [Source:ZFIN;Acc:ZDB-GENE-050208-292]	ENSDARG00000077836	20.2078	7.09818	1.67809	4.22991	2.33788e-05	0.000281306
si:dkey-56m19.3	si:dkey-56m19.3 [Source:ZFIN;Acc:ZDB-GENE-141222-43]	ENSDARG00000101493	18.1658	7.09692	1.54761	4.58573	4.52413e-06	7.19183e-05
BX005082.2	NA	ENSDARG00000103520	18.2177	7.09668	1.55187	4.57298	4.80845e-06	7.51423e-05
FO818712.1	NA	ENSDARG00000100333	18.9241	7.09627	1.60113	4.43204	9.33448e-06	0.000130901
VGLL3	vestigial-like family member 3 [Source:HGNC Symbol;Acc:HGNC:24327]	ENSDARG00000038305	19.5212	7.09361	1.64218	4.31963	1.56294e-05	0.000199786
nf2a	neurofibromin 2a (merlin) [Source:ZFIN;Acc:ZDB-GENE-080722-7]	ENSDARG00000020204	20.4691	7.09033	1.69897	4.1733	3.00214e-05	0.000344532
si:ch211-140b10.6	si:ch211-140b10.6 [Source:ZFIN;Acc:ZDB-GENE-091204-382]	ENSDARG00000045342	65.1693	7.08872	1.40946	5.02939	4.92042e-07	1.13385e-05
adcy7	adenylate cyclase 7 [Source:ZFIN;Acc:ZDB-GENE-040713-1]	ENSDARG00000060070	20.6122	7.08658	1.70988	4.14448	3.40589e-05	0.00038427
CACFD1	calcium channel flower domain containing 1 [Source:HGNC Symbol;Acc:HGNC:1365]	ENSDARG00000090818	34.6053	7.08449	1.37968	5.13488	2.82318e-07	7.17146e-06
si:ch211-12e13.10	si:ch211-12e13.10 [Source:ZFIN;Acc:ZDB-GENE-060526-25]	ENSDARG00000095523	23.1916	7.08331	1.8312	3.86811	0.000109681	0.00102789
rgma	repulsive guidance molecule family member a [Source:ZFIN;Acc:ZDB-GENE-040527-1]	ENSDARG00000012248	42.7483	7.08308	1.57955	4.48423	7.31788e-06	0.000106134
TMEM38B	transmembrane protein 38B [Source:HGNC Symbol;Acc:HGNC:25535]	ENSDARG00000100549	18.2185	7.08079	1.56777	4.51647	6.28797e-06	9.32993e-05
crhbp	corticotropin releasing hormone binding protein [Source:ZFIN;Acc:ZDB-GENE-040801-196]	ENSDARG00000024831	22.9269	7.08073	1.82264	3.88489	0.000102378	0.000966752
ccr12b.2	chemokine (C-C motif) receptor 12b, tandem duplicate 2 [Source:ZFIN;Acc:ZDB-GENE-070301-2]	ENSDARG00000026417	38.0734	7.07988	1.48102	4.78042	1.74926e-06	3.29646e-05
CR788231.1	NA	ENSDARG00000052288	19.0914	7.07938	1.62868	4.34671	1.38195e-05	0.00018013
si:dkey-91i10.3	si:dkey-91i10.3 [Source:ZFIN;Acc:ZDB-GENE-081105-124]	ENSDARG00000057262	26.4474	7.07752	1.94877	3.63179	0.000281457	0.00225672
baiap2l1a	BAI1-associated protein 2-like 1a [Source:ZFIN;Acc:ZDB-GENE-031201-1]	ENSDARG00000029305	18.5716	7.07536	1.59804	4.42752	9.53223e-06	0.000133244
zgc:110283	zgc:110283 [Source:ZFIN;Acc:ZDB-GENE-050417-72]	ENSDARG00000098481	20.6581	7.07517	1.7221	4.10846	3.98304e-05	0.000435254
FAM208A (2 of 2)	family with sequence similarity 208, member A [Source:HGNC Symbol;Acc:HGNC:30314]	ENSDARG00000089893	147.07	7.07461	1.45174	4.87318	1.09814e-06	2.20835e-05
si:dkey-70e17.2	si:dkey-70e17.2 [Source:ZFIN;Acc:ZDB-GENE-081107-72]	ENSDARG00000093577	18.1166	7.07345	1.56798	4.51118	6.44666e-06	9.52472e-05
haus5	HAUS augmin-like complex, subunit 5 [Source:ZFIN;Acc:ZDB-GENE-041114-150]	ENSDARG00000019156	23.4233	7.07242	1.8488	3.8254	0.000130557	0.0011884
itgb1b.1	integrin, beta 1b.1 [Source:ZFIN;Acc:ZDB-GENE-060803-3]	ENSDARG00000053232	17.8635	7.07099	1.55169	4.55695	5.1901e-06	8.02353e-05
zgc:136308	zgc:136308 [Source:ZFIN;Acc:ZDB-GENE-060512-206]	ENSDARG00000100309	20.8743	7.07053	1.73727	4.0699	4.70324e-05	0.000500421
capn12	calpain 12 [Source:ZFIN;Acc:ZDB-GENE-050419-245]	ENSDARG00000010758	18.6719	7.06965	1.61038	4.39004	1.1333e-05	0.000153258
CR847844.2	NA	ENSDARG00000087245	19.4889	7.06873	1.66299	4.25061	2.13185e-05	0.000259936
comta	catechol-O-methyltransferase a [Source:ZFIN;Acc:ZDB-GENE-050913-117]	ENSDARG00000015337	19.1323	7.06476	1.64462	4.29567	1.74164e-05	0.000218807
klhl5	kelch-like family member 5 [Source:ZFIN;Acc:ZDB-GENE-080424-7]	ENSDARG00000062122	19.614	7.06301	1.67523	4.21614	2.48524e-05	0.000295356
golph3l	golgi phosphoprotein 3-like [Source:ZFIN;Acc:ZDB-GENE-051113-168]	ENSDARG00000036943	32.4844	7.05919	1.57873	4.47144	7.76947e-06	0.000111474
ptpdc1a	protein tyrosine phosphatase domain containing 1a [Source:ZFIN;Acc:ZDB-GENE-070112-632]	ENSDARG00000061656	22.0772	7.05893	1.80334	3.91437	9.06412e-05	0.000878355
MFAP4 (3 of 14)	microfibrillar-associated protein 4 [Source:HGNC Symbol;Acc:HGNC:7035]	ENSDARG00000038683	17.8522	7.05836	1.56376	4.5137	6.37071e-06	9.43659e-05
snx18b	sorting nexin 18b [Source:ZFIN;Acc:ZDB-GENE-080213-6]	ENSDARG00000044246	17.6677	7.05746	1.55087	4.55065	5.34811e-06	8.20154e-05
PARP10	poly (ADP-ribose) polymerase family, member 10 [Source:HGNC Symbol;Acc:HGNC:25895]	ENSDARG00000087145	57.5002	7.0573	1.33745	5.27669	1.31535e-07	3.88018e-06
srpx2	sushi-repeat containing protein, X-linked 2 [Source:ZFIN;Acc:ZDB-GENE-110411-231]	ENSDARG00000034559	42.7344	7.05606	1.6202	4.35505	1.33037e-05	0.00017498
gtf3c4	general transcription factor IIIC, polypeptide 4 [Source:ZFIN;Acc:ZDB-GENE-041008-147]	ENSDARG00000069538	18.674	7.05568	1.62405	4.34451	1.39588e-05	0.000181483
tmem55a	transmembrane protein 55A [Source:ZFIN;Acc:ZDB-GENE-060503-854]	ENSDARG00000056034	28.9528	7.05438	1.37252	5.13973	2.75134e-07	7.01975e-06
si:dkey-38l22.2	si:dkey-38l22.2 [Source:ZFIN;Acc:ZDB-GENE-141216-433]	ENSDARG00000098379	20.8665	7.05395	1.75016	4.03045	5.56701e-05	0.000578509
pde5ab	phosphodiesterase 5A, cGMP-specific, b [Source:ZFIN;Acc:ZDB-GENE-060824-4]	ENSDARG00000051915	35.6093	7.04891	1.43587	4.90915	9.14716e-07	1.8898e-05
klhl42	kelch-like family, member 42 [Source:ZFIN;Acc:ZDB-GENE-041210-190]	ENSDARG00000006011	22.8405	7.04627	1.84502	3.81907	0.000133955	0.00121383
CABZ01071909.1	NA	ENSDARG00000091841	17.593	7.04523	1.55789	4.5223	6.11716e-06	9.13107e-05
zbtb34	zinc finger and BTB domain containing 34 [Source:ZFIN;Acc:ZDB-GENE-050624-2]	ENSDARG00000013492	77.9631	7.04394	1.17397	6.00011	1.9718e-09	1.37207e-07
nkain4	Na+/K+ transporting ATPase interacting 4 [Source:ZFIN;Acc:ZDB-GENE-080204-60]	ENSDARG00000062699	18.3734	7.04357	1.61536	4.36039	1.29834e-05	0.000171679
slc44a1a	solute carrier family 44 (choline transporter), member 1a [Source:ZFIN;Acc:ZDB-GENE-050417-204]	ENSDARG00000015946	17.8541	7.04302	1.57933	4.45949	8.21548e-06	0.000117195
hlfb	hepatic leukemia factor b [Source:ZFIN;Acc:ZDB-GENE-110420-3]	ENSDARG00000061011	17.5827	7.03986	1.56231	4.50604	6.60482e-06	9.72532e-05
pcyt1ba	phosphate cytidylyltransferase 1, choline, beta a [Source:ZFIN;Acc:ZDB-GENE-061220-4]	ENSDARG00000058162	17.7687	7.03692	1.57935	4.45558	8.36682e-06	0.000119061
pgap1	post-GPI attachment to proteins 1 [Source:ZFIN;Acc:ZDB-GENE-090313-216]	ENSDARG00000062465	18.1668	7.03493	1.60921	4.37168	1.23296e-05	0.000164159
PARP11	poly (ADP-ribose) polymerase family, member 11 [Source:HGNC Symbol;Acc:HGNC:1186]	ENSDARG00000098716	17.5761	7.03238	1.56971	4.48005	7.46266e-06	0.000107596
capn10	calpain 10 [Source:ZFIN;Acc:ZDB-GENE-110411-137]	ENSDARG00000076634	18.3051	7.0319	1.62179	4.3359	1.45167e-05	0.000187809
si:dkey-72l17.6	si:dkey-72l17.6 [Source:ZFIN;Acc:ZDB-GENE-110913-49]	ENSDARG00000102008	21.0693	7.03146	1.77889	3.95272	7.72691e-05	0.000765911
zgc:136930	zgc:136930 [Source:ZFIN;Acc:ZDB-GENE-060312-16]	ENSDARG00000055192	19.7323	7.02735	1.71354	4.10107	4.11246e-05	0.000445752
renbp	renin binding protein [Source:ZFIN;Acc:ZDB-GENE-041212-34]	ENSDARG00000008931	17.5561	7.02445	1.57624	4.45645	8.33277e-06	0.000118674
si:ch73-138e16.8	si:ch73-138e16.8 [Source:ZFIN;Acc:ZDB-GENE-070705-207]	ENSDARG00000102738	32.5808	7.02352	1.36366	5.1505	2.59789e-07	6.68717e-06
zgc:153654	zgc:153654 [Source:ZFIN;Acc:ZDB-GENE-060929-1102]	ENSDARG00000060322	20.7653	7.02074	1.77251	3.9609	7.46663e-05	0.000744734
lig4	ligase IV, DNA, ATP-dependent [Source:ZFIN;Acc:ZDB-GENE-070820-10]	ENSDARG00000060620	20.1402	7.02015	1.7412	4.03179	5.53539e-05	0.000575568
ppp1r35	protein phosphatase 1, regulatory subunit 35 [Source:ZFIN;Acc:ZDB-GENE-060825-232]	ENSDARG00000068916	20.8826	7.01944	1.77918	3.94533	7.96896e-05	0.000788052
fam214b	family with sequence similarity 214, member B [Source:ZFIN;Acc:ZDB-GENE-060526-330]	ENSDARG00000068650	37.711	7.01764	1.51915	4.61944	3.84773e-06	6.31296e-05
CU467646.7	NA	ENSDARG00000104678	21.2291	7.01581	1.79832	3.90131	9.56746e-05	0.000916413
ccny	cyclin Y [Source:ZFIN;Acc:ZDB-GENE-091117-45]	ENSDARG00000063677	21.2724	7.01434	1.80145	3.89373	9.8716e-05	0.000938802
ftr57	finTRIM family, member 57 [Source:ZFIN;Acc:ZDB-GENE-090312-35]	ENSDARG00000074360	19.0435	7.01134	1.68721	4.15558	3.24462e-05	0.000369432
cds1	CDP-diacylglycerol synthase (phosphatidate cytidylyltransferase) 1 [Source:ZFIN;Acc:ZDB-GENE-070705-78]	ENSDARG00000019549	42.0196	7.01095	1.37721	5.09069	3.56764e-07	8.59747e-06
5S_rRNA	5S ribosomal RNA [Source:RFAM;Acc:RF00001]	ENSDARG00000100748	17.4249	7.0103	1.58032	4.436	9.16479e-06	0.000129357
si:dkeyp-117h8.2	si:dkeyp-117h8.2 [Source:ZFIN;Acc:ZDB-GENE-041210-321]	ENSDARG00000011602	43.2158	7.00964	1.66714	4.20458	2.61569e-05	0.000306663
SYTL2 (1 of 2)	synaptotagmin-like 2 [Source:HGNC Symbol;Acc:HGNC:15585]	ENSDARG00000061956	154.953	7.00906	1.17336	5.97352	2.32189e-09	1.5457e-07
znf970	zinc finger protein 970 [Source:ZFIN;Acc:ZDB-GENE-131121-32]	ENSDARG00000086494	56.8996	7.00869	1.42842	4.90659	9.26712e-07	1.90778e-05
SLC16A2 (1 of 2)	solute carrier family 16, member 2 (thyroid hormone transporter) [Source:HGNC Symbol;Acc:HGNC:10923]	ENSDARG00000098694	21.0195	7.00845	1.79426	3.90604	9.38197e-05	0.000902112
BX511227.1	NA	ENSDARG00000075492	19.9955	7.00307	1.74818	4.00591	6.17787e-05	0.000630673
exoc3l2a	exocyst complex component 3-like 2a [Source:ZFIN;Acc:ZDB-GENE-060526-343]	ENSDARG00000008414	17.2377	7.00146	1.57542	4.44419	8.82247e-06	0.000125033
rfx3	regulatory factor X, 3 (influences HLA class II expression) [Source:ZFIN;Acc:ZDB-GENE-061103-253]	ENSDARG00000014550	19.8906	6.99982	1.74542	4.01038	6.06199e-05	0.000621399
SECISBP2L	SECIS binding protein 2-like [Source:HGNC Symbol;Acc:HGNC:28997]	ENSDARG00000100084	18.9373	6.99935	1.69162	4.13767	3.50847e-05	0.000393796
si:ch211-191a16.5	si:ch211-191a16.5 [Source:ZFIN;Acc:ZDB-GENE-121214-56]	ENSDARG00000096545	19.0907	6.99518	1.70421	4.10464	4.04943e-05	0.000440293
prkra	protein kinase, interferon-inducible double stranded RNA dependent activator [Source:ZFIN;Acc:ZDB-GENE-050309-206]	ENSDARG00000076718	18.0991	6.99509	1.64263	4.25847	2.05834e-05	0.000252746
si:dkey-231a18.2	si:dkey-231a18.2 [Source:ZFIN;Acc:ZDB-GENE-131121-239]	ENSDARG00000096999	16.989	6.99509	1.56251	4.47682	7.57626e-06	0.000108971
rhof	ras homolog family member F [Source:ZFIN;Acc:ZDB-GENE-050522-280]	ENSDARG00000054389	41.8666	6.99357	1.61708	4.32482	1.52653e-05	0.000195601
C2H3orf58 (1 of 2)	chromosome 3 open reading frame 58 [Source:HGNC Symbol;Acc:HGNC:28490]	ENSDARG00000012816	17.6191	6.99352	1.61152	4.33972	1.42666e-05	0.000184986
gpc4	glypican 4 [Source:ZFIN;Acc:ZDB-GENE-011119-1]	ENSDARG00000015472	226.138	6.99211	1.09676	6.37527	1.82641e-10	2.15877e-08
fam169b	family with sequence similarity 169, member B [Source:ZFIN;Acc:ZDB-GENE-050419-217]	ENSDARG00000069321	21.4682	6.99189	1.82776	3.82538	0.00013057	0.0011884
cmasb	cytidine monophosphate N-acetylneuraminic acid synthetase b [Source:ZFIN;Acc:ZDB-GENE-120427-1]	ENSDARG00000089903	18.7773	6.99187	1.68881	4.14011	3.47139e-05	0.000390644
ttc39a	tetratricopeptide repeat domain 39A [Source:ZFIN;Acc:ZDB-GENE-091116-42]	ENSDARG00000074126	20.0602	6.99186	1.76029	3.972	7.12723e-05	0.000712928
zpld1b	zona pellucida-like domain containing 1b [Source:ZFIN;Acc:ZDB-GENE-121214-104]	ENSDARG00000063372	17.8838	6.99138	1.63211	4.28364	1.83863e-05	0.000229499
flvcr2b	feline leukemia virus subgroup C cellular receptor family, member 2b [Source:ZFIN;Acc:ZDB-GENE-041210-312]	ENSDARG00000031506	152.273	6.99076	1.06234	6.58053	4.68765e-11	6.96136e-09
si:ch211-53m15.2	si:ch211-53m15.2 [Source:ZFIN;Acc:ZDB-GENE-100922-24]	ENSDARG00000094928	36.2699	6.99054	1.80911	3.86408	0.000111508	0.00103996
MMP25 (1 of 2)	matrix metallopeptidase 25 [Source:HGNC Symbol;Acc:HGNC:14246]	ENSDARG00000010556	17.7188	6.98895	1.62258	4.30732	1.65245e-05	0.000209725
cx32.2	connexin 32.2 [Source:ZFIN;Acc:ZDB-GENE-050303-1]	ENSDARG00000076789	42.5942	6.9887	1.45929	4.78911	1.67521e-06	3.17387e-05
galnt8b.2	polypeptide N-acetylgalactosaminyltransferase 8b, tandem duplicate 2 [Source:ZFIN;Acc:ZDB-GENE-041210-84]	ENSDARG00000095324	18.3512	6.98713	1.6669	4.19168	2.76891e-05	0.00032159
havcr2	hepatitis A virus cellular receptor 2 [Source:ZFIN;Acc:ZDB-GENE-091204-20]	ENSDARG00000091692	18.6293	6.98345	1.68763	4.13801	3.50324e-05	0.000393718
si:dkey-13n15.10	si:dkey-13n15.10 [Source:ZFIN;Acc:ZDB-GENE-060526-208]	ENSDARG00000092793	17.676	6.98341	1.62496	4.2976	1.72657e-05	0.000217466
ponzr2	plac8 onzin related protein 2 [Source:ZFIN;Acc:ZDB-GENE-050411-41]	ENSDARG00000088539	17.1229	6.98166	1.58621	4.40147	1.07518e-05	0.000147096
mybpc2b	myosin binding protein C, fast type b [Source:ZFIN;Acc:ZDB-GENE-050320-80]	ENSDARG00000021265	36.832	6.97965	2.22067	3.14303	0.00167209	0.0100412
cldn11a	claudin 11a [Source:ZFIN;Acc:ZDB-GENE-040718-369]	ENSDARG00000020031	17.0323	6.97785	1.58328	4.40722	1.04705e-05	0.00014427
cyb5d2	cytochrome b5 domain containing 2 [Source:ZFIN;Acc:ZDB-GENE-050506-83]	ENSDARG00000061006	17.46	6.97702	1.61614	4.31708	1.58109e-05	0.000201403
cln6a	ceroid-lipofuscinosis, neuronal 6a [Source:ZFIN;Acc:ZDB-GENE-041010-57]	ENSDARG00000077584	21.8927	6.97306	1.86023	3.74848	0.000177907	0.00153716
herc7	hect domain and RLD 7 [Source:ZFIN;Acc:ZDB-GENE-091204-164]	ENSDARG00000098906	97.194	6.97207	1.17127	5.95256	2.63985e-09	1.69252e-07
mctp1b	multiple C2 domains, transmembrane 1b [Source:ZFIN;Acc:ZDB-GENE-090313-382]	ENSDARG00000060871	23.0819	6.97185	1.90776	3.65447	0.000257716	0.00209734
C25H15orf27	chromosome 15 open reading frame 27 [Source:HGNC Symbol;Acc:HGNC:26763]	ENSDARG00000101297	16.8518	6.97055	1.57671	4.42096	9.82651e-06	0.000136588
ago1	argonaute RISC catalytic component 1 [Source:ZFIN;Acc:ZDB-GENE-110606-3]	ENSDARG00000092644	20.4982	6.96883	1.80091	3.86961	0.000109008	0.00102311
SLC17A2	solute carrier family 17, member 2 [Source:HGNC Symbol;Acc:HGNC:10930]	ENSDARG00000086739	22.538	6.96857	1.88951	3.68804	0.000225992	0.00188507
stk25a	serine/threonine kinase 25a [Source:ZFIN;Acc:ZDB-GENE-041010-92]	ENSDARG00000002210	27.4767	6.96767	1.39737	4.98627	6.15553e-07	1.35212e-05
MFAP4 (6 of 14)	microfibrillar-associated protein 4 [Source:HGNC Symbol;Acc:HGNC:7035]	ENSDARG00000090557	29.2857	6.96719	1.52031	4.58273	4.58939e-06	7.27291e-05
mhc1zfa	major histocompatibility complex class I ZFA [Source:ZFIN;Acc:ZDB-GENE-130206-9]	ENSDARG00000088022	20.9894	6.96602	1.82639	3.81408	0.00013669	0.00123184
acot11a	acyl-CoA thioesterase 11a [Source:ZFIN;Acc:ZDB-GENE-050522-538]	ENSDARG00000058229	36.134	6.96375	1.51787	4.58784	4.47861e-06	7.14562e-05
EFEMP1 (2 of 2)	EGF containing fibulin-like extracellular matrix protein 1 [Source:HGNC Symbol;Acc:HGNC:3218]	ENSDARG00000104210	17.0379	6.96193	1.59956	4.3524	1.34654e-05	0.000176575
CYP27B1	cytochrome P450, family 27, subfamily B, polypeptide 1 [Source:HGNC Symbol;Acc:HGNC:2606]	ENSDARG00000045015	22.2876	6.96149	1.88484	3.69341	0.000221267	0.00185546
zgc:136858	zgc:136858 [Source:ZFIN;Acc:ZDB-GENE-060421-6632]	ENSDARG00000070830	17.5273	6.96012	1.63697	4.25182	2.1204e-05	0.000258903
tceanc2	transcription elongation factor A (SII) N-terminal and central domain containing 2 [Source:ZFIN;Acc:ZDB-GENE-070705-486]	ENSDARG00000062919	16.5493	6.9596	1.56377	4.45053	8.56599e-06	0.000121696
lgalsla	lectin, galactoside-binding-like a [Source:ZFIN;Acc:ZDB-GENE-060616-24]	ENSDARG00000059060	18.1038	6.95683	1.67836	4.14501	3.39803e-05	0.000384019
zgc:153896	zgc:153896 [Source:ZFIN;Acc:ZDB-GENE-060825-119]	ENSDARG00000003977	33.3732	6.95674	1.44077	4.82849	1.37572e-06	2.67662e-05
bivm	basic, immunoglobulin-like variable motif containing [Source:ZFIN;Acc:ZDB-GENE-010822-3]	ENSDARG00000061409	20	6.95553	1.78697	3.89235	9.92764e-05	0.000942929
mmp23bb	matrix metallopeptidase 23bb [Source:ZFIN;Acc:ZDB-GENE-050417-448]	ENSDARG00000009825	17.146	6.95311	1.61632	4.30181	1.69405e-05	0.000213755
rltpr	RGD motif, leucine rich repeats, tropomodulin domain and proline-rich containing [Source:ZFIN;Acc:ZDB-GENE-050419-197]	ENSDARG00000056639	17.4253	6.95271	1.63631	4.24901	2.14718e-05	0.000261621
fgfr1bl	fibroblast growth factor receptor 1b, like [Source:ZFIN;Acc:ZDB-GENE-091204-406]	ENSDARG00000075027	79.7215	6.95256	1.30977	5.30822	1.107e-07	3.33925e-06
si:ch211-197l9.2	si:ch211-197l9.2 [Source:ZFIN;Acc:ZDB-GENE-091204-369]	ENSDARG00000078244	18.0522	6.94998	1.68094	4.13458	3.55607e-05	0.000397343
alkbh2	alkB homolog 2, alpha-ketoglutarate-dependent dioxygenase [Source:ZFIN;Acc:ZDB-GENE-060526-327]	ENSDARG00000059856	52.4494	6.9484	1.27835	5.43545	5.46585e-08	1.8585e-06
OSBPL8	oxysterol binding protein-like 8 [Source:HGNC Symbol;Acc:HGNC:16396]	ENSDARG00000039724	21.7629	6.94706	1.87381	3.70745	0.000209359	0.00177099
ncanb	neurocan b [Source:ZFIN;Acc:ZDB-GENE-050208-586]	ENSDARG00000005783	17.6468	6.94687	1.65763	4.19084	2.77923e-05	0.000322572
si:busm1-104n07.3	si:busm1-104n07.3 [Source:ZFIN;Acc:ZDB-GENE-030616-99]	ENSDARG00000074510	17.9665	6.94659	1.6788	4.13784	3.50598e-05	0.000393771
zgc:194007	zgc:194007 [Source:ZFIN;Acc:ZDB-GENE-081022-49]	ENSDARG00000091860	17.1849	6.9451	1.62658	4.26975	1.95688e-05	0.000242171
rtn2a	reticulon 2a [Source:ZFIN;Acc:ZDB-GENE-060420-1]	ENSDARG00000016088	36.1105	6.94498	2.22652	3.11921	0.00181334	0.0107169
chtf8	CTF8, chromosome transmission fidelity factor 8 homolog (S. cerevisiae) [Source:ZFIN;Acc:ZDB-GENE-050419-148]	ENSDARG00000069045	16.5906	6.94471	1.58219	4.38929	1.13721e-05	0.000153528
zbtb2a	zinc finger and BTB domain containing 2a [Source:ZFIN;Acc:ZDB-GENE-040426-726]	ENSDARG00000044038	16.3268	6.94024	1.56533	4.43374	9.26141e-06	0.000130252
C19H1orf109	chromosome 1 open reading frame 109 [Source:HGNC Symbol;Acc:HGNC:26039]	ENSDARG00000012113	51.9721	6.93927	1.2637	5.49124	3.99122e-08	1.43504e-06
FP243385.1	NA	ENSDARG00000075985	18.5962	6.93664	1.7265	4.01775	5.87556e-05	0.000605139
zgc:174906	zgc:174906 [Source:ZFIN;Acc:ZDB-GENE-030131-6125]	ENSDARG00000075314	41.7467	6.9336	1.50958	4.59305	4.36808e-06	7.00789e-05
TRIL	TLR4 interactor with leucine-rich repeats [Source:HGNC Symbol;Acc:HGNC:22200]	ENSDARG00000100791	18.7468	6.93281	1.73824	3.98841	6.65182e-05	0.000673516
msh3	mutS homolog 3 (E. coli) [Source:ZFIN;Acc:ZDB-GENE-060526-307]	ENSDARG00000063276	17.9145	6.93225	1.68807	4.10662	4.01487e-05	0.000437357
TSTA3 (3 of 3)	tissue specific transplantation antigen P35B [Source:HGNC Symbol;Acc:HGNC:12390]	ENSDARG00000042661	19.0758	6.93021	1.7594	3.93896	8.18363e-05	0.000804245
fam63b	family with sequence similarity 63, member B [Source:ZFIN;Acc:ZDB-GENE-030616-328]	ENSDARG00000017431	84.5239	6.92919	1.49152	4.64573	3.38879e-06	5.69441e-05
itpr3	inositol 1,4,5-trisphosphate receptor, type 3 [Source:ZFIN;Acc:ZDB-GENE-070605-1]	ENSDARG00000061741	206.806	6.92883	1.13945	6.08086	1.19539e-09	9.06986e-08
C5H2orf42	chromosome 2 open reading frame 42 [Source:HGNC Symbol;Acc:HGNC:26056]	ENSDARG00000059636	32.0942	6.92753	1.42235	4.87049	1.11324e-06	2.23355e-05
si:dkey-162h11.3	si:dkey-162h11.3 [Source:ZFIN;Acc:ZDB-GENE-121214-324]	ENSDARG00000088432	16.3626	6.92667	1.58238	4.37739	1.20111e-05	0.00016078
atp6v1e1a	ATPase, H+ transporting, lysosomal, V1 subunit E1a [Source:ZFIN;Acc:ZDB-GENE-041212-51]	ENSDARG00000003635	20.4658	6.92467	1.83366	3.77643	0.000159093	0.00140603
dre-mir-21-2	dre-mir-21-2 [Source:miRBase;Acc:MI0001909]	ENSDARG00000080484	27.7282	6.92465	1.47884	4.6825	2.834e-06	4.88984e-05
haus3	HAUS augmin-like complex, subunit 3 [Source:ZFIN;Acc:ZDB-GENE-060929-592]	ENSDARG00000061385	16.9829	6.92426	1.63249	4.24154	2.21991e-05	0.000269178
si:dkey-40c11.2	si:dkey-40c11.2 [Source:ZFIN;Acc:ZDB-GENE-060526-300]	ENSDARG00000032482	60.2032	6.92159	1.15345	6.00079	1.96355e-09	1.37207e-07
si:dkey-217l24.1	si:dkey-217l24.1 [Source:ZFIN;Acc:ZDB-GENE-131121-4]	ENSDARG00000062199	32.5635	6.91923	1.44484	4.78891	1.6769e-06	3.17387e-05
cyldl	cylindromatosis (turban tumor syndrome), like [Source:ZFIN;Acc:ZDB-GENE-131127-190]	ENSDARG00000090153	21.9441	6.91808	1.90211	3.63705	0.00027578	0.00221529
zeb2b	zinc finger E-box binding homeobox 2b [Source:ZFIN;Acc:ZDB-GENE-080717-1]	ENSDARG00000078416	27.4218	6.9168	1.46888	4.70891	2.4905e-06	4.42911e-05
ftr69	finTRIM family, member 69 [Source:ZFIN;Acc:ZDB-GENE-090508-10]	ENSDARG00000052646	17.2627	6.91615	1.65959	4.16738	3.08123e-05	0.000352213
prp	persistent plexus [Source:ZFIN;Acc:ZDB-GENE-090826-1]	ENSDARG00000101592	19.3978	6.91603	1.7882	3.8676	0.000109913	0.00102951
gba	glucosidase, beta, acid [Source:ZFIN;Acc:ZDB-GENE-100922-270]	ENSDARG00000076058	17.6544	6.91413	1.68748	4.09732	4.17953e-05	0.000451894
si:dkey-92f12.3	si:dkey-92f12.3 [Source:ZFIN;Acc:ZDB-GENE-091204-101]	ENSDARG00000094064	16.6006	6.91218	1.61558	4.27845	1.88198e-05	0.000234069
fads2	fatty acid desaturase 2 [Source:ZFIN;Acc:ZDB-GENE-011212-1]	ENSDARG00000019532	19.1158	6.91187	1.77627	3.89122	9.97418e-05	0.000945968
fut9b	fucosyltransferase 9b [Source:ZFIN;Acc:ZDB-GENE-030131-9925]	ENSDARG00000067524	18.5884	6.91171	1.74685	3.95666	7.60043e-05	0.00075591
tlr4ba	toll-like receptor 4b, duplicate a [Source:ZFIN;Acc:ZDB-GENE-040219-8]	ENSDARG00000019742	18.6512	6.91157	1.75121	3.94673	7.92251e-05	0.000783904
si:dkey-42l23.4	si:dkey-42l23.4 [Source:ZFIN;Acc:ZDB-GENE-131127-534]	ENSDARG00000097782	20.5949	6.91093	1.84993	3.73578	0.000187131	0.00160642
pusl1	pseudouridylate synthase-like 1 [Source:ZFIN;Acc:ZDB-GENE-101110-1]	ENSDARG00000074565	17.457	6.90957	1.67901	4.11528	3.86717e-05	0.000425805
sult5a1	sulfotransferase family 5A, member 1 [Source:ZFIN;Acc:ZDB-GENE-060929-978]	ENSDARG00000007769	18.0678	6.90879	1.71866	4.01987	5.82306e-05	0.000601162
si:dkey-1h6.8	si:dkey-1h6.8 [Source:ZFIN;Acc:ZDB-GENE-130603-8]	ENSDARG00000096703	18.2286	6.90679	1.73059	3.99102	6.57907e-05	0.000666538
si:ch73-299h12.8	si:ch73-299h12.8 [Source:ZFIN;Acc:ZDB-GENE-081031-66]	ENSDARG00000103237	55.5962	6.90611	1.56995	4.39893	1.08784e-05	0.000148594
znf45l	zinc finger 45 like [Source:ZFIN;Acc:ZDB-GENE-050320-63]	ENSDARG00000105056	17.3128	6.9045	1.67412	4.12426	3.71928e-05	0.000412397
upp1	uridine phosphorylase 1 [Source:ZFIN;Acc:ZDB-GENE-050306-2]	ENSDARG00000040869	17.4952	6.90428	1.68591	4.09529	4.21635e-05	0.000454743
si:dkey-225n22.4	si:dkey-225n22.4 [Source:ZFIN;Acc:ZDB-GENE-120709-30]	ENSDARG00000077245	16.8206	6.90291	1.64081	4.20701	2.58777e-05	0.000304418
erbb3b	erb-b2 receptor tyrosine kinase 3b [Source:ZFIN;Acc:ZDB-GENE-050107-1]	ENSDARG00000036993	90.501	6.90213	1.56737	4.40363	1.06454e-05	0.000146217
rorb	RAR-related orphan receptor B [Source:ZFIN;Acc:ZDB-GENE-061204-2]	ENSDARG00000033498	16.8055	6.90105	1.64102	4.20534	2.60689e-05	0.000305839
zgc:174637	zgc:174637 [Source:ZFIN;Acc:ZDB-GENE-071004-70]	ENSDARG00000097789	16.1875	6.89755	1.59767	4.31727	1.57971e-05	0.000201375
dytn	dystrotelin [Source:ZFIN;Acc:ZDB-GENE-070124-2]	ENSDARG00000071025	15.9283	6.89662	1.57726	4.37254	1.2281e-05	0.000163763
GPR35 (3 of 3)	G protein-coupled receptor 35 [Source:HGNC Symbol;Acc:HGNC:4492]	ENSDARG00000086776	17.6509	6.89553	1.70463	4.04517	5.22846e-05	0.000548247
SLC35G1	solute carrier family 35, member G1 [Source:HGNC Symbol;Acc:HGNC:26607]	ENSDARG00000063268	16.4386	6.89463	1.61979	4.2565	2.07656e-05	0.000254265
oip5	opa interacting protein 5 [Source:ZFIN;Acc:ZDB-GENE-090313-328]	ENSDARG00000093597	18.353	6.89462	1.74819	3.94386	8.01796e-05	0.000791995
kansl1l	KAT8 regulatory NSL complex subunit 1-like [Source:ZFIN;Acc:ZDB-GENE-081104-473]	ENSDARG00000075284	16.5488	6.894	1.62888	4.23234	2.3127e-05	0.000278856
si:ch211-170d8.8	si:ch211-170d8.8 [Source:ZFIN;Acc:ZDB-GENE-110411-272]	ENSDARG00000090945	18.9062	6.89367	1.78022	3.87238	0.000107779	0.00101334
CHRM1 (1 of 2)	cholinergic receptor, muscarinic 1 [Source:HGNC Symbol;Acc:HGNC:1950]	ENSDARG00000009121	17.8252	6.89233	1.71794	4.01198	6.02114e-05	0.000618305
slc19a2	solute carrier family 19 (thiamine transporter), member 2 [Source:ZFIN;Acc:ZDB-GENE-110411-262]	ENSDARG00000059712	17.3365	6.89114	1.68725	4.08424	4.42216e-05	0.000473706
melk	maternal embryonic leucine zipper kinase [Source:ZFIN;Acc:ZDB-GENE-990603-5]	ENSDARG00000030759	18.488	6.88782	1.7618	3.90954	9.24722e-05	0.000894104
kif26bb	kinesin family member 26Bb [Source:ZFIN;Acc:ZDB-GENE-041001-188]	ENSDARG00000024575	18.9334	6.88732	1.78681	3.85453	0.000115952	0.00107506
si:ch211-235e15.1	si:ch211-235e15.1 [Source:ZFIN;Acc:ZDB-GENE-131121-14]	ENSDARG00000100270	20.4307	6.88605	1.86145	3.69929	0.0002162	0.00181972
5S_rRNA	5S ribosomal RNA [Source:RFAM;Acc:RF00001]	ENSDARG00000085985	16.4789	6.88561	1.63183	4.21956	2.44779e-05	0.000291904
CABZ01085042.1	NA	ENSDARG00000104493	77.5292	6.88552	1.44683	4.75902	1.94532e-06	3.6111e-05
ubash3ba	ubiquitin associated and SH3 domain containing Ba [Source:ZFIN;Acc:ZDB-GENE-060526-172]	ENSDARG00000061243	16.4612	6.88524	1.6306	4.22253	2.41575e-05	0.000288281
sall2	spalt-like transcription factor 2 [Source:ZFIN;Acc:ZDB-GENE-030829-32]	ENSDARG00000075116	16.095	6.88276	1.60456	4.28949	1.79084e-05	0.000224178
adgrf8	adhesion G protein-coupled receptor F8 [Source:ZFIN;Acc:ZDB-GENE-130531-41]	ENSDARG00000093316	15.7284	6.88194	1.57519	4.36895	1.24843e-05	0.000165837
si:ch73-166o21.2	si:ch73-166o21.2 [Source:ZFIN;Acc:ZDB-GENE-131126-7]	ENSDARG00000097009	33.2727	6.88187	2.21219	3.11088	0.00186529	0.0109676
srsf3a	serine/arginine-rich splicing factor 3a [Source:ZFIN;Acc:ZDB-GENE-030616-631]	ENSDARG00000100815	17.5852	6.88142	1.71281	4.01762	5.879e-05	0.000605139
ankrd6b	ankyrin repeat domain 6b [Source:ZFIN;Acc:ZDB-GENE-030916-4]	ENSDARG00000029370	16.6039	6.88049	1.6461	4.17989	2.91656e-05	0.000335376
gna15.1	guanine nucleotide binding protein (G protein), alpha 15 (Gq class), tandem duplicate 1 [Source:ZFIN;Acc:ZDB-GENE-040801-146]	ENSDARG00000016364	25.4582	6.87909	1.37479	5.00373	5.62304e-07	1.25579e-05
si:dkey-111k7.3	si:dkey-111k7.3 [Source:ZFIN;Acc:ZDB-GENE-081104-304]	ENSDARG00000094164	35.2717	6.87798	2.24561	3.06286	0.00219236	0.0124852
cyldb	cylindromatosis (turban tumor syndrome), b [Source:ZFIN;Acc:ZDB-GENE-100208-1]	ENSDARG00000089724	16.3073	6.87794	1.6259	4.23023	2.33455e-05	0.000281296
zgc:66484	zgc:66484 [Source:ZFIN;Acc:ZDB-GENE-030131-5768]	ENSDARG00000030478	26.3003	6.8762	1.44685	4.75253	2.00883e-06	3.6974e-05
angel1	angel homolog 1 (Drosophila) [Source:ZFIN;Acc:ZDB-GENE-111020-12]	ENSDARG00000077567	15.9147	6.87609	1.59665	4.30657	1.65802e-05	0.000209972
oafa	OAF homolog a (Drosophila) [Source:ZFIN;Acc:ZDB-GENE-090917-1]	ENSDARG00000075851	15.7546	6.87201	1.58785	4.32786	1.50564e-05	0.000193637
lzts2b	leucine zipper, putative tumor suppressor 2b [Source:ZFIN;Acc:ZDB-GENE-030131-9587]	ENSDARG00000077207	15.6059	6.87004	1.57724	4.35572	1.32628e-05	0.000174577
casp6	caspase 6, apoptosis-related cysteine peptidase [Source:ZFIN;Acc:ZDB-GENE-030825-4]	ENSDARG00000093405	54.1101	6.86691	1.381	4.97241	6.61252e-07	1.43976e-05
dok1a	docking protein 1a [Source:ZFIN;Acc:ZDB-GENE-080721-2]	ENSDARG00000078108	17.3997	6.86668	1.71359	4.00718	6.14479e-05	0.000628433
clcn1a	chloride channel, voltage-sensitive 1a [Source:ZFIN;Acc:ZDB-GENE-060503-333]	ENSDARG00000062084	33.0316	6.86611	2.21576	3.09877	0.00194327	0.0113341
slc8a3	solute carrier family 8 (sodium/calcium exchanger), member 3 [Source:ZFIN;Acc:ZDB-GENE-050810-1]	ENSDARG00000004931	18.5693	6.86523	1.78463	3.84686	0.000119639	0.00110629
xkr8.1	XK, Kell blood group complex subunit-related family, member 8, tandem duplicate 1 [Source:ZFIN;Acc:ZDB-GENE-110106-1]	ENSDARG00000004498	18.2479	6.86145	1.76956	3.87749	0.00010554	0.00099391
si:ch211-217k17.11	si:ch211-217k17.11 [Source:ZFIN;Acc:ZDB-GENE-030131-8636]	ENSDARG00000093748	38.08	6.86139	1.41324	4.85507	1.20346e-06	2.37886e-05
cyp4v7	cytochrome P450, family 4, subfamily V, polypeptide 7 [Source:ZFIN;Acc:ZDB-GENE-061103-88]	ENSDARG00000061585	21.5825	6.86086	1.92781	3.55889	0.000372427	0.00284062
GGA3 (1 of 2)	golgi-associated, gamma adaptin ear containing, ARF binding protein 3 [Source:HGNC Symbol;Acc:HGNC:17079]	ENSDARG00000098871	17.1892	6.85847	1.70701	4.01784	5.87352e-05	0.000605139
sp8a	sp8 transcription factor a [Source:ZFIN;Acc:ZDB-GENE-030131-9849]	ENSDARG00000011870	16.5096	6.85084	1.66726	4.10904	3.97306e-05	0.000434872
si:dkey-24c2.7	si:dkey-24c2.7 [Source:ZFIN;Acc:ZDB-GENE-070912-474]	ENSDARG00000092427	33.2112	6.84926	1.52053	4.50452	6.65236e-06	9.78632e-05
si:dkey-4c15.19	si:dkey-4c15.19 [Source:ZFIN;Acc:ZDB-GENE-050420-13]	ENSDARG00000095667	44.3806	6.84912	1.73637	3.9445	7.99668e-05	0.000790343
LACTB2	lactamase, beta 2 [Source:HGNC Symbol;Acc:HGNC:18512]	ENSDARG00000098784	15.4314	6.84904	1.58346	4.32536	1.52285e-05	0.000195273
fam167aa	family with sequence similarity 167, member Aa [Source:ZFIN;Acc:ZDB-GENE-061013-209]	ENSDARG00000067665	16.7003	6.84866	1.68237	4.07083	4.68463e-05	0.000499053
fbxl18	F-box and leucine-rich repeat protein 18 [Source:ZFIN;Acc:ZDB-GENE-050913-65]	ENSDARG00000007443	49.3953	6.84841	1.34179	5.10395	3.32636e-07	8.1517e-06
pigl	phosphatidylinositol glycan anchor biosynthesis, class L [Source:ZFIN;Acc:ZDB-GENE-050506-60]	ENSDARG00000067752	37.2495	6.84708	1.37855	4.96686	6.80448e-07	1.47233e-05
nid2b	nidogen 2b (osteonidogen) [Source:ZFIN;Acc:ZDB-GENE-040724-143]	ENSDARG00000009471	15.5677	6.84702	1.59754	4.28597	1.81942e-05	0.000227264
si:dkey-176g1.4	si:dkey-176g1.4 [Source:ZFIN;Acc:ZDB-GENE-120215-218]	ENSDARG00000096232	15.9439	6.84334	1.63191	4.19347	2.74722e-05	0.000319712
jag1a	jagged 1a [Source:ZFIN;Acc:ZDB-GENE-011128-2]	ENSDARG00000030289	87.5632	6.84314	1.2171	5.62249	1.88222e-08	8.03527e-07
ftr07	finTRIM family, member 7 [Source:ZFIN;Acc:ZDB-GENE-070912-229]	ENSDARG00000078446	18.9933	6.84276	1.82524	3.74897	0.000177564	0.00153716
birc5a	baculoviral IAP repeat containing 5a [Source:ZFIN;Acc:ZDB-GENE-030826-1]	ENSDARG00000075621	37.2897	6.84259	1.39219	4.91499	8.87856e-07	1.8497e-05
agt	angiotensinogen [Source:ZFIN;Acc:ZDB-GENE-030131-1205]	ENSDARG00000016412	15.5254	6.83944	1.60137	4.27099	1.94606e-05	0.000241348
si:ch211-119d14.3	si:ch211-119d14.3 [Source:ZFIN;Acc:ZDB-GENE-081104-100]	ENSDARG00000075332	18.2773	6.83779	1.791	3.81787	0.000134609	0.00121751
zgc:165423	zgc:165423 [Source:ZFIN;Acc:ZDB-GENE-070720-11]	ENSDARG00000052905	33.1568	6.83549	2.23265	3.0616	0.00220154	0.0125251
slc25a38a	solute carrier family 25, member 38a [Source:ZFIN;Acc:ZDB-GENE-060929-320]	ENSDARG00000059805	21.1814	6.8347	1.92979	3.54167	0.000397599	0.00301015
sgtb	small glutamine-rich tetratricopeptide repeat (TPR)-containing, beta [Source:ZFIN;Acc:ZDB-GENE-040704-72]	ENSDARG00000016769	15.8269	6.83362	1.63205	4.18714	2.82489e-05	0.000326564
tmem150ab	transmembrane protein 150Ab [Source:ZFIN;Acc:ZDB-GENE-040426-1576]	ENSDARG00000035184	15.5746	6.8334	1.61173	4.23979	2.23726e-05	0.000270699
KCTD15	potassium channel tetramerization domain containing 15 [Source:HGNC Symbol;Acc:HGNC:23297]	ENSDARG00000105225	36.0758	6.8324	1.60211	4.26463	2.0023e-05	0.000246912
zgc:162183	zgc:162183 [Source:ZFIN;Acc:ZDB-GENE-070410-30]	ENSDARG00000074663	38.4261	6.82997	1.68941	4.04282	5.28123e-05	0.000552446
arl5c	ADP-ribosylation factor-like 5C [Source:ZFIN;Acc:ZDB-GENE-040426-1866]	ENSDARG00000035719	39.1937	6.82888	1.66478	4.10197	4.09639e-05	0.000444806
zgc:194189	zgc:194189 [Source:ZFIN;Acc:ZDB-GENE-081022-71]	ENSDARG00000008010	19.7921	6.82796	1.87546	3.64068	0.000271922	0.00218936
cadm2a	cell adhesion molecule 2a [Source:ZFIN;Acc:ZDB-GENE-040426-1614]	ENSDARG00000009930	16.414	6.82784	1.68134	4.06094	4.88748e-05	0.00051812
rassf7a	Ras association (RalGDS/AF-6) domain family (N-terminal) member 7a [Source:ZFIN;Acc:ZDB-GENE-091013-3]	ENSDARG00000079917	25.8626	6.82671	1.48488	4.59749	4.27605e-06	6.89205e-05
zgc:172120	zgc:172120 [Source:ZFIN;Acc:ZDB-GENE-080204-46]	ENSDARG00000069199	16.4088	6.82607	1.68284	4.05627	4.98624e-05	0.000527478
GRB7	growth factor receptor-bound protein 7 [Source:HGNC Symbol;Acc:HGNC:4567]	ENSDARG00000042726	18.6138	6.82525	1.81938	3.75141	0.000175845	0.00152536
dnajc25	DnaJ (Hsp40) homolog, subfamily C , member 25 [Source:ZFIN;Acc:ZDB-GENE-081104-137]	ENSDARG00000067613	15.6055	6.82499	1.62222	4.20719	2.58565e-05	0.000304375
zgc:101731	zgc:101731 [Source:ZFIN;Acc:ZDB-GENE-040912-57]	ENSDARG00000040965	16.4038	6.82373	1.68487	4.05001	5.12159e-05	0.000538666
mos	v-mos Moloney murine sarcoma viral oncogene homolog [Source:ZFIN;Acc:ZDB-GENE-040428-3]	ENSDARG00000069744	44.1831	6.82361	1.75865	3.88002	0.000104447	0.000984144
foxg1c	forkhead box G1c [Source:ZFIN;Acc:ZDB-GENE-050419-26]	ENSDARG00000068380	18.1454	6.82216	1.79617	3.79817	0.000145767	0.00130687
si:ch211-288b20.2	si:ch211-288b20.2 [Source:ZFIN;Acc:ZDB-GENE-131127-279]	ENSDARG00000097221	15.4379	6.82175	1.61159	4.23294	2.30657e-05	0.00027831
si:dkey-204h11.10	si:dkey-204h11.10 [Source:ZFIN;Acc:ZDB-GENE-070705-364]	ENSDARG00000095374	24.6553	6.82138	1.39731	4.88181	1.05118e-06	2.12127e-05
zgc:158403	zgc:158403 [Source:ZFIN;Acc:ZDB-GENE-061215-116]	ENSDARG00000062757	31.7821	6.82115	1.49753	4.55495	5.23984e-06	8.06397e-05
tph1a	tryptophan hydroxylase 1 (tryptophan 5-monooxygenase) a [Source:ZFIN;Acc:ZDB-GENE-030317-1]	ENSDARG00000029432	16.2976	6.82103	1.67964	4.06101	4.88605e-05	0.00051812
adora1	adenosine A1 receptor [Source:ZFIN;Acc:ZDB-GENE-081105-156]	ENSDARG00000075694	15.1666	6.82011	1.59029	4.2886	1.79806e-05	0.000224919
GPRIN3	GPRIN family member 3 [Source:HGNC Symbol;Acc:HGNC:27733]	ENSDARG00000075043	25.0013	6.81622	1.43383	4.75386	1.99565e-06	3.6887e-05
itga4	integrin alpha 4 [Source:ZFIN;Acc:ZDB-GENE-110411-108]	ENSDARG00000103056	131.621	6.81531	1.27007	5.36611	8.04537e-08	2.56492e-06
nkd2a	naked cuticle homolog 2a [Source:ZFIN;Acc:ZDB-GENE-071130-1]	ENSDARG00000055271	17.8619	6.81444	1.78661	3.81417	0.000136643	0.00123184
TMEM241 (2 of 2)	transmembrane protein 241 [Source:HGNC Symbol;Acc:HGNC:31723]	ENSDARG00000104905	15.4912	6.80976	1.62777	4.1835	2.87057e-05	0.000330525
ftr41	finTRIM family, member 41 [Source:ZFIN;Acc:ZDB-GENE-090507-6]	ENSDARG00000100250	17.0687	6.8092	1.74281	3.90703	9.34366e-05	0.000898927
si:dkey-204g14.5	si:dkey-204g14.5 [Source:ZFIN;Acc:ZDB-GENE-141211-82]	ENSDARG00000102843	31.4845	6.80895	2.21708	3.07114	0.00213245	0.0122176
bbc3	BCL2 binding component 3 [Source:ZFIN;Acc:ZDB-GENE-070119-4]	ENSDARG00000069282	16.4442	6.80739	1.70251	3.99845	6.37574e-05	0.000648586
ncf2	neutrophil cytosolic factor 2 [Source:ZFIN;Acc:ZDB-GENE-070209-29]	ENSDARG00000005821	122.867	6.7998	1.04222	6.52437	6.82877e-11	9.12691e-09
si:ch211-241j12.3	si:ch211-241j12.3 [Source:ZFIN;Acc:ZDB-GENE-040724-72]	ENSDARG00000043963	15.1781	6.79907	1.61218	4.21732	2.47218e-05	0.000294206
pick1	protein interacting with prkca 1 [Source:ZFIN;Acc:ZDB-GENE-061013-283]	ENSDARG00000071152	18.7642	6.7984	1.84741	3.67997	0.000233262	0.00193089
cpped1	calcineurin-like phosphoesterase domain containing 1 [Source:ZFIN;Acc:ZDB-GENE-041114-118]	ENSDARG00000031968	47.901	6.79632	1.37316	4.94939	7.4448e-07	1.59106e-05
ipp	intracisternal A particle-promoted polypeptide [Source:ZFIN;Acc:ZDB-GENE-080204-28]	ENSDARG00000075339	33.1318	6.7951	1.55801	4.36139	1.2924e-05	0.000171024
si:ch211-199c19.4	si:ch211-199c19.4 [Source:ZFIN;Acc:ZDB-GENE-110914-221]	ENSDARG00000095991	16.2603	6.7944	1.70112	3.99408	6.49472e-05	0.000659146
HIP1R (1 of 2)	huntingtin interacting protein 1 related [Source:HGNC Symbol;Acc:HGNC:18415]	ENSDARG00000060627	38.5541	6.79357	1.67322	4.06018	4.90358e-05	0.00051951
NEK3	NIMA-related kinase 3 [Source:HGNC Symbol;Acc:HGNC:7746]	ENSDARG00000058869	15.2024	6.79198	1.62191	4.18764	2.81869e-05	0.000326124
dgat1a	diacylglycerol O-acyltransferase 1a [Source:ZFIN;Acc:ZDB-GENE-030131-4600]	ENSDARG00000103503	15.3683	6.78918	1.63777	4.14539	3.39239e-05	0.000383742
si:dkey-109a10.1	si:dkey-109a10.1 [Source:ZFIN;Acc:ZDB-GENE-141212-360]	ENSDARG00000103179	14.7046	6.788	1.58194	4.29092	1.77932e-05	0.000223218
sult1st4	sulfotransferase family 1, cytosolic sulfotransferase 4 [Source:ZFIN;Acc:ZDB-GENE-040426-2054]	ENSDARG00000003181	21.3638	6.78724	1.9693	3.44653	0.00056783	0.00407015
si:ch211-137a8.4	si:ch211-137a8.4 [Source:ZFIN;Acc:ZDB-GENE-030131-3742]	ENSDARG00000078748	16.0833	6.78537	1.69689	3.99872	6.36857e-05	0.000648236
hunk	hormonally up-regulated Neu-associated kinase [Source:ZFIN;Acc:ZDB-GENE-050309-240]	ENSDARG00000091317	15.192	6.78476	1.62818	4.16707	3.08533e-05	0.00035245
ZNF70 (3 of 15)	zinc finger protein 70 [Source:HGNC Symbol;Acc:HGNC:13140]	ENSDARG00000095745	30.4852	6.78241	2.21219	3.06592	0.00217001	0.0123741
si:dkey-228d14.5	si:dkey-228d14.5 [Source:ZFIN;Acc:ZDB-GENE-090313-252]	ENSDARG00000057440	14.5991	6.78203	1.57827	4.29714	1.73019e-05	0.000217555
MYO1G	myosin IG [Source:HGNC Symbol;Acc:HGNC:13880]	ENSDARG00000036104	99.2324	6.78023	1.12658	6.0184	1.76145e-09	1.26467e-07
zgc:163061	zgc:163061 [Source:ZFIN;Acc:ZDB-GENE-070410-132]	ENSDARG00000075538	14.9217	6.77964	1.61011	4.21066	2.54623e-05	0.000300958
si:ch211-207i20.2	si:ch211-207i20.2 [Source:ZFIN;Acc:ZDB-GENE-141212-299]	ENSDARG00000099986	15.6514	6.77423	1.67476	4.04489	5.23484e-05	0.000548585
col5a3b	collagen, type V, alpha 3b [Source:ZFIN;Acc:ZDB-GENE-110728-4]	ENSDARG00000101816	44.7381	6.77234	1.36712	4.95372	7.28062e-07	1.55981e-05
SORCS2	sortilin-related VPS10 domain containing receptor 2 [Source:HGNC Symbol;Acc:HGNC:16698]	ENSDARG00000077465	81.7914	6.77219	1.46698	4.61641	3.90438e-06	6.39384e-05
prdm4	PR domain containing 4 [Source:ZFIN;Acc:ZDB-GENE-041210-131]	ENSDARG00000017366	25.9464	6.77178	1.5655	4.32563	1.52097e-05	0.000195177
BX005421.2	NA	ENSDARG00000074607	23.7644	6.77113	2.06049	3.28617	0.00101559	0.00660649
tmprss13a	transmembrane protease, serine 13a [Source:ZFIN;Acc:ZDB-GENE-090309-3]	ENSDARG00000100969	15.056	6.76987	1.63072	4.15146	3.3036e-05	0.000375163
zgc:174935	zgc:174935 [Source:ZFIN;Acc:ZDB-GENE-080204-78]	ENSDARG00000079255	14.5677	6.7694	1.58855	4.26138	2.03166e-05	0.000249823
tyro3	TYRO3 protein tyrosine kinase [Source:ZFIN;Acc:ZDB-GENE-990714-13]	ENSDARG00000005356	14.8649	6.76833	1.61628	4.1876	2.81921e-05	0.000326124
ctns	cystinosin, lysosomal cystine transporter [Source:ZFIN;Acc:ZDB-GENE-050522-352]	ENSDARG00000008890	27.2383	6.76554	1.37953	4.90423	9.37939e-07	1.9286e-05
abcb5	ATP-binding cassette, sub-family B (MDR/TAP), member 5 [Source:ZFIN;Acc:ZDB-GENE-030131-6414]	ENSDARG00000021787	74.5577	6.76192	1.49338	4.52793	5.95629e-06	8.96409e-05
ciz1b	cdkn1a interacting zinc finger protein 1b [Source:ZFIN;Acc:ZDB-GENE-040426-2933]	ENSDARG00000089461	56.9266	6.75909	1.55366	4.35042	1.35875e-05	0.000178041
ralgps1	Ral GEF with PH domain and SH3 binding motif 1 [Source:ZFIN;Acc:ZDB-GENE-070720-16]	ENSDARG00000068370	14.9184	6.75903	1.63	4.14664	3.37393e-05	0.000382152
pxdc1b	PX domain containing 1b [Source:ZFIN;Acc:ZDB-GENE-091204-294]	ENSDARG00000040309	73.7162	6.75735	1.20133	5.62491	1.85608e-08	7.95345e-07
VSTM5	V-set and transmembrane domain containing 5 [Source:HGNC Symbol;Acc:HGNC:34443]	ENSDARG00000079795	18.2613	6.7562	1.85405	3.64402	0.00026841	0.00216812
fam206a	family with sequence similarity 206, member A [Source:ZFIN;Acc:ZDB-GENE-060503-602]	ENSDARG00000070407	68.2329	6.75589	1.22941	5.49524	3.9019e-08	1.41535e-06
nthl1	nth-like DNA glycosylase 1 [Source:ZFIN;Acc:ZDB-GENE-120511-4]	ENSDARG00000042881	75.5101	6.75524	1.23167	5.4846	4.14396e-08	1.47847e-06
il10ra	interleukin 10 receptor, alpha [Source:ZFIN;Acc:ZDB-GENE-070905-4]	ENSDARG00000100383	74.4417	6.75402	1.49728	4.51086	6.45654e-06	9.53121e-05
mxb	myxovirus (influenza) resistance B [Source:ZFIN;Acc:ZDB-GENE-030721-6]	ENSDARG00000004953	16.8687	6.75318	1.77745	3.79937	0.000145065	0.00130124
MEX3C	mex-3 RNA binding family member C [Source:HGNC Symbol;Acc:HGNC:28040]	ENSDARG00000068971	14.5259	6.75313	1.60113	4.21773	2.4677e-05	0.000293874
cbfa2t2	core-binding factor, runt domain, alpha subunit 2; translocated to, 2 [Source:ZFIN;Acc:ZDB-GENE-070209-1]	ENSDARG00000074337	29.5059	6.75191	1.4791	4.56487	4.99807e-06	7.76063e-05
si:dkeyp-32h12.2	si:dkeyp-32h12.2 [Source:ZFIN;Acc:ZDB-GENE-141216-262]	ENSDARG00000101371	14.8848	6.75163	1.63483	4.12987	3.62964e-05	0.000404782
rasef	RAS and EF-hand domain containing [Source:ZFIN;Acc:ZDB-GENE-081105-157]	ENSDARG00000076250	15.8526	6.74836	1.71338	3.93862	8.19528e-05	0.000804935
CR318603.2	NA	ENSDARG00000027907	31.0555	6.74653	1.53247	4.40239	1.07063e-05	0.000146706
si:dkey-15h8.15	si:dkey-15h8.15 [Source:ZFIN;Acc:ZDB-GENE-050208-626]	ENSDARG00000102601	16.9297	6.74586	1.78692	3.77513	0.000159925	0.00141123
dnase2b	deoxyribonuclease II beta [Source:ZFIN;Acc:ZDB-GENE-090824-2]	ENSDARG00000077918	20.6239	6.74479	1.96934	3.4249	0.000615025	0.0043581
zgc:136892	zgc:136892 [Source:ZFIN;Acc:ZDB-GENE-060421-4745]	ENSDARG00000069505	15.4339	6.7429	1.68735	3.99614	6.4383e-05	0.000653801
zgc:162184	zgc:162184 [Source:ZFIN;Acc:ZDB-GENE-070424-83]	ENSDARG00000077217	16.7798	6.74121	1.78149	3.78403	0.000154309	0.00137381
PVRL3 (2 of 2)	poliovirus receptor-related 3 [Source:HGNC Symbol;Acc:HGNC:17664]	ENSDARG00000103638	19.8774	6.73994	1.94206	3.4705	0.000519485	0.00378928
si:dkey-277i15.2	si:dkey-277i15.2 [Source:ZFIN;Acc:ZDB-GENE-141216-203]	ENSDARG00000100563	26.4498	6.73887	1.36857	4.92403	8.47817e-07	1.77908e-05
CLDN23 (1 of 3)	claudin 23 [Source:HGNC Symbol;Acc:HGNC:17591]	ENSDARG00000028096	15.4546	6.73765	1.69325	3.97913	6.9168e-05	0.000694678
scn1lab	sodium channel, voltage-gated, type I like, alpha b [Source:ZFIN;Acc:ZDB-GENE-060906-1]	ENSDARG00000062744	20.0944	6.7376	1.95303	3.44982	0.000560956	0.00402753
neil3	nei-like DNA glycosylase 3 [Source:ZFIN;Acc:ZDB-GENE-041114-18]	ENSDARG00000020079	31.8749	6.73754	1.57051	4.29002	1.78655e-05	0.000223964
stoml1	stomatin (EPB72)-like 1 [Source:ZFIN;Acc:ZDB-GENE-070209-241]	ENSDARG00000062142	30.9525	6.73652	1.53694	4.38306	1.17022e-05	0.000157373
fmn1	NA	ENSDARG00000102003	20.1704	6.73483	1.95802	3.43961	0.000582562	0.00416544
ccnd2b	cyclin D2, b [Source:ZFIN;Acc:ZDB-GENE-050420-354]	ENSDARG00000070408	16.1915	6.73029	1.75287	3.83959	0.00012324	0.00113268
CABZ01031753.1	NA	ENSDARG00000059039	16.6362	6.73015	1.78202	3.7767	0.000158918	0.00140528
sox4b	SRY (sex determining region Y)-box 4b [Source:ZFIN;Acc:ZDB-GENE-040426-1274]	ENSDARG00000098834	17.5962	6.72112	1.84549	3.64191	0.000270624	0.00218398
TRIM35 (10 of 38)	tripartite motif containing 35 [Source:HGNC Symbol;Acc:HGNC:16285]	ENSDARG00000040230	27.8514	6.71744	1.44478	4.64945	3.32821e-06	5.6198e-05
CABZ01062996.1	NA	ENSDARG00000102332	29.1585	6.71697	2.21948	3.02637	0.00247509	0.0138101
si:ch211-113e8.5	si:ch211-113e8.5 [Source:ZFIN;Acc:ZDB-GENE-090312-189]	ENSDARG00000069707	14.3926	6.71527	1.62723	4.12682	3.67815e-05	0.00040888
MAP7 (2 of 2)	microtubule-associated protein 7 [Source:HGNC Symbol;Acc:HGNC:6869]	ENSDARG00000104435	29.312	6.71526	1.50144	4.47254	7.72943e-06	0.000111083
fam117bb	family with sequence similarity 117, member Bb [Source:ZFIN;Acc:ZDB-GENE-070912-554]	ENSDARG00000009839	21.1384	6.71223	2.01049	3.33861	0.000841995	0.00564852
gfap	glial fibrillary acidic protein [Source:ZFIN;Acc:ZDB-GENE-990914-3]	ENSDARG00000025301	20.2242	6.71214	1.9756	3.39753	0.00067998	0.0047563
TNFRSF14 (5 of 8)	tumor necrosis factor receptor superfamily, member 14 [Source:HGNC Symbol;Acc:HGNC:11912]	ENSDARG00000089901	18.4147	6.71057	1.89608	3.53917	0.000401381	0.00303745
si:ch211-173n18.5	si:ch211-173n18.5 [Source:ZFIN;Acc:ZDB-GENE-120215-194]	ENSDARG00000096269	29.6237	6.71035	2.23168	3.00685	0.00263967	0.0145601
SRCIN1 (1 of 2)	SRC kinase signaling inhibitor 1 [Source:HGNC Symbol;Acc:HGNC:29506]	ENSDARG00000059773	17.1343	6.70907	1.8292	3.66776	0.000244688	0.00201014
vwa11	von Willebrand factor A domain containing 11 [Source:ZFIN;Acc:ZDB-GENE-141211-58]	ENSDARG00000098805	32.0619	6.70898	2.27434	2.94985	0.00317925	0.0168825
si:dkey-33i11.3	NA	ENSDARG00000099497	13.9785	6.70724	1.59728	4.19916	2.67902e-05	0.000312403
kdf1a	keratinocyte differentiation factor 1a [Source:ZFIN;Acc:ZDB-GENE-110411-156]	ENSDARG00000079834	14.8814	6.70702	1.67716	3.99903	6.36027e-05	0.00064777
lrrn1	leucine rich repeat neuronal 1 [Source:ZFIN;Acc:ZDB-GENE-071126-1]	ENSDARG00000060115	18.498	6.70645	1.90322	3.52375	0.000425493	0.00318806
si:ch211-276k2.1	si:ch211-276k2.1 [Source:ZFIN;Acc:ZDB-GENE-081022-201]	ENSDARG00000073994	14.0804	6.69983	1.61423	4.15048	3.31776e-05	0.000376526
si:dkey-243i1.1	si:dkey-243i1.1 [Source:ZFIN;Acc:ZDB-GENE-030131-6399]	ENSDARG00000034227	14.6276	6.69779	1.66454	4.02382	5.72628e-05	0.000591874
prtfdc1	phosphoribosyl transferase domain containing 1 [Source:ZFIN;Acc:ZDB-GENE-980526-324]	ENSDARG00000011683	29.0307	6.69541	2.2277	3.00553	0.00265121	0.0146098
stil	scl/tal1 interrupting locus [Source:ZFIN;Acc:ZDB-GENE-020419-39]	ENSDARG00000024904	17.199	6.69501	1.84392	3.63085	0.000282485	0.00226392
si:ch211-232i5.1	si:ch211-232i5.1 [Source:ZFIN;Acc:ZDB-GENE-070705-127]	ENSDARG00000078072	16.3575	6.69339	1.79538	3.72812	0.000192915	0.00164875
si:dkey-4c15.15	si:dkey-4c15.15 [Source:ZFIN;Acc:ZDB-GENE-050420-147]	ENSDARG00000071819	35.6135	6.69149	2.04552	3.27128	0.0010706	0.00689717
si:rp71-81e14.2	si:rp71-81e14.2 [Source:ZFIN;Acc:ZDB-GENE-060503-95]	ENSDARG00000103077	20.5511	6.68978	2.00293	3.34	0.000837778	0.0056311
fam184a	family with sequence similarity 184, member A [Source:ZFIN;Acc:ZDB-GENE-041014-214]	ENSDARG00000014081	15.6471	6.68864	1.75141	3.819	0.000133993	0.00121383
si:ch1073-382c16.2	si:ch1073-382c16.2 [Source:ZFIN;Acc:ZDB-GENE-081104-85]	ENSDARG00000100430	15.06	6.68835	1.70833	3.91514	9.03504e-05	0.000876025
plekhh2	pleckstrin homology domain containing, family H (with MyTH4 domain) member 2 [Source:ZFIN;Acc:ZDB-GENE-081028-42]	ENSDARG00000040851	15.624	6.68735	1.75114	3.81886	0.000134069	0.00121389
igfbp5a	insulin-like growth factor binding protein 5a [Source:ZFIN;Acc:ZDB-GENE-070620-8]	ENSDARG00000039264	16.4452	6.68539	1.80673	3.70026	0.000215376	0.00181394
TRIM14 (16 of 19)	tripartite motif containing 14 [Source:HGNC Symbol;Acc:HGNC:16283]	ENSDARG00000102835	15.4048	6.68507	1.7371	3.8484	0.000118893	0.00109998
atxn10	ataxin 10 [Source:ZFIN;Acc:ZDB-GENE-060503-180]	ENSDARG00000008439	14.6431	6.6846	1.67837	3.9828	6.8109e-05	0.000687221
hoxc9a	homeobox C9a [Source:ZFIN;Acc:ZDB-GENE-000328-5]	ENSDARG00000092809	13.905	6.68189	1.61601	4.1348	3.55262e-05	0.000397316
pstpip1a	proline-serine-threonine phosphatase interacting protein 1a [Source:ZFIN;Acc:ZDB-GENE-050419-251]	ENSDARG00000060860	17.2692	6.68141	1.85837	3.5953	0.000324017	0.00252458
rmnd1	required for meiotic nuclear division 1 homolog [Source:ZFIN;Acc:ZDB-GENE-050522-21]	ENSDARG00000027465	94.4243	6.68015	1.2009	5.5626	2.65779e-08	1.05625e-06
sall4	spalt-like transcription factor 4 [Source:ZFIN;Acc:ZDB-GENE-060328-2]	ENSDARG00000044485	20.4328	6.67806	2.00631	3.32853	0.000873061	0.00581205
dmrt2b	doublesex and mab-3 related transcription factor 2b [Source:ZFIN;Acc:ZDB-GENE-080813-1]	ENSDARG00000070013	14.0548	6.67735	1.6345	4.08525	4.40298e-05	0.000471942
btr02	bloodthirsty-related gene family, member 2 [Source:ZFIN;Acc:ZDB-GENE-060825-228]	ENSDARG00000052215	13.8618	6.67456	1.61988	4.12041	3.78202e-05	0.000417579
SFT2D2 (1 of 2)	SFT2 domain containing 2 [Source:HGNC Symbol;Acc:HGNC:25140]	ENSDARG00000070746	15.0707	6.67386	1.72228	3.87502	0.000106615	0.00100295
katna1	katanin p60 (ATPase containing) subunit A 1 [Source:ZFIN;Acc:ZDB-GENE-050522-514]	ENSDARG00000021827	64.6288	6.67322	1.27369	5.23928	1.61204e-07	4.54797e-06
ppm1f	protein phosphatase, Mg2+/Mn2+ dependent, 1F [Source:ZFIN;Acc:ZDB-GENE-051128-2]	ENSDARG00000005786	32.789	6.67049	1.38743	4.8078	1.52601e-06	2.92547e-05
FP016229.1	NA	ENSDARG00000095030	16.9336	6.66602	1.85157	3.6002	0.000317978	0.0024842
elovl7b	ELOVL fatty acid elongase 7b [Source:ZFIN;Acc:ZDB-GENE-030131-5485]	ENSDARG00000100185	31.6595	6.66455	1.62237	4.10792	3.99244e-05	0.000435524
MPRIP	myosin phosphatase Rho interacting protein [Source:HGNC Symbol;Acc:HGNC:30321]	ENSDARG00000073998	16.9751	6.66198	1.85705	3.5874	0.000333995	0.00259301
RAP1GDS1	RAP1, GTP-GDP dissociation stimulator 1 [Source:HGNC Symbol;Acc:HGNC:9859]	ENSDARG00000073741	16.5144	6.66154	1.83049	3.63921	0.000273474	0.00220084
si:dkey-23k10.2	si:dkey-23k10.2 [Source:ZFIN;Acc:ZDB-GENE-131122-52]	ENSDARG00000097700	13.603	6.66057	1.60914	4.13922	3.4849e-05	0.00039191
AIM1L	absent in melanoma 1-like [Source:HGNC Symbol;Acc:HGNC:17295]	ENSDARG00000098777	74.7248	6.65993	1.11965	5.94821	2.71087e-09	1.73167e-07
cldni	claudin i [Source:ZFIN;Acc:ZDB-GENE-010328-9]	ENSDARG00000054616	520.108	6.65912	1.66217	4.00629	6.16812e-05	0.000630048
tmem8a	transmembrane protein 8A [Source:ZFIN;Acc:ZDB-GENE-090312-158]	ENSDARG00000032795	13.7082	6.65898	1.62066	4.10881	3.97705e-05	0.000434872
scamp2l	secretory carrier membrane protein 2, like [Source:ZFIN;Acc:ZDB-GENE-030131-6432]	ENSDARG00000017010	17.6062	6.65881	1.89376	3.51619	0.000437789	0.00326883
arsh	arylsulfatase H [Source:ZFIN;Acc:ZDB-GENE-081104-120]	ENSDARG00000002299	19.3451	6.65796	1.97553	3.37021	0.000751107	0.00515218
crp4	C-reactive protein 4 [Source:ZFIN;Acc:ZDB-GENE-060421-6275]	ENSDARG00000093671	15.8938	6.65765	1.79479	3.70943	0.000207725	0.00175803
camkk1a	calcium/calmodulin-dependent protein kinase kinase 1, alpha a [Source:ZFIN;Acc:ZDB-GENE-050327-62]	ENSDARG00000035452	13.5656	6.65673	1.60909	4.13696	3.51944e-05	0.000394518
scpp8	secretory calcium-binding phosphoprotein 8 [Source:ZFIN;Acc:ZDB-GENE-090424-2]	ENSDARG00000093124	53.5263	6.65533	1.57463	4.2266	2.37252e-05	0.000284686
SH2D7	SH2 domain containing 7 [Source:HGNC Symbol;Acc:HGNC:34549]	ENSDARG00000088167	14.512	6.65461	1.69625	3.92312	8.74088e-05	0.000851782
pygma	phosphorylase, glycogen, muscle A [Source:ZFIN;Acc:ZDB-GENE-050522-482]	ENSDARG00000055518	30.7259	6.65255	1.58821	4.18871	2.80543e-05	0.000324962
serinc2l	serine incorporator 2, like [Source:ZFIN;Acc:ZDB-GENE-100921-58]	ENSDARG00000053425	94.312	6.65202	1.2652	5.25767	1.45889e-07	4.19673e-06
si:ch211-245h14.4	si:ch211-245h14.4 [Source:ZFIN;Acc:ZDB-GENE-130531-33]	ENSDARG00000096730	14.6517	6.65112	1.71102	3.88722	0.000101398	0.000959583
g2e3	G2/M-phase specific E3 ubiquitin protein ligase [Source:ZFIN;Acc:ZDB-GENE-030616-400]	ENSDARG00000001313	22.2757	6.64811	1.45309	4.57516	4.75855e-06	7.48234e-05
ppat	phosphoribosyl pyrophosphate amidotransferase [Source:ZFIN;Acc:ZDB-GENE-041210-323]	ENSDARG00000004517	147.881	6.64714	1.08332	6.1359	8.46758e-10	7.21197e-08
CU861453.1	NA	ENSDARG00000089889	73.8691	6.64674	1.45602	4.56502	4.99442e-06	7.76063e-05
si:ch211-238n5.4	si:ch211-238n5.4 [Source:ZFIN;Acc:ZDB-GENE-050419-80]	ENSDARG00000062381	111.777	6.64649	1.0104	6.5781	4.76484e-11	7.01602e-09
c1qtnf6a	C1q and tumor necrosis factor related protein 6a [Source:ZFIN;Acc:ZDB-GENE-080108-3]	ENSDARG00000055175	17.5363	6.64624	1.8992	3.4995	0.000466138	0.00344351
cyp26a1	cytochrome P450, family 26, subfamily A, polypeptide 1 [Source:ZFIN;Acc:ZDB-GENE-990415-44]	ENSDARG00000033999	27.7369	6.64566	1.49892	4.43364	9.26569e-06	0.000130252
snx10a	sorting nexin 10a [Source:ZFIN;Acc:ZDB-GENE-050809-44]	ENSDARG00000004405	13.6357	6.64325	1.62938	4.07717	4.55878e-05	0.000487439
CU695232.1	NA	ENSDARG00000098286	13.7941	6.64306	1.64444	4.03971	5.3517e-05	0.000558474
FP236157.1	NA	ENSDARG00000102700	16.4308	6.64165	1.84122	3.6072	0.000309523	0.00243236
lrmp	lymphoid-restricted membrane protein [Source:ZFIN;Acc:ZDB-GENE-041210-152]	ENSDARG00000045574	26.0465	6.64152	1.42893	4.6479	3.3533e-06	5.65118e-05
mamdc2a	MAM domain containing 2a [Source:ZFIN;Acc:ZDB-GENE-060526-16]	ENSDARG00000098345	15.5874	6.64121	1.78829	3.71372	0.000204236	0.00173169
tbc1d32	TBC1 domain family, member 32 [Source:ZFIN;Acc:ZDB-GENE-061106-5]	ENSDARG00000041734	32.6438	6.63979	1.64291	4.04147	5.31174e-05	0.000554637
ubox5	U-box domain containing 5 [Source:ZFIN;Acc:ZDB-GENE-110411-166]	ENSDARG00000058563	16.038	6.63672	1.8211	3.64435	0.000268068	0.00216699
SMIM18	small integral membrane protein 18 [Source:HGNC Symbol;Acc:HGNC:42973]	ENSDARG00000093064	14.1043	6.63643	1.67896	3.9527	7.72743e-05	0.000765911
CR936540.2	NA	ENSDARG00000098472	14.9107	6.63589	1.74477	3.8033	0.000142784	0.0012821
si:ch211-127b16.2	si:ch211-127b16.2 [Source:ZFIN;Acc:ZDB-GENE-131127-523]	ENSDARG00000104575	15.6922	6.63547	1.79997	3.68644	0.000227417	0.00189514
hyal1	hyaluronoglucosaminidase 1 [Source:ZFIN;Acc:ZDB-GENE-060312-42]	ENSDARG00000059916	156.369	6.63515	1.10757	5.99074	2.08883e-09	1.42888e-07
si:ch211-217i17.1	si:ch211-217i17.1 [Source:ZFIN;Acc:ZDB-GENE-131122-15]	ENSDARG00000100155	14.151	6.63499	1.68392	3.94021	8.14106e-05	0.000801422
si:ch73-193c12.2	si:ch73-193c12.2 [Source:ZFIN;Acc:ZDB-GENE-131127-646]	ENSDARG00000076865	13.2641	6.63225	1.60424	4.13419	3.56205e-05	0.000397754
tbr1a	T-box, brain, 1a [Source:ZFIN;Acc:ZDB-GENE-060810-93]	ENSDARG00000076259	13.2693	6.63032	1.60676	4.12652	3.68297e-05	0.000409154
oat	ornithine aminotransferase [Source:ZFIN;Acc:ZDB-GENE-110411-148]	ENSDARG00000078425	14.2988	6.62826	1.70299	3.89213	9.93671e-05	0.000942929
CABZ01112049.1	NA	ENSDARG00000098538	18.552	6.62563	1.96309	3.37511	0.000737871	0.00508952
grk5	G protein-coupled receptor kinase 5 [Source:ZFIN;Acc:ZDB-GENE-091204-274]	ENSDARG00000032801	13.8238	6.62404	1.66607	3.97584	7.01309e-05	0.00070279
tmem150aa	transmembrane protein 150Aa [Source:ZFIN;Acc:ZDB-GENE-060825-321]	ENSDARG00000068227	25.5887	6.62398	1.42904	4.63527	3.56463e-06	5.94391e-05
rabgap1l2	RAB GTPase activating protein 1-like 2 [Source:ZFIN;Acc:ZDB-GENE-070912-414]	ENSDARG00000060315	18.5109	6.62382	1.96274	3.37478	0.000738747	0.00509355
yeats2	YEATS domain containing 2 [Source:ZFIN;Acc:ZDB-GENE-081104-292]	ENSDARG00000097253	13.1577	6.62155	1.60483	4.126	3.69122e-05	0.000409546
zgc:110224	zgc:110224 [Source:ZFIN;Acc:ZDB-GENE-050417-120]	ENSDARG00000032263	47.91	6.62036	1.46565	4.517	6.27212e-06	9.31436e-05
si:ch211-190k17.31	si:ch211-190k17.31 [Source:ZFIN;Acc:ZDB-GENE-070912-169]	ENSDARG00000092477	26.2922	6.6202	1.45704	4.5436	5.53018e-06	8.42867e-05
ggctb	gamma-glutamylcyclotransferase b [Source:ZFIN;Acc:ZDB-GENE-040426-1939]	ENSDARG00000005085	30.6319	6.61999	2.29189	2.88844	0.00387159	0.0198667
CABZ01024464.2	NA	ENSDARG00000103462	45.4077	6.61756	1.39412	4.74678	2.06677e-06	3.76022e-05
swap70a	SWAP switching B-cell complex 70a subunit 70a [Source:ZFIN;Acc:ZDB-GENE-040426-1182]	ENSDARG00000051819	13.285	6.61752	1.62188	4.08016	4.50048e-05	0.000481798
fhdc2	FH2 domain containing 2 [Source:ZFIN;Acc:ZDB-GENE-091118-76]	ENSDARG00000099767	23.2488	6.61751	1.57781	4.19411	2.73948e-05	0.000319025
slc29a2	solute carrier family 29 (equilibrative nucleoside transporter), member 2 [Source:ZFIN;Acc:ZDB-GENE-050220-15]	ENSDARG00000001767	46.3042	6.61698	1.422	4.65329	3.26686e-06	5.52695e-05
st6gal2b	ST6 beta-galactosamide alpha-2,6-sialyltranferase 2b [Source:ZFIN;Acc:ZDB-GENE-120426-2]	ENSDARG00000088515	17.181	6.61419	1.90467	3.47262	0.000515412	0.00376747
adgrd2	adhesion G protein-coupled receptor D2 [Source:ZFIN;Acc:ZDB-GENE-081104-190]	ENSDARG00000103067	29.9336	6.6139	1.60468	4.12164	3.76187e-05	0.000416056
CIT	citron rho-interacting serine/threonine kinase [Source:HGNC Symbol;Acc:HGNC:1985]	ENSDARG00000089856	62.1161	6.61379	1.29736	5.09787	3.43502e-07	8.38251e-06
rgs18	regulator of G-protein signaling 18 [Source:ZFIN;Acc:ZDB-GENE-061013-722]	ENSDARG00000036106	14.8968	6.6106	1.76566	3.74398	0.000181126	0.00156027
scap	SREBF chaperone [Source:ZFIN;Acc:ZDB-GENE-040107-41]	ENSDARG00000018096	79.8212	6.60992	1.25871	5.25137	1.50973e-07	4.31441e-06
[truncated: 2,225 more rows]

## Sheet: 1 dpi resec down 
gene		Ensemble ID	baseMean	log2FoldChange	lfcSE	stat	pvalue	padj
[truncated: 578 more rows]

[truncated: 6 more sheets: 5 dpi cryo up , 5dpi cryo down , 5dpi Resec up, 5dpi Resec down, 14 dpi cryo up, 14 dpi cryo down ]
