# Supplementary material for: Macrophages directly contribute collagen to scar formation during zebrafish heart regeneration and mouse heart repair
Source: Nat Commun. 2020 Jan 30;11:600. doi: 10.1038/s41467-019-14263-2 (PMC6992796; doi:10.1038/s41467-019-14263-2)
Supplement: Supplementary file 4 — Supplementary Data 2 [file 41467_2019_14263_MOESM4_ESM.xlsx]

## Sheet: Adult_d1 vs pre
gene_id	gene	locus	sample_1	sample_2	status	value_1	value_2	log2.fold_change.	test_stat	p_value	q_value	significant
XLOC_000855	4933417E11Rik	chr1:71958997-72005195	adult_pre	adult_day1	OK	0	0.74261	Inf	NA	5e-05	0.000664932	yes
XLOC_001228	Fcer1a	chr1:173221270-173227229	adult_pre	adult_day1	OK	0	0.38396	Inf	NA	5e-05	0.000664932	yes
XLOC_004340	Fam110c	chr12:31073967-31079940	adult_pre	adult_day1	OK	0	4.5611	Inf	NA	5e-05	0.000664932	yes
XLOC_006692	Mcpt4	chr14:56059743-56062310	adult_pre	adult_day1	OK	0	3.0994	Inf	NA	5e-05	0.000664932	yes
XLOC_007951	Gm5483	chr16:36184211-36188110	adult_pre	adult_day1	OK	0	0.901612	Inf	NA	0.0058	0.0334643	yes
XLOC_007953	2010005H15Rik	chr16:36221561-36257427	adult_pre	adult_day1	OK	0	4.4844	Inf	NA	5e-05	0.000664932	yes
XLOC_008304	Stfa3	chr16:36450536-36455392	adult_pre	adult_day1	OK	0	2.39482	Inf	NA	0.004	0.0250659	yes
XLOC_008379	Gpr15	chr16:58717434-58718724	adult_pre	adult_day1	OK	0	2.10063	Inf	NA	5e-05	0.000664932	yes
XLOC_013323	S100a5	chr3:90608521-90611780	adult_pre	adult_day1	OK	0	1.19494	Inf	NA	0.0078	0.0420348	yes
XLOC_014390	Orm1	chr4:63344565-63348162	adult_pre	adult_day1	OK	0	1.10244	Inf	NA	5e-05	0.000664932	yes
XLOC_017295	Fabp1	chr6:71199887-71205023	adult_pre	adult_day1	OK	0	3.28144	Inf	NA	5e-05	0.000664932	yes
XLOC_018630	2200002J24Rik	chr7:30698925-30700534	adult_pre	adult_day1	OK	0	3.12107	Inf	NA	5e-05	0.000664932	yes
XLOC_021169	AY761185	chr8:20943693-20944748	adult_pre	adult_day1	OK	0	2.77824	Inf	NA	5e-05	0.000664932	yes
XLOC_001982	Arg1	chr10:24915206-24927470	adult_pre	adult_day1	OK	0.559779	2503	12.1265	13.0725	5e-05	0.000664932	yes
XLOC_009557	Lrg1	chr17:56119677-56121946	adult_pre	adult_day1	OK	0.993712	752.263	9.56419	9.22987	0.00025	0.00266228	yes
XLOC_019835	Saa3	chr7:46711997-46715676	adult_pre	adult_day1	OK	5.43102	2964.8	9.0925	11.1721	5e-05	0.000664932	yes
XLOC_015944	Ereg	chr5:91074616-91093649	adult_pre	adult_day1	OK	0.0653811	34.2554	9.03324	5.58277	0.00275	0.0186716	yes
XLOC_000341	Serpinb2	chr1:107511422-107525600	adult_pre	adult_day1	OK	2.14208	480.692	7.80996	14.7698	5e-05	0.000664932	yes
XLOC_013326	S100a8	chr3:90669070-90670034	adult_pre	adult_day1	OK	6.94207	1196.58	7.42933	8.85993	5e-05	0.000664932	yes
XLOC_005896	Vcan	chr13:89655309-89742512	adult_pre	adult_day1	OK	0.403127	68.6492	7.41187	12.4373	5e-05	0.000664932	yes
XLOC_018633	Dmkn	chr7:30763755-30781066	adult_pre	adult_day1	OK	1.39301	162.458	6.86572	7.31779	5e-05	0.000664932	yes
XLOC_019326	Tarm1	chr7:3489075-3502552	adult_pre	adult_day1	OK	0.78574	86.8553	6.78842	6.53833	5e-05	0.000664932	yes
XLOC_015983	Agpat9	chr5:100846228-100899102	adult_pre	adult_day1	OK	1.2588	133.166	6.72504	10.7765	5e-05	0.000664932	yes
XLOC_015938	Cxcl3	chr5:90786100-90788093	adult_pre	adult_day1	OK	24.3667	2537.74	6.70249	14.2672	5e-05	0.000664932	yes
XLOC_005117	Inhba	chr13:16014474-16027211	adult_pre	adult_day1	OK	0.452377	45.7621	6.66048	5.95348	0.00015	0.00171825	yes
XLOC_023074	Timp1	chrX:20848542-20920918	adult_pre	adult_day1	OK	2.91351	258.681	6.47227	4.24358	0.00935	0.0483692	yes
XLOC_015994	Spp1	chr5:104435110-104441053	adult_pre	adult_day1	OK	45.8165	3949.79	6.42976	12.3614	5e-05	0.000664932	yes
XLOC_014022	Chil3	chr3:106147553-106167564	adult_pre	adult_day1	OK	23.0174	1981.58	6.42778	10.5533	5e-05	0.000664932	yes
XLOC_015520	Pdpn	chr4:143267408-143299564	adult_pre	adult_day1	OK	0.588834	43.3691	6.20266	6.80749	5e-05	0.000664932	yes
XLOC_002953	Nos2	chr11:78920858-78960124	adult_pre	adult_day1	OK	0.0868902	6.27649	6.17462	4.55353	0.00385	0.0243248	yes
XLOC_012686	Rhov	chr2:119269200-119271226	adult_pre	adult_day1	OK	0.703871	47.4878	6.0761	6.3358	5e-05	0.000664932	yes
XLOC_011623	Thbs1	chr2:118111921-118127133	adult_pre	adult_day1	OK	37.563	2476.71	6.04297	13.1219	5e-05	0.000664932	yes
XLOC_015935	Cxcl5	chr5:90759297-90761625	adult_pre	adult_day1	OK	0.0520939	3.33076	5.99859	5.40242	0.0001	0.00122454	yes
XLOC_012946	Slpi	chr2:164354069-164356507	adult_pre	adult_day1	OK	28.2801	1779.51	5.97555	13.9476	5e-05	0.000664932	yes
XLOC_021659	Mmp8	chr9:7558428-7568486	adult_pre	adult_day1	OK	1.38427	75.9127	5.77715	10.0156	5e-05	0.000664932	yes
XLOC_007256	Igfbp6	chr15:102144185-102149512	adult_pre	adult_day1	OK	1.28604	68.5793	5.73677	6.4261	5e-05	0.000664932	yes
XLOC_015936	Ppbp	chr5:90768517-90770060	adult_pre	adult_day1	OK	5.40194	274.293	5.6661	11.125	5e-05	0.000664932	yes
XLOC_013888	S100a9	chr3:90692629-90695721	adult_pre	adult_day1	OK	2.06148	104.587	5.66488	5.25478	5e-05	0.000664932	yes
XLOC_002398	Il23a	chr10:128296139-128298084	adult_pre	adult_day1	OK	0.333158	16.0758	5.59254	3.89434	0.00625	0.035481	yes
XLOC_000446	Ptgs2	chr1:150100123-150108012	adult_pre	adult_day1	OK	14.9498	721.193	5.59219	12.1387	5e-05	0.000664932	yes
XLOC_005490	Ankrd55	chr13:112288450-112384002	adult_pre	adult_day1	OK	0.270281	11.8372	5.45272	4.92324	5e-05	0.000664932	yes
XLOC_014346	Msantd3	chr4:48539945-48561920	adult_pre	adult_day1	OK	0.325639	14.1976	5.44623	4.73024	5e-05	0.000664932	yes
XLOC_001180	Uck2	chr1:167226083-167285127	adult_pre	adult_day1	OK	6.52443	272.079	5.38203	9.29862	5e-05	0.000664932	yes
XLOC_013726	Slc7a11	chr3:50364935-50443613	adult_pre	adult_day1	OK	0.710341	28.0464	5.30316	11.9038	5e-05	0.000664932	yes
XLOC_016520	Sel1l3	chr5:53107082-53213452	adult_pre	adult_day1	OK	0.0827259	2.96035	5.16129	3.42214	0.0057	0.0330248	yes
XLOC_020396	Adam8	chr7:139978931-139992562	adult_pre	adult_day1	OK	16.9251	539.921	4.99551	12.284	5e-05	0.000664932	yes
XLOC_010891	Htr7	chr19:35958728-36057360	adult_pre	adult_day1	OK	0.227742	6.90435	4.92203	5.15829	5e-05	0.000664932	yes
XLOC_020524	F10	chr8:13037307-13056676	adult_pre	adult_day1	OK	9.85314	281.692	4.83739	11.8825	5e-05	0.000664932	yes
XLOC_020523	F7	chr8:13026033-13035805	adult_pre	adult_day1	OK	1.31933	35.4085	4.74622	6.62257	5e-05	0.000664932	yes
XLOC_001881	Mmp19	chr10:128790909-128804370	adult_pre	adult_day1	OK	2.42105	64.7095	4.74027	7.89329	5e-05	0.000664932	yes
XLOC_020659	Slc7a2	chr8:40862366-40922070	adult_pre	adult_day1	OK	0.143146	3.68112	4.68458	6.1573	5e-05	0.000664932	yes
XLOC_009494	Vegfa	chr17:46016992-46032377	adult_pre	adult_day1	OK	6.01347	148.159	4.6228	11.7264	5e-05	0.000664932	yes
XLOC_001194	Fcrlb	chr1:170907272-170912941	adult_pre	adult_day1	OK	0.984837	24.1625	4.61674	4.29608	0.00025	0.00266228	yes
XLOC_015945	Areg	chr5:91139614-91148432	adult_pre	adult_day1	OK	12.4845	299.148	4.58265	10.4034	5e-05	0.000664932	yes
XLOC_000854	Fn1	chr1:71585472-71653234	adult_pre	adult_day1	OK	50.6764	1194.16	4.55853	8.08213	5e-05	0.000664932	yes
XLOC_021225	Nrg1	chr8:31818027-31918203	adult_pre	adult_day1	OK	0.756479	17.2127	4.50803	5.7123	5e-05	0.000664932	yes
XLOC_004825	Egln3	chr12:54178980-54203874	adult_pre	adult_day1	OK	0.727599	16.4568	4.4994	5.64396	5e-05	0.000664932	yes
XLOC_002505	Upp1	chr11:9118007-9136170	adult_pre	adult_day1	OK	1.14349	25.8485	4.49856	4.92358	5e-05	0.000664932	yes
XLOC_021079	Rhou	chr8:123653928-123663880	adult_pre	adult_day1	OK	0.962245	21.7349	4.49746	7.31184	5e-05	0.000664932	yes
XLOC_022814	Spsb4	chr9:96943481-97018355	adult_pre	adult_day1	OK	0.301778	6.7622	4.48593	4.08247	0.00055	0.00511733	yes
XLOC_022113	Nt5e	chr9:88327608-88372089	adult_pre	adult_day1	OK	0.67482	14.8175	4.45665	7.18317	5e-05	0.000664932	yes
XLOC_003130	Csf3	chr11:98701312-98703629	adult_pre	adult_day1	OK	3.70871	80.5885	4.44158	7.65069	5e-05	0.000664932	yes
XLOC_014123	Sgms2	chr3:131318985-131344923	adult_pre	adult_day1	OK	1.16637	24.34	4.38324	9.09512	5e-05	0.000664932	yes
XLOC_011326	Tnfaip6	chr2:52038112-52056681	adult_pre	adult_day1	OK	0.543566	11.1612	4.35989	4.73579	5e-05	0.000664932	yes
XLOC_000300	Gpc1	chr1:92831685-92860196	adult_pre	adult_day1	OK	1.09797	22.3072	4.34459	6.52514	5e-05	0.000664932	yes
XLOC_019587	Cd177	chr7:24743982-24760311	adult_pre	adult_day1	OK	2.37956	46.1798	4.2785	7.86111	5e-05	0.000664932	yes
XLOC_001590	Dnmt3l	chr10:78030021-78063622	adult_pre	adult_day1	OK	0.0770038	1.46552	4.25034	1.69744	0.00425	0.026258	yes
XLOC_001382	Raet1a,Raet1b,Raet1c,Raet1d,Raet1e	chr10:22158608-22374139	adult_pre	adult_day1	OK	0.544916	10.2829	4.23806	2.21171	0.0041	0.0255239	yes
XLOC_001479	Gja1	chr10:56377299-56390419	adult_pre	adult_day1	OK	3.47007	63.8299	4.2012	9.81565	5e-05	0.000664932	yes
XLOC_012223	Ptges	chr2:30889470-30903297	adult_pre	adult_day1	OK	0.177103	3.12542	4.14139	3.67802	0.00065	0.00587037	yes
XLOC_017056	Met	chr6:17463956-17573980	adult_pre	adult_day1	OK	0.678681	11.9697	4.14051	8.2852	5e-05	0.000664932	yes
XLOC_002750	Adora2b	chr11:62248983-62266452	adult_pre	adult_day1	OK	6.58519	115.182	4.12855	9.58689	5e-05	0.000664932	yes
XLOC_018145	Eno2	chr6:124760052-124769673	adult_pre	adult_day1	OK	0.39838	6.93331	4.12133	4.46412	5e-05	0.000664932	yes
XLOC_018286	Bcat1	chr6:144993834-145076157	adult_pre	adult_day1	OK	0.0323718	0.560222	4.11319	3.41266	0.0019	0.0139437	yes
XLOC_008234	Igf2bp2	chr16:22059008-22163299	adult_pre	adult_day1	OK	0.265352	4.58233	4.1101	4.52006	5e-05	0.000664932	yes
XLOC_012739	Hdc	chr2:126593659-126618678	adult_pre	adult_day1	OK	0.878797	15.0076	4.09402	5.18821	5e-05	0.000664932	yes
XLOC_019275	Ifitm1	chr7:140967428-140969827	adult_pre	adult_day1	OK	13.0288	219.731	4.07596	7.84338	5e-05	0.000664932	yes
XLOC_017080	Hilpda	chr6:29272487-29275449	adult_pre	adult_day1	OK	124.879	2065.55	4.04792	10.1412	5e-05	0.000664932	yes
XLOC_014775	Epha2	chr4:141301220-141329384	adult_pre	adult_day1	OK	0.419036	6.92631	4.04694	4.97891	5e-05	0.000664932	yes
XLOC_000501	Sele	chr1:164048233-164057677	adult_pre	adult_day1	OK	0.0798664	1.30452	4.02979	2.54985	0.00775	0.0418467	yes
XLOC_001032	Ikbke	chr1:131254601-131279563	adult_pre	adult_day1	OK	2.70532	44.1745	4.02935	8.41423	5e-05	0.000664932	yes
XLOC_018202	Olr1	chr6:129485246-129507165	adult_pre	adult_day1	OK	2.46108	39.6052	4.00833	9.90315	5e-05	0.000664932	yes
XLOC_006791	Piwil2	chr14:70372479-70429094	adult_pre	adult_day1	OK	0.564232	8.74686	3.95441	6.28082	5e-05	0.000664932	yes
XLOC_007658	Vdr	chr15:97854426-97908296	adult_pre	adult_day1	OK	0.704812	10.8944	3.95021	6.37846	5e-05	0.000664932	yes
XLOC_017524	Clec4d	chr6:123262106-123275268	adult_pre	adult_day1	OK	17.4863	267.148	3.93334	9.80693	5e-05	0.000664932	yes
XLOC_011755	Plcb1	chr2:134786163-135475258	adult_pre	adult_day1	OK	0.580592	8.86986	3.93332	7.59809	5e-05	0.000664932	yes
XLOC_002479	Lif	chr11:4257567-4272514	adult_pre	adult_day1	OK	1.38369	20.6741	3.90123	7.28161	5e-05	0.000664932	yes
XLOC_000090	Il18rap	chr1:40515361-40551705	adult_pre	adult_day1	OK	0.31813	4.6176	3.85945	5.39312	5e-05	0.000664932	yes
XLOC_015680	Sema3c	chr5:17574815-17730267	adult_pre	adult_day1	OK	0.0646216	0.937687	3.85902	3.49661	0.00075	0.00660785	yes
XLOC_007416	Ndrg1	chr15:66929317-66969641	adult_pre	adult_day1	OK	10.367	144.921	3.8052	9.66883	5e-05	0.000664932	yes
XLOC_006790	Slc39a14	chr14:70303466-70351424	adult_pre	adult_day1	OK	1.33757	18.6306	3.79999	9.1587	5e-05	0.000664932	yes
XLOC_004292	Sdc1	chr12:8771395-8793687	adult_pre	adult_day1	OK	1.66494	22.9863	3.78724	6.7389	5e-05	0.000664932	yes
XLOC_006255	Ltb4r1	chr14:55765961-55768492	adult_pre	adult_day1	OK	26.3337	362.458	3.78284	9.3919	5e-05	0.000664932	yes
XLOC_004137	Fam20a	chr11:109672925-109722256	adult_pre	adult_day1	OK	1.19826	16.4878	3.78239	5.19832	5e-05	0.000664932	yes
XLOC_007860	B3gnt5	chr16:19760233-19772753	adult_pre	adult_day1	OK	0.950077	12.9632	3.77024	7.54634	5e-05	0.000664932	yes
XLOC_000502	Sell	chr1:164062075-164080785	adult_pre	adult_day1	OK	5.24765	70.9216	3.75648	8.83571	5e-05	0.000664932	yes
XLOC_006393	Irg1	chr14:103047011-103056573	adult_pre	adult_day1	OK	2.15267	28.9696	3.75034	7.08424	5e-05	0.000664932	yes
XLOC_017904	Tacstd2	chr6:67534058-67535822	adult_pre	adult_day1	OK	1.36479	18.3135	3.74615	4.14826	5e-05	0.000664932	yes
XLOC_008738	Rab44	chr17:29135055-29148976	adult_pre	adult_day1	OK	0.833296	10.9171	3.71162	5.67549	5e-05	0.000664932	yes
XLOC_012778	Slc4a11	chr2:130684107-130697519	adult_pre	adult_day1	OK	0.66028	8.45918	3.67937	5.03217	5e-05	0.000664932	yes
XLOC_008968	Treml2	chr17:48300037-48312534	adult_pre	adult_day1	OK	0.155178	1.96398	3.66179	4.38288	5e-05	0.000664932	yes
XLOC_003849	Dusp14	chr11:84048044-84068357	adult_pre	adult_day1	OK	1.16261	14.3555	3.62617	4.48223	5e-05	0.000664932	yes
XLOC_020967	Cdh1	chr8:106603367-106670246	adult_pre	adult_day1	OK	0.505701	6.08904	3.58986	5.04981	5e-05	0.000664932	yes
XLOC_007303	Rai14	chr15:10568977-10714631	adult_pre	adult_day1	OK	0.75554	8.9832	3.57165	5.34374	5e-05	0.000664932	yes
XLOC_008107	Mefv	chr16:3707214-3718124	adult_pre	adult_day1	OK	8.21606	97.122	3.56328	9.05984	5e-05	0.000664932	yes
XLOC_011743	Smox	chr2:131127411-131604824	adult_pre	adult_day1	OK	31.891	374.613	3.55418	4.78551	5e-05	0.000664932	yes
XLOC_006212	Ear6,Ear7	chr14:51853767-51854642	adult_pre	adult_day1	OK	0.445685	5.14897	3.53019	2.60914	0.001	0.00834708	yes
XLOC_013514	F3	chr3:121723536-121735052	adult_pre	adult_day1	OK	1.93489	22.2938	3.52632	5.87248	5e-05	0.000664932	yes
XLOC_015115	Ambp	chr4:63143278-63154142	adult_pre	adult_day1	OK	0.822127	9.40288	3.51567	3.62933	5e-05	0.000664932	yes
XLOC_001195	Fcrla	chr1:170917593-170927583	adult_pre	adult_day1	OK	1.49626	16.8995	3.49755	5.10235	5e-05	0.000664932	yes
XLOC_000085	Il1r2	chr1:40076211-40125226	adult_pre	adult_day1	OK	14.8152	166.531	3.49065	8.11881	5e-05	0.000664932	yes
XLOC_002478	Osm	chr11:4236784-4241026	adult_pre	adult_day1	OK	74.116	794.518	3.42222	8.96221	5e-05	0.000664932	yes
XLOC_005495	Ccno	chr13:112987801-112990778	adult_pre	adult_day1	OK	3.57355	38.1278	3.41541	6.09338	5e-05	0.000664932	yes
XLOC_012971	Ocstamp	chr2:165395449-165400394	adult_pre	adult_day1	OK	1.24866	13.3087	3.41392	4.21566	5e-05	0.000664932	yes
XLOC_001690	Chst11	chr10:82985496-83195891	adult_pre	adult_day1	OK	0.225203	2.38331	3.40367	4.65874	5e-05	0.000664932	yes
XLOC_005402	Ell2	chr13:75707483-75772358	adult_pre	adult_day1	OK	5.94385	62.4899	3.39415	8.87297	5e-05	0.000664932	yes
XLOC_021530	Hp	chr8:109575127-109579172	adult_pre	adult_day1	OK	35.9185	375.814	3.38722	8.53737	5e-05	0.000664932	yes
XLOC_015730	Il6	chr5:30013160-30019968	adult_pre	adult_day1	OK	27.0516	281.832	3.38105	8.75935	5e-05	0.000664932	yes
XLOC_020681	Dctd	chr8:48099091-48141667	adult_pre	adult_day1	OK	0.199775	2.02021	3.33806	2.83536	0.0003	0.00311016	yes
XLOC_004543	Flrt2	chr12:95692225-95785213	adult_pre	adult_day1	OK	0.160463	1.60977	3.32654	4.55591	5e-05	0.000664932	yes
XLOC_018690	Klk8	chr7:43797576-43803822	adult_pre	adult_day1	OK	1.22369	11.9074	3.28255	3.97638	5e-05	0.000664932	yes
XLOC_004581	Serpina3n	chr12:104406707-104414329	adult_pre	adult_day1	OK	0.268124	2.58688	3.27024	2.87174	0.00185	0.0136518	yes
XLOC_010843	Gda	chr19:21391306-21472661	adult_pre	adult_day1	OK	6.9268	66.6805	3.267	8.5472	5e-05	0.000664932	yes
XLOC_004447	Hif1a	chr12:73907866-73947530	adult_pre	adult_day1	OK	18.7753	174.597	3.21712	8.60198	5e-05	0.000664932	yes
XLOC_011565	Abtb2	chr2:103566309-103718423	adult_pre	adult_day1	OK	3.84658	35.7701	3.21711	7.45035	5e-05	0.000664932	yes
XLOC_003007	Car4	chr11:84957753-84966054	adult_pre	adult_day1	OK	1.10151	10.2428	3.21706	3.87324	5e-05	0.000664932	yes
XLOC_020644	Dusp4	chr8:34807609-34819894	adult_pre	adult_day1	OK	0.705848	6.48076	3.19873	3.94147	5e-05	0.000664932	yes
XLOC_023340	Pgk1	chrX:106187099-106203699	adult_pre	adult_day1	OK	53.0414	486.156	3.19623	8.69517	5e-05	0.000664932	yes
XLOC_009134	Igf2r	chr17:12682405-12868143	adult_pre	adult_day1	OK	0.447038	4.07075	3.18683	5.36497	5e-05	0.000664932	yes
XLOC_010509	Cyp26a1	chr19:37697807-37701536	adult_pre	adult_day1	OK	0.25123	2.28124	3.18274	2.4285	0.0037	0.0235381	yes
XLOC_013076	Fabp5	chr3:10012584-10016610	adult_pre	adult_day1	OK	37.5185	338.195	3.17218	8.43923	5e-05	0.000664932	yes
XLOC_022740	Cgnl1	chr9:71626506-71771602	adult_pre	adult_day1	OK	0.358492	3.23149	3.17218	4.69554	5e-05	0.000664932	yes
XLOC_017985	Mxd1	chr6:86647044-86669159	adult_pre	adult_day1	OK	18.4195	165.707	3.16933	8.61631	5e-05	0.000664932	yes
XLOC_023419	Rnf128	chrX:139563339-139673145	adult_pre	adult_day1	OK	2.65793	23.8342	3.16466	6.65829	5e-05	0.000664932	yes
XLOC_017966	Sfxn5	chr6:85213050-85333422	adult_pre	adult_day1	OK	0.583211	5.21316	3.16007	4.27492	5e-05	0.000664932	yes
XLOC_007711	Galnt6	chr15:100689914-100729376	adult_pre	adult_day1	OK	2.55654	22.7574	3.15407	7.50004	5e-05	0.000664932	yes
XLOC_018127	Clec4e	chr6:123281788-123289871	adult_pre	adult_day1	OK	72.2738	640.914	3.14859	7.604	5e-05	0.000664932	yes
XLOC_021989	Pkm	chr9:59656367-59679375	adult_pre	adult_day1	OK	248.205	2177.16	3.13285	7.19821	5e-05	0.000664932	yes
XLOC_015817	Bst1	chr5:43818892-43843468	adult_pre	adult_day1	OK	3.77405	33.0266	3.12944	7.11574	5e-05	0.000664932	yes
XLOC_012918	Tgm2	chr2:158116404-158146392	adult_pre	adult_day1	OK	73.1746	634.16	3.11543	7.55091	5e-05	0.000664932	yes
XLOC_003348	Slc16a3	chr11:120948483-120959000	adult_pre	adult_day1	OK	53.4336	459.592	3.10454	8.2851	5e-05	0.000664932	yes
XLOC_020060	P2ry2	chr7:100996567-101012053	adult_pre	adult_day1	OK	2.9164	25.0812	3.10435	6.53323	5e-05	0.000664932	yes
XLOC_021218	Rab11fip1	chr8:27138772-27174646	adult_pre	adult_day1	OK	3.45494	29.5658	3.0972	7.91157	5e-05	0.000664932	yes
XLOC_011265	Fam129b	chr2:32876133-32961255	adult_pre	adult_day1	OK	21.1037	180.141	3.09356	7.88936	5e-05	0.000664932	yes
XLOC_020494	Mcemp1	chr8:3665761-3668905	adult_pre	adult_day1	OK	19.8808	168.735	3.08531	7.88265	5e-05	0.000664932	yes
XLOC_014584	Slc2a1	chr4:119108744-119137329	adult_pre	adult_day1	OK	24.2449	204.199	3.07422	8.31934	5e-05	0.000664932	yes
XLOC_002985	Slfn4	chr11:83175185-83190216	adult_pre	adult_day1	OK	2.2411	18.5884	3.05212	6.84804	5e-05	0.000664932	yes
XLOC_003296	BC018473	chr11:116752166-116757883	adult_pre	adult_day1	OK	0.168147	1.39094	3.04826	2.61458	0.0042	0.0260295	yes
XLOC_012109	Hacd1	chr2:14026830-14056035	adult_pre	adult_day1	OK	4.16293	34.2654	3.04108	4.9757	5e-05	0.000664932	yes
XLOC_005439	Lhfpl2	chr13:94057795-94195409	adult_pre	adult_day1	OK	1.99804	16.121	3.01229	6.54328	5e-05	0.000664932	yes
XLOC_007257	Soat2	chr15:102150574-102163436	adult_pre	adult_day1	OK	1.14281	9.18825	3.00721	4.05851	5e-05	0.000664932	yes
XLOC_006578	Ero1l	chr14:45283086-45318572	adult_pre	adult_day1	OK	7.05713	55.6154	2.97833	8.07897	5e-05	0.000664932	yes
XLOC_021591	Slc7a5	chr8:121881145-121907686	adult_pre	adult_day1	OK	6.27855	49.0562	2.96593	7.33112	5e-05	0.000664932	yes
XLOC_016891	Sh2b2	chr5:136218148-136244940	adult_pre	adult_day1	OK	13.1757	102.082	2.95377	7.32328	5e-05	0.000664932	yes
XLOC_001143	Prdx6	chr1:161240111-161251210	adult_pre	adult_day1	OK	39.5735	306.394	2.95278	8.05864	5e-05	0.000664932	yes
XLOC_012812	Flrt3	chr2:140395429-142390050	adult_pre	adult_day1	OK	4.89431	37.2562	2.9283	7.5685	5e-05	0.000664932	yes
XLOC_005828	Ctsl	chr13:64363213-64370306	adult_pre	adult_day1	OK	86.4594	653.194	2.91742	7.4729	5e-05	0.000664932	yes
XLOC_001051	Ppfia4	chr1:134296782-134332928	adult_pre	adult_day1	OK	0.141356	1.06505	2.91351	2.49885	0.00395	0.0248001	yes
XLOC_022092	Cd109	chr9:78615545-78716260	adult_pre	adult_day1	OK	0.0820885	0.618259	2.91296	2.49995	0.00685	0.0380772	yes
XLOC_020645	Ppp1r3b	chr8:35375740-35388137	adult_pre	adult_day1	OK	4.73854	35.5679	2.90806	7.31613	5e-05	0.000664932	yes
XLOC_014845	Tnfrsf9	chr4:150920154-150946102	adult_pre	adult_day1	OK	0.125278	0.93742	2.90356	2.51663	0.00115	0.00935001	yes
XLOC_002967	Cdk5r1	chr11:80477045-80481179	adult_pre	adult_day1	OK	0.448764	3.31621	2.88551	3.4713	0.00015	0.00171825	yes
XLOC_017994	Prokr1	chr6:87578591-87590701	adult_pre	adult_day1	OK	0.0942431	0.693283	2.87899	2.3443	0.00485	0.0291113	yes
XLOC_016249	Fam20c	chr5:138755080-138810063	adult_pre	adult_day1	OK	15.6877	115.25	2.87706	7.55604	5e-05	0.000664932	yes
XLOC_012314	Nr4a2	chr2:57107225-57124003	adult_pre	adult_day1	OK	16.0667	117.873	2.87509	7.70562	5e-05	0.000664932	yes
XLOC_001832	Mettl1	chr10:127041931-127045461	adult_pre	adult_day1	OK	4.15708	30.3903	2.86997	4.19516	5e-05	0.000664932	yes
XLOC_006659	Cebpe	chr14:54710362-54712174	adult_pre	adult_day1	OK	1.48865	10.7941	2.85817	2.89445	0.0003	0.00311016	yes
XLOC_004152	Cdc42ep4	chr11:113726849-113751815	adult_pre	adult_day1	OK	18.9428	137.114	2.85565	7.72572	5e-05	0.000664932	yes
XLOC_020038	Dgat2	chr7:99153662-99182713	adult_pre	adult_day1	OK	8.85128	63.9127	2.85214	6.6186	5e-05	0.000664932	yes
XLOC_005523	Net1	chr13:3882017-3918220	adult_pre	adult_day1	OK	1.25037	9.02596	2.85172	5.37529	5e-05	0.000664932	yes
XLOC_010565	Kazald1	chr19:45076138-45079289	adult_pre	adult_day1	OK	2.22581	15.8363	2.83083	3.51473	5e-05	0.000664932	yes
XLOC_010484	Papss2	chr19:32595714-32667187	adult_pre	adult_day1	OK	1.41101	10.0046	2.82587	5.749	5e-05	0.000664932	yes
XLOC_015818	Cd38	chr5:43868826-43912374	adult_pre	adult_day1	OK	12.2098	86.2768	2.82093	7.75236	5e-05	0.000664932	yes
XLOC_011142	Il1rn	chr2:24336859-24351491	adult_pre	adult_day1	OK	46.5134	325.593	2.80735	7.50967	5e-05	0.000664932	yes
XLOC_015985	Arhgap24	chr5:102481390-102897937	adult_pre	adult_day1	OK	1.33368	9.28285	2.79915	4.85144	5e-05	0.000664932	yes
XLOC_002067	Ddit4	chr10:59949674-59951770	adult_pre	adult_day1	OK	8.53546	58.9466	2.78787	6.03784	5e-05	0.000664932	yes
XLOC_012763	Il1a	chr2:129297369-129309972	adult_pre	adult_day1	OK	78.3967	540.298	2.78489	6.65746	5e-05	0.000664932	yes
XLOC_001232	BC094916	chr1:173521310-173535957	adult_pre	adult_day1	OK	0.330122	2.27278	2.78338	2.40909	0.00645	0.0363415	yes
XLOC_016497	Fbxl5	chr5:43744617-43782149	adult_pre	adult_day1	OK	24.0085	165.076	2.78151	7.75739	5e-05	0.000664932	yes
XLOC_002128	Mif	chr10:75859352-75860250	adult_pre	adult_day1	OK	221.833	1520.35	2.77685	7.6516	5e-05	0.000664932	yes
XLOC_001450	Cd24a	chr10:43579168-43584265	adult_pre	adult_day1	OK	8.65408	58.9898	2.76901	6.5378	5e-05	0.000664932	yes
XLOC_010078	Apbb3	chr18:36671158-36683862	adult_pre	adult_day1	OK	5.64086	38.4117	2.76756	2.51196	0.00095	0.00800391	yes
XLOC_002003	Rnf217	chr10:31501886-31609725	adult_pre	adult_day1	OK	1.99714	13.5886	2.76639	5.03221	5e-05	0.000664932	yes
XLOC_000280	Ackr3	chr1:90203979-90215722	adult_pre	adult_day1	OK	1.85278	12.5408	2.75886	5.01157	5e-05	0.000664932	yes
XLOC_006527	Ankrd28	chr14:31700014-31830415	adult_pre	adult_day1	OK	0.426549	2.87805	2.75431	4.31223	5e-05	0.000664932	yes
XLOC_002984	Slfn1	chr11:83116844-83122659	adult_pre	adult_day1	OK	3.98408	26.679	2.74338	5.33828	5e-05	0.000664932	yes
XLOC_005403	Glrx	chr13:75839885-75850151	adult_pre	adult_day1	OK	76.6906	511.513	2.73765	7.47046	5e-05	0.000664932	yes
XLOC_001482	Fabp7	chr10:57784922-57788450	adult_pre	adult_day1	OK	3.34591	22.2992	2.73652	3.5618	5e-05	0.000664932	yes
XLOC_010784	Ms4a8a	chr19:11067470-11081103	adult_pre	adult_day1	OK	12.4362	82.5967	2.73154	6.35738	5e-05	0.000664932	yes
XLOC_007506	Csf2rb2	chr15:78282507-78305721	adult_pre	adult_day1	OK	7.97329	52.872	2.72926	6.81011	5e-05	0.000664932	yes
XLOC_018348	Zfp667	chr7:6286579-6307883	adult_pre	adult_day1	OK	1.72646	11.4088	2.72426	5.56409	5e-05	0.000664932	yes
XLOC_014854	Acot7	chr4:152178099-152271855	adult_pre	adult_day1	OK	10.6624	70.451	2.72408	5.76988	5e-05	0.000664932	yes
XLOC_009586	Tnfsf14	chr17:57189473-57194181	adult_pre	adult_day1	OK	4.19907	27.6187	2.71751	5.15855	5e-05	0.000664932	yes
XLOC_003847	Ccl6	chr11:83582060-83623693	adult_pre	adult_day1	OK	1077.33	7047.74	2.7097	4.31733	5e-05	0.000664932	yes
XLOC_015312	Ctps	chr4:120539867-120570276	adult_pre	adult_day1	OK	2.0137	13.0263	2.6935	4.97007	5e-05	0.000664932	yes
XLOC_011883	Procr	chr2:155751216-155755478	adult_pre	adult_day1	OK	2.30549	14.9117	2.6933	3.90995	5e-05	0.000664932	yes
XLOC_014842	Eno1	chr4:150237196-150248873	adult_pre	adult_day1	OK	237.751	1535.74	2.69141	6.88675	5e-05	0.000664932	yes
XLOC_016204	Por	chr5:135689144-135735326	adult_pre	adult_day1	OK	46.469	299.96	2.69043	7.36391	5e-05	0.000664932	yes
XLOC_022980	Ccr1	chr9:123962125-123968692	adult_pre	adult_day1	OK	36.5479	235.873	2.69015	7.14076	5e-05	0.000664932	yes
XLOC_022551	Oaf	chr9:43221277-43239816	adult_pre	adult_day1	OK	1.82577	11.6036	2.66799	4.34382	5e-05	0.000664932	yes
XLOC_020389	Bnip3	chr7:138890835-138909506	adult_pre	adult_day1	OK	14.1036	89.4712	2.66536	7.01808	5e-05	0.000664932	yes
XLOC_009850	Eno1b	chr18:47922840-48107980	adult_pre	adult_day1	OK	50.4227	319.259	2.66258	7.38335	5e-05	0.000664932	yes
XLOC_004703	BC022687	chr12:112808974-112816245	adult_pre	adult_day1	OK	1.67618	10.4831	2.64481	3.5447	0.0001	0.00122454	yes
XLOC_011263	Ptrh1	chr2:32775820-32784405	adult_pre	adult_day1	OK	1.2132	7.58488	2.6443	2.63467	0.00305	0.0201724	yes
XLOC_014464	Pgm2	chr4:99929450-99987294	adult_pre	adult_day1	OK	5.5552	34.6732	2.64191	5.8613	5e-05	0.000664932	yes
XLOC_006688	Cma1	chr14:55941450-55944661	adult_pre	adult_day1	OK	0.47031	2.93112	2.63977	2.17049	0.0056	0.0325659	yes
XLOC_015495	Padi4	chr4:140745507-140774203	adult_pre	adult_day1	OK	0.779327	4.81946	2.62857	3.08365	0.0003	0.00311016	yes
XLOC_007382	Sntb1	chr15:55639153-55906949	adult_pre	adult_day1	OK	0.264939	1.63784	2.62807	2.16058	0.0079	0.0424214	yes
XLOC_005020	Clmn	chr12:104763113-104865076	adult_pre	adult_day1	OK	0.177614	1.09712	2.6269	3.50752	5e-05	0.000664932	yes
XLOC_007298	Il7r	chr15:9506158-9529876	adult_pre	adult_day1	OK	2.23123	13.7503	2.62355	5.67826	5e-05	0.000664932	yes
XLOC_012613	Depdc7	chr2:104721786-104742801	adult_pre	adult_day1	OK	11.5463	71.1072	2.62257	6.59238	5e-05	0.000664932	yes
XLOC_001331	Mthfd1l	chr10:3973074-4167081	adult_pre	adult_day1	OK	2.27044	13.9279	2.61693	4.9793	5e-05	0.000664932	yes
XLOC_018147	Tpi1	chr6:124808660-124814296	adult_pre	adult_day1	OK	114.746	700.09	2.6091	7.0567	5e-05	0.000664932	yes
XLOC_000504	F5	chr1:164115263-164220277	adult_pre	adult_day1	OK	0.93897	5.66904	2.59395	3.5555	0.0058	0.0334643	yes
XLOC_000958	Kif1a	chr1:93015454-93101874	adult_pre	adult_day1	OK	0.154699	0.930483	2.58852	2.94284	0.0003	0.00311016	yes
XLOC_018773	Ldha	chr7:46845803-46855627	adult_pre	adult_day1	OK	304.134	1828.92	2.58822	6.27448	5e-05	0.000664932	yes
XLOC_006827	Rgcc	chr14:79288749-79301635	adult_pre	adult_day1	OK	72.9844	433.471	2.57028	6.88392	5e-05	0.000664932	yes
XLOC_021569	Gcsh	chr8:116981827-116993449	adult_pre	adult_day1	OK	7.92051	46.975	2.56823	6.17873	5e-05	0.000664932	yes
XLOC_013324	S100a6	chr3:90612893-90614414	adult_pre	adult_day1	OK	242.202	1425.86	2.55755	6.74652	5e-05	0.000664932	yes
XLOC_005997	Itga1	chr13:114958080-115101964	adult_pre	adult_day1	OK	0.586501	3.45003	2.5564	4.03279	5e-05	0.000664932	yes
XLOC_009478	Ankrd66	chr17:43534173-43543639	adult_pre	adult_day1	OK	0.695417	4.06557	2.54751	2.57455	0.00165	0.0124906	yes
XLOC_014488	Dhcr24	chr4:106561037-106589113	adult_pre	adult_day1	OK	1.55574	9.0303	2.53717	4.42727	5e-05	0.000664932	yes
XLOC_022042	Anxa2	chr9:69453682-69491785	adult_pre	adult_day1	OK	242.334	1404.52	2.53501	6.39146	5e-05	0.000664932	yes
XLOC_006161	Ptger2	chr14:44988110-45003820	adult_pre	adult_day1	OK	1.26361	7.30226	2.53079	4.75002	5e-05	0.000664932	yes
XLOC_005507	Emb	chr13:117220572-117274415	adult_pre	adult_day1	OK	52.1877	300.303	2.52464	6.78049	5e-05	0.000664932	yes
XLOC_006225	Mmp14	chr14:54431603-54441258	adult_pre	adult_day1	OK	8.34823	47.9749	2.52274	6.14787	5e-05	0.000664932	yes
XLOC_017530	C1rl	chr6:124493112-124510643	adult_pre	adult_day1	OK	0.860813	4.93751	2.52001	3.54017	5e-05	0.000664932	yes
XLOC_010535	Pgam1	chr19:41911870-41918665	adult_pre	adult_day1	OK	94.1714	537.925	2.51405	6.80446	5e-05	0.000664932	yes
XLOC_018766	Nomo1	chr7:46033695-46084212	adult_pre	adult_day1	OK	6.55741	37.4004	2.51185	6.26899	5e-05	0.000664932	yes
XLOC_021600	Aprt	chr8:122574636-122576907	adult_pre	adult_day1	OK	92.3088	523.723	2.50426	6.9215	5e-05	0.000664932	yes
XLOC_013356	S100a11	chr3:93520495-93526288	adult_pre	adult_day1	OK	555.705	3140.9	2.49879	6.52872	5e-05	0.000664932	yes
XLOC_021388	Gab1	chr8:80764430-80880519	adult_pre	adult_day1	OK	9.80751	55.4305	2.49872	6.83758	5e-05	0.000664932	yes
XLOC_017607	Gprc5a	chr6:135065661-135084708	adult_pre	adult_day1	OK	6.90098	38.6031	2.48384	5.16948	5e-05	0.000664932	yes
XLOC_004165	Cd300lf	chr11:115091430-115162240	adult_pre	adult_day1	OK	13.426	74.9822	2.48152	6.07153	5e-05	0.000664932	yes
XLOC_007073	Csf2rb	chr15:78325989-78351001	adult_pre	adult_day1	OK	36.0394	200.64	2.47696	6.49829	5e-05	0.000664932	yes
XLOC_000305	Gpr35	chr1:92973118-92986391	adult_pre	adult_day1	OK	24.1327	134.238	2.47573	6.64995	5e-05	0.000664932	yes
XLOC_001513	Aifm2	chr10:61715262-61783864	adult_pre	adult_day1	OK	5.28776	29.3419	2.47224	4.47073	5e-05	0.000664932	yes
XLOC_004696	Inf2	chr12:112588783-112615557	adult_pre	adult_day1	OK	0.635706	3.52742	2.47218	3.27611	5e-05	0.000664932	yes
XLOC_013257	Cd5l	chr3:87357880-87371074	adult_pre	adult_day1	OK	1.71643	9.49751	2.46813	3.58462	5e-05	0.000664932	yes
XLOC_014828	Srm	chr4:148591512-148594619	adult_pre	adult_day1	OK	27.3932	150.752	2.46029	6.17246	5e-05	0.000664932	yes
XLOC_022847	Acpp	chr9:104288239-104337722	adult_pre	adult_day1	OK	0.380689	2.09392	2.45952	2.91777	0.0017	0.0128072	yes
XLOC_007005	Sqle	chr15:59315091-59331193	adult_pre	adult_day1	OK	4.85013	26.65	2.45804	5.6251	5e-05	0.000664932	yes
XLOC_017687	Asns	chr6:7675170-7693182	adult_pre	adult_day1	OK	4.0181	21.9681	2.45082	4.91979	5e-05	0.000664932	yes
XLOC_003290	Sphk1	chr11:116531910-116536675	adult_pre	adult_day1	OK	9.49402	51.4269	2.43743	5.27814	5e-05	0.000664932	yes
XLOC_002151	Pfkl	chr10:77986948-78009796	adult_pre	adult_day1	OK	21.4408	115.964	2.43524	6.72931	5e-05	0.000664932	yes
XLOC_002501	Ramp3	chr11:6650147-6677475	adult_pre	adult_day1	OK	5.88161	31.6606	2.42841	4.04975	5e-05	0.000664932	yes
XLOC_000518	Fam78b	chr1:167001416-167091302	adult_pre	adult_day1	OK	0.463774	2.48924	2.42421	3.52286	5e-05	0.000664932	yes
XLOC_019096	Spon1	chr7:113765997-114043375	adult_pre	adult_day1	OK	0.570482	3.04945	2.4183	3.85942	5e-05	0.000664932	yes
XLOC_006285	Trim13	chr14:61598225-61682373	adult_pre	adult_day1	OK	2.78508	14.8254	2.41228	2.56553	0.0022	0.0156914	yes
XLOC_000410	Klhl12	chr1:134455554-134490873	adult_pre	adult_day1	OK	0.78403	4.16017	2.40766	3.74411	5e-05	0.000664932	yes
XLOC_022347	Ccr2	chr9:124102182-124109140	adult_pre	adult_day1	OK	38.104	201.071	2.39969	6.11215	5e-05	0.000664932	yes
XLOC_000404	Chil1	chr1:134182403-134190031	adult_pre	adult_day1	OK	17.8786	94.2882	2.39884	6.11924	5e-05	0.000664932	yes
XLOC_014324	Grhpr	chr4:44981410-44990696	adult_pre	adult_day1	OK	4.42715	23.2982	2.39577	3.69615	5e-05	0.000664932	yes
XLOC_008694	Tmem8	chr17:26113315-26123253	adult_pre	adult_day1	OK	12.4566	65.4379	2.39322	6.3448	5e-05	0.000664932	yes
XLOC_004345	Ccdc71l	chr12:32378788-32382943	adult_pre	adult_day1	OK	5.42389	28.4584	2.39146	6.19184	5e-05	0.000664932	yes
XLOC_001510	Ppa1	chr10:61648620-61674165	adult_pre	adult_day1	OK	12.2984	64.4755	2.39029	5.40413	5e-05	0.000664932	yes
XLOC_010284	Fosl1	chr19:5447697-5457563	adult_pre	adult_day1	OK	2.54422	13.2795	2.38391	2.12499	0.0063	0.0357198	yes
XLOC_013322	S100a4	chr3:90603769-90606045	adult_pre	adult_day1	OK	233.836	1217.16	2.37995	6.35171	5e-05	0.000664932	yes
XLOC_006173	Lgals3	chr14:47373859-47386167	adult_pre	adult_day1	OK	212.02	1095.03	2.3687	6.13227	5e-05	0.000664932	yes
XLOC_001186	Hsd17b7	chr1:169949536-169969205	adult_pre	adult_day1	OK	0.761373	3.93182	2.36852	4.0267	5e-05	0.000664932	yes
XLOC_006685	Ripk3	chr14:55784994-55788857	adult_pre	adult_day1	OK	19.9265	102.861	2.36793	6.18363	5e-05	0.000664932	yes
XLOC_000569	Pyhin1	chr1:173630858-173647928	adult_pre	adult_day1	OK	2.49363	12.7686	2.35628	5.45122	5e-05	0.000664932	yes
XLOC_013859	Fdps	chr3:89093587-89101967	adult_pre	adult_day1	OK	19.2914	98.7224	2.35542	5.88824	5e-05	0.000664932	yes
XLOC_015045	Tbc1d2	chr4:46604389-46650199	adult_pre	adult_day1	OK	0.378625	1.93092	2.35045	2.40782	0.0026	0.0179028	yes
XLOC_001547	Bcr	chr10:75060895-75184923	adult_pre	adult_day1	OK	0.87128	4.39626	2.33507	3.96108	5e-05	0.000664932	yes
XLOC_011824	Slc52a3	chr2:151996510-152009258	adult_pre	adult_day1	OK	0.695565	3.50475	2.33306	3.08445	5e-05	0.000664932	yes
XLOC_003846	Ccl9	chr11:83572916-83578636	adult_pre	adult_day1	OK	220.691	1111.06	2.33184	5.09897	5e-05	0.000664932	yes
XLOC_008965	Trem1	chr17:48232738-48246924	adult_pre	adult_day1	OK	69.831	350.543	2.32765	5.77564	5e-05	0.000664932	yes
XLOC_006356	Esd	chr14:74732296-74750765	adult_pre	adult_day1	OK	36.7023	183.62	2.32278	6.5122	5e-05	0.000664932	yes
XLOC_014317	Glipr2	chr4:43957701-43979118	adult_pre	adult_day1	OK	25.5692	127.351	2.31633	6.40283	5e-05	0.000664932	yes
XLOC_019193	Itgam	chr7:128062639-128118491	adult_pre	adult_day1	OK	89.2199	443.603	2.31383	5.67122	5e-05	0.000664932	yes
XLOC_009709	Ttc39c	chr18:12643532-12737052	adult_pre	adult_day1	OK	4.07347	20.1669	2.30766	4.41816	5e-05	0.000664932	yes
XLOC_013204	P2ry1	chr3:61002784-61008982	adult_pre	adult_day1	OK	0.293677	1.45206	2.3058	2.97661	0.00025	0.00266228	yes
XLOC_016577	Hopx	chr5:77086985-77115123	adult_pre	adult_day1	OK	8.37907	41.3594	2.30335	5.62975	5e-05	0.000664932	yes
XLOC_016445	AI839979	chr5:31569591-31571397	adult_pre	adult_day1	OK	7.169	34.6072	2.27123	4.44874	5e-05	0.000664932	yes
XLOC_023575	Maob	chrX:16709280-16817366	adult_pre	adult_day1	OK	0.816533	3.93391	2.26838	3.21881	0.00015	0.00171825	yes
XLOC_021308	Tma16	chr8:66476345-66486507	adult_pre	adult_day1	OK	3.13461	15.0352	2.26199	3.47222	5e-05	0.000664932	yes
XLOC_022781	Me1	chr9:86581362-86701253	adult_pre	adult_day1	OK	0.428026	2.05229	2.26146	2.64841	0.00085	0.00730838	yes
XLOC_014343	Nr4a3	chr4:48045304-48086446	adult_pre	adult_day1	OK	2.88871	13.8391	2.26025	1.95501	0.00165	0.0124906	yes
XLOC_017779	E330009J07Rik	chr6:40407497-40436133	adult_pre	adult_day1	OK	0.786223	3.7654	2.25979	2.90605	0.0004	0.00397419	yes
XLOC_001729	Hal	chr10:93488767-93516743	adult_pre	adult_day1	OK	17.7251	84.8672	2.25941	6.03895	5e-05	0.000664932	yes
XLOC_017111	Akr1b8	chr6:34354163-34368454	adult_pre	adult_day1	OK	2.96716	14.0622	2.24467	3.35189	5e-05	0.000664932	yes
XLOC_001549	Adora2a	chr10:75316876-75334792	adult_pre	adult_day1	OK	3.57647	16.9166	2.24183	4.06183	5e-05	0.000664932	yes
XLOC_017769	Klrg2	chr6:38626659-38637239	adult_pre	adult_day1	OK	0.550653	2.60398	2.2415	2.28175	0.00385	0.0243248	yes
XLOC_001046	Atp2b4	chr1:133702673-133753747	adult_pre	adult_day1	OK	0.596692	2.81895	2.2401	1.62035	0.0004	0.00397419	yes
XLOC_013380	Fam63a	chr3:95282934-95307176	adult_pre	adult_day1	OK	13.7421	64.5965	2.23285	5.67191	5e-05	0.000664932	yes
XLOC_019509	Pvrl2	chr7:19716643-19749573	adult_pre	adult_day1	OK	0.828058	3.89168	2.23259	2.50515	0.00465	0.0281642	yes
XLOC_010922	Rrp12	chr19:41862850-41896153	adult_pre	adult_day1	OK	4.4981	21.0896	2.22915	5.27603	5e-05	0.000664932	yes
XLOC_014116	Gar1	chr3:129824911-129831396	adult_pre	adult_day1	OK	9.31717	43.6653	2.22852	4.30405	5e-05	0.000664932	yes
XLOC_008177	2610318N02Rik	chr16:17113397-17125106	adult_pre	adult_day1	OK	1.04715	4.85937	2.2143	2.20716	0.0046	0.0279224	yes
XLOC_016432	Cgref1	chr5:30933142-30945480	adult_pre	adult_day1	OK	1.01776	4.69666	2.20624	2.28572	0.00355	0.0227647	yes
XLOC_021954	Pstpip1	chr9:56089975-56128890	adult_pre	adult_day1	OK	14.4945	66.8047	2.20445	5.36156	5e-05	0.000664932	yes
XLOC_017702	Tfec	chr6:16833380-16898441	adult_pre	adult_day1	OK	6.19954	28.3734	2.1943	4.9002	5e-05	0.000664932	yes
XLOC_019515	Pvr	chr7:19903577-19921143	adult_pre	adult_day1	OK	11.2294	51.2709	2.19086	5.96632	5e-05	0.000664932	yes
XLOC_023810	Gyk	chrX:85701936-85776819	adult_pre	adult_day1	OK	4.82105	21.9971	2.18989	5.73832	5e-05	0.000664932	yes
XLOC_008298	Fam162a	chr16:36043843-36071515	adult_pre	adult_day1	OK	41.3769	187.908	2.18313	5.43256	5e-05	0.000664932	yes
XLOC_002866	P2rx1	chr11:72999144-73015197	adult_pre	adult_day1	OK	0.591431	2.68559	2.18296	2.47752	0.0012	0.00966708	yes
XLOC_020640	Gsr	chr8:33653237-33698162	adult_pre	adult_day1	OK	41.4402	188.028	2.18184	5.68098	5e-05	0.000664932	yes
XLOC_003770	Hic1	chr11:75164564-75170255	adult_pre	adult_day1	OK	4.00249	18.1433	2.18047	3.9731	5e-05	0.000664932	yes
XLOC_022634	Dmxl2	chr9:54365157-54501626	adult_pre	adult_day1	OK	1.41137	6.36613	2.17332	5.40374	5e-05	0.000664932	yes
XLOC_018748	Gys1	chr7:45434838-45456617	adult_pre	adult_day1	OK	4.26524	19.2061	2.17087	4.956	5e-05	0.000664932	yes
XLOC_008757	Rrp1b	chr17:32036161-32062862	adult_pre	adult_day1	OK	3.05567	13.7176	2.16646	5.1002	5e-05	0.000664932	yes
XLOC_008317	Pla1a	chr16:38396116-38433145	adult_pre	adult_day1	OK	0.539719	2.41587	2.16226	2.1625	0.00475	0.0286208	yes
XLOC_006510	Cacna1d	chr14:30008999-30527056	adult_pre	adult_day1	OK	0.948002	4.23826	2.16051	3.01082	0.0001	0.00122454	yes
XLOC_017901	Gadd45a	chr6:67035095-67080652	adult_pre	adult_day1	OK	24.3249	108.619	2.15878	5.00121	5e-05	0.000664932	yes
XLOC_019923	Arrdc4	chr7:68736993-68749238	adult_pre	adult_day1	OK	32.1401	143.463	2.15823	3.89712	5e-05	0.000664932	yes
XLOC_003559	Slc22a4	chr11:53983125-54028090	adult_pre	adult_day1	OK	0.952169	4.23654	2.1536	2.77604	0.0008	0.00695651	yes
XLOC_009643	Cyp1b1	chr17:79706952-79715041	adult_pre	adult_day1	OK	0.248196	1.10429	2.15357	2.29257	0.00585	0.033688	yes
XLOC_024015	Car5b	chrX:163976821-164028010	adult_pre	adult_day1	OK	0.832114	3.67389	2.14246	3.45862	5e-05	0.000664932	yes
XLOC_003902	Nme1	chr11:93958924-93968521	adult_pre	adult_day1	OK	55.9346	246.265	2.1384	5.99988	5e-05	0.000664932	yes
XLOC_022159	Msl2	chr9:101074761-101104799	adult_pre	adult_day1	OK	6.6957	29.4082	2.13491	5.78256	5e-05	0.000664932	yes
XLOC_016889	Orai2	chr5:136147460-136170656	adult_pre	adult_day1	OK	8.47642	37.1438	2.1316	5.59873	5e-05	0.000664932	yes
XLOC_021246	Msr1	chr8:39467447-40227787	adult_pre	adult_day1	OK	127.814	560.055	2.13152	4.09355	5e-05	0.000664932	yes
XLOC_012915	Blcap	chr2:157556361-157566361	adult_pre	adult_day1	OK	7.73272	33.8766	2.13124	5.10344	5e-05	0.000664932	yes
XLOC_006954	Pop1	chr15:34495310-34530653	adult_pre	adult_day1	OK	0.558119	2.44129	2.129	2.4442	0.00195	0.0142381	yes
XLOC_020448	Ctsd	chr7:142375915-142387870	adult_pre	adult_day1	OK	462.456	2018.74	2.12607	4.33748	5e-05	0.000664932	yes
XLOC_018157	Gapdh	chr6:125161851-125166467	adult_pre	adult_day1	OK	449.014	1953.25	2.12105	5.36608	5e-05	0.000664932	yes
XLOC_011826	Srxn1	chr2:152105523-152111376	adult_pre	adult_day1	OK	27.6807	120.053	2.11672	5.67894	5e-05	0.000664932	yes
XLOC_014501	Lrp8	chr4:107802258-107876840	adult_pre	adult_day1	OK	0.479868	2.08077	2.1164	3.56257	5e-05	0.000664932	yes
XLOC_007900	Il1rap	chr16:26581704-26755502	adult_pre	adult_day1	OK	3.72257	16.0637	2.10943	4.70706	5e-05	0.000664932	yes
XLOC_008731	Mapk13	chr17:28769316-28778704	adult_pre	adult_day1	OK	2.00818	8.66406	2.10916	2.69845	0.00075	0.00660785	yes
XLOC_002541	Gm12070	chr11:26785107-26787859	adult_pre	adult_day1	OK	13.0934	56.4784	2.10886	5.14832	5e-05	0.000664932	yes
XLOC_005357	Cdk20	chr13:64432552-64439721	adult_pre	adult_day1	OK	5.2941	22.8256	2.1082	4.31503	5e-05	0.000664932	yes
XLOC_020349	Pycard	chr7:127991372-127993867	adult_pre	adult_day1	OK	22.6421	97.4667	2.1059	5.79927	5e-05	0.000664932	yes
XLOC_006367	Nufip1	chr14:76110890-76137379	adult_pre	adult_day1	OK	2.72763	11.7082	2.1018	4.95781	5e-05	0.000664932	yes
XLOC_000976	Pam	chr1:97821093-98095632	adult_pre	adult_day1	OK	3.18214	13.6493	2.10075	4.60959	5e-05	0.000664932	yes
XLOC_011707	Bcl2l11	chr2:128126037-128162547	adult_pre	adult_day1	OK	18.2204	78.0382	2.09862	5.36822	5e-05	0.000664932	yes
XLOC_021123	Efnb2	chr8:8617438-8660773	adult_pre	adult_day1	OK	0.777444	3.32706	2.09744	3.70937	5e-05	0.000664932	yes
XLOC_009587	C3	chr17:57203966-57228136	adult_pre	adult_day1	OK	19.5368	83.3305	2.09265	5.87541	5e-05	0.000664932	yes
XLOC_017730	Impdh1	chr6:29200436-29216364	adult_pre	adult_day1	OK	15.0109	63.8376	2.08839	5.54686	5e-05	0.000664932	yes
XLOC_021018	Gan	chr8:117158134-117205186	adult_pre	adult_day1	OK	1.61886	6.82801	2.07649	3.33837	5e-05	0.000664932	yes
XLOC_020310	Aldoa	chr7:126795233-126800447	adult_pre	adult_day1	OK	316.869	1336.18	2.07615	5.45928	5e-05	0.000664932	yes
XLOC_020961	Slc7a6	chr8:106168874-106198704	adult_pre	adult_day1	OK	1.77996	7.4907	2.07326	4.27355	5e-05	0.000664932	yes
XLOC_010144	Smim3	chr18:60474190-60501983	adult_pre	adult_day1	OK	42.3604	176.806	2.06138	5.51957	5e-05	0.000664932	yes
XLOC_017052	Tes	chr6:17065148-17105825	adult_pre	adult_day1	OK	13.2501	55.282	2.06081	5.44696	5e-05	0.000664932	yes
XLOC_007168	Pim3	chr15:88862193-88865726	adult_pre	adult_day1	OK	161.396	670.745	2.05516	5.68872	5e-05	0.000664932	yes
XLOC_000179	Atic	chr1:71557155-71579403	adult_pre	adult_day1	OK	7.7695	32.2135	2.05177	4.96873	5e-05	0.000664932	yes
XLOC_012764	Il1b	chr2:129364579-129375733	adult_pre	adult_day1	OK	1460.76	6008.82	2.04036	3.49582	5e-05	0.000664932	yes
XLOC_023620	Nkrf	chrX:36887541-36902899	adult_pre	adult_day1	OK	0.257694	1.05734	2.03671	2.04145	0.00855	0.0451315	yes
XLOC_009163	Fpr1	chr17:17876470-17883939	adult_pre	adult_day1	OK	19.9418	81.4487	2.0301	5.23019	5e-05	0.000664932	yes
XLOC_016346	Fzd1	chr5:4753838-4758216	adult_pre	adult_day1	OK	1.41379	5.77359	2.0299	3.37992	0.0001	0.00122454	yes
XLOC_003068	Slc35b1	chr11:95384921-95391652	adult_pre	adult_day1	OK	32.2171	131.095	2.02472	5.34467	5e-05	0.000664932	yes
XLOC_002408	Pa2g4	chr10:128557765-128565934	adult_pre	adult_day1	OK	16.112	65.3059	2.01908	5.44205	5e-05	0.000664932	yes
XLOC_017949	Mthfd2	chr6:83305703-83317604	adult_pre	adult_day1	OK	7.70507	31.1748	2.0165	4.5986	5e-05	0.000664932	yes
XLOC_006838	Dach1	chr14:97786845-98169765	adult_pre	adult_day1	OK	0.129417	0.523553	2.01631	2.0207	0.0065	0.0365661	yes
XLOC_013249	Tmem154	chr3:84666191-84704575	adult_pre	adult_day1	OK	2.81996	11.3812	2.01291	4.33131	5e-05	0.000664932	yes
XLOC_003058	Lrrc59	chr11:94629823-94653754	adult_pre	adult_day1	OK	54.5991	220.127	2.01139	5.50973	5e-05	0.000664932	yes
XLOC_008293	Pdia5	chr16:35397311-35490873	adult_pre	adult_day1	OK	2.60213	10.4906	2.01133	3.21361	5e-05	0.000664932	yes
XLOC_013946	Ecm1	chr3:95734147-95739569	adult_pre	adult_day1	OK	120.71	485.909	2.00914	5.59921	5e-05	0.000664932	yes
XLOC_016656	Lin54	chr5:100442034-100500639	adult_pre	adult_day1	OK	2.6654	10.695	2.00451	4.95222	5e-05	0.000664932	yes
XLOC_005306	Sfxn1	chr13:54071844-54108345	adult_pre	adult_day1	OK	6.63657	26.6011	2.00298	4.86533	5e-05	0.000664932	yes
XLOC_007314	Basp1	chr15:25363276-25413764	adult_pre	adult_day1	OK	66.5289	266.323	2.00112	5.20653	5e-05	0.000664932	yes
XLOC_009874	Lmnb1	chr18:56707812-56753424	adult_pre	adult_day1	OK	11.3302	44.9841	1.98924	5.14125	5e-05	0.000664932	yes
XLOC_022700	Smad6	chr9:63953075-64022059	adult_pre	adult_day1	OK	2.43613	9.63625	1.98388	3.1973	0.00015	0.00171825	yes
XLOC_003617	Pemt	chr11:59970613-60046489	adult_pre	adult_day1	OK	1.46906	5.79006	1.97868	2.09156	0.0051	0.0302989	yes
XLOC_015940	Cxcl1	chr5:90891244-90893115	adult_pre	adult_day1	OK	619.229	2440.52	1.97864	4.28292	5e-05	0.000664932	yes
XLOC_013655	Gm9733	chr3:15296550-15332302	adult_pre	adult_day1	OK	31.4609	123.84	1.97684	4.43853	5e-05	0.000664932	yes
XLOC_015970	Anxa3	chr5:96793384-96845968	adult_pre	adult_day1	OK	34.9158	137.28	1.97517	5.43882	5e-05	0.000664932	yes
XLOC_010554	Scd2	chr19:44293675-44306862	adult_pre	adult_day1	OK	3.57005	14.028	1.97429	3.82212	5e-05	0.000664932	yes
XLOC_005631	Lrrc16a	chr13:24012483-24280790	adult_pre	adult_day1	OK	0.928089	3.64491	1.97355	3.33214	5e-05	0.000664932	yes
XLOC_009162	Has1	chr17:17843325-17855188	adult_pre	adult_day1	OK	0.890505	3.4933	1.9719	2.23453	0.0026	0.0179028	yes
XLOC_012191	Slc2a6	chr2:27021364-27027998	adult_pre	adult_day1	OK	26.1421	101.857	1.9621	5.26864	5e-05	0.000664932	yes
XLOC_016345	Cyp51	chr5:4080673-4104697	adult_pre	adult_day1	OK	5.40205	20.8658	1.94956	4.96859	5e-05	0.000664932	yes
XLOC_003426	Pno1	chr11:17203199-17211589	adult_pre	adult_day1	OK	9.88606	38.1568	1.94847	4.80964	5e-05	0.000664932	yes
XLOC_022239	Celsr3	chr9:108826319-108852969	adult_pre	adult_day1	OK	0.30609	1.18043	1.94728	2.71626	0.0002	0.00220141	yes
XLOC_018798	Atp10a	chr7:58658201-58829426	adult_pre	adult_day1	OK	0.787351	3.03213	1.94525	3.13842	0.00015	0.00171825	yes
XLOC_013639	Mrps28	chr3:8802145-8923857	adult_pre	adult_day1	OK	36.34	139.184	1.93737	4.51885	5e-05	0.000664932	yes
XLOC_005105	Heatr1	chr13:12395374-12438893	adult_pre	adult_day1	OK	5.28894	20.2438	1.93643	5.17118	5e-05	0.000664932	yes
XLOC_021513	Dpep2	chr8:105984945-105996423	adult_pre	adult_day1	OK	49.1493	187.573	1.93221	5.16236	5e-05	0.000664932	yes
XLOC_018511	Kcnn4	chr7:24370262-24385212	adult_pre	adult_day1	OK	9.78554	37.1518	1.92471	4.05823	5e-05	0.000664932	yes
XLOC_007449	Ly6c2	chr15:75108160-75111949	adult_pre	adult_day1	OK	37.5956	142.216	1.91945	4.91863	5e-05	0.000664932	yes
XLOC_005699	Gfod1	chr13:43195518-43304172	adult_pre	adult_day1	OK	0.553068	2.09131	1.91888	3.07265	0.0001	0.00122454	yes
XLOC_005689	Eef1e1	chr13:38645690-38659028	adult_pre	adult_day1	OK	11.5492	43.6479	1.91812	4.44998	5e-05	0.000664932	yes
XLOC_016205	Mdh2	chr5:135778648-135790386	adult_pre	adult_day1	OK	143.113	538.632	1.91215	5.41678	5e-05	0.000664932	yes
XLOC_010830	Psat1	chr19:15905122-15925059	adult_pre	adult_day1	OK	5.23841	19.6872	1.91005	4.21681	5e-05	0.000664932	yes
XLOC_000761	Rnf149	chr1:39551295-39577347	adult_pre	adult_day1	OK	62.7146	235.674	1.90992	5.29543	5e-05	0.000664932	yes
XLOC_012832	Cd93	chr2:148436650-148443535	adult_pre	adult_day1	OK	12.3486	46.3987	1.90974	5.34721	5e-05	0.000664932	yes
XLOC_021203	Htra4	chr8:25024927-25038962	adult_pre	adult_day1	OK	1.40325	5.25289	1.90434	2.86361	5e-05	0.000664932	yes
XLOC_014937	Atp6v0d2	chr4:19876837-19922566	adult_pre	adult_day1	OK	0.532939	1.99367	1.90338	2.60281	0.0006	0.00549596	yes
XLOC_013211	Tiparp	chr3:65527484-65555518	adult_pre	adult_day1	OK	68.8154	256.756	1.8996	4.79142	5e-05	0.000664932	yes
XLOC_008715	Hmga1	chr17:27556573-27563672	adult_pre	adult_day1	OK	60.9334	227.207	1.8987	5.17834	5e-05	0.000664932	yes
XLOC_009987	Crem	chr18:3266353-3366863	adult_pre	adult_day1	OK	28.9895	107.882	1.89586	4.97548	5e-05	0.000664932	yes
XLOC_004803	Bzw2	chr12:36091834-36156825	adult_pre	adult_day1	OK	14.646	54.4343	1.89401	4.57666	5e-05	0.000664932	yes
XLOC_012758	Gm14005	chr2:128298662-128429351	adult_pre	adult_day1	OK	15.6553	58.1473	1.89306	2.97563	5e-05	0.000664932	yes
XLOC_019723	Gpi1	chr7:34201326-34230336	adult_pre	adult_day1	OK	84.2622	312.885	1.89268	5.25196	5e-05	0.000664932	yes
XLOC_017998	Isy1	chr6:87818447-87838759	adult_pre	adult_day1	OK	20.8707	77.4632	1.89203	4.81028	5e-05	0.000664932	yes
XLOC_020466	Tnfrsf26	chr7:143607684-143627845	adult_pre	adult_day1	OK	1.34032	4.97082	1.89091	3.5237	5e-05	0.000664932	yes
XLOC_005337	Tgfbi	chr13:56609602-56639339	adult_pre	adult_day1	OK	331.086	1225.34	1.88791	4.33493	5e-05	0.000664932	yes
XLOC_007474	Bop1	chr15:76380512-76477269	adult_pre	adult_day1	OK	24.076	88.9186	1.88489	3.4156	5e-05	0.000664932	yes
XLOC_016999	Slc7a1	chr5:148327409-148399904	adult_pre	adult_day1	OK	1.83873	6.77769	1.88208	4.44301	5e-05	0.000664932	yes
XLOC_010600	Mxi1	chr19:53310505-53375810	adult_pre	adult_day1	OK	15.5769	57.0546	1.87293	5.14271	5e-05	0.000664932	yes
XLOC_007511	C1qtnf6	chr15:78523345-78529651	adult_pre	adult_day1	OK	1.3673	5.00636	1.87243	2.78906	0.0003	0.00311016	yes
XLOC_020468	Tnfrsf23	chr7:143665806-143685875	adult_pre	adult_day1	OK	1.20234	4.40009	1.87169	3.28681	5e-05	0.000664932	yes
XLOC_018224	Ybx3	chr6:131364857-131388450	adult_pre	adult_day1	OK	69.3773	253.055	1.86692	5.26739	5e-05	0.000664932	yes
XLOC_005100	Idi1	chr13:8885605-8892396	adult_pre	adult_day1	OK	7.36853	26.8588	1.86595	4.8515	5e-05	0.000664932	yes
XLOC_014244	Coq3	chr4:21879674-21912126	adult_pre	adult_day1	OK	1.03859	3.78057	1.86398	2.98825	0.00015	0.00171825	yes
XLOC_014514	Kti12	chr4:108834677-108862119	adult_pre	adult_day1	OK	7.04948	25.652	1.86348	2.60705	0.0011	0.00902496	yes
XLOC_021590	Klhdc4	chr8:121796307-121829569	adult_pre	adult_day1	OK	4.8966	17.778	1.86024	3.86658	5e-05	0.000664932	yes
XLOC_015488	Mrto4	chr4:139347439-139352576	adult_pre	adult_day1	OK	17.9412	65.1171	1.85976	4.32457	5e-05	0.000664932	yes
XLOC_004101	Nsf	chr11:103821782-103954056	adult_pre	adult_day1	OK	20.8025	75.2917	1.85573	5.21314	5e-05	0.000664932	yes
XLOC_016811	Atp2a2	chr5:122453512-122502225	adult_pre	adult_day1	OK	44.8908	161.959	1.85114	5.06271	5e-05	0.000664932	yes
XLOC_015152	Plin2	chr4:86656564-86670059	adult_pre	adult_day1	OK	160.762	579.549	1.85001	4.98703	5e-05	0.000664932	yes
XLOC_015573	Spsb1	chr4:149896283-149955006	adult_pre	adult_day1	OK	1.08412	3.89083	1.84355	2.93704	0.00015	0.00171825	yes
XLOC_006811	Slc25a30	chr14:75761998-75787037	adult_pre	adult_day1	OK	2.64489	9.45455	1.8378	2.93884	0.0001	0.00122454	yes
XLOC_002088	Srgn	chr10:62494427-62507755	adult_pre	adult_day1	OK	943.247	3363.21	1.83413	3.94784	5e-05	0.000664932	yes
XLOC_002867	Camkk1	chr11:73019007-73042065	adult_pre	adult_day1	OK	0.995158	3.54334	1.83211	2.87568	5e-05	0.000664932	yes
XLOC_003834	Nle1	chr11:82900767-82908395	adult_pre	adult_day1	OK	4.28078	15.2377	1.8317	3.15288	5e-05	0.000664932	yes
XLOC_005326	Tmed9	chr13:55593134-55597694	adult_pre	adult_day1	OK	57.8461	205.628	1.82974	5.0424	5e-05	0.000664932	yes
XLOC_004243	P4hb	chr11:120560303-120572936	adult_pre	adult_day1	OK	182.455	646.471	1.82505	4.75502	5e-05	0.000664932	yes
XLOC_011109	Arl5b	chr2:15055361-15079191	adult_pre	adult_day1	OK	7.13539	25.1867	1.8196	4.89841	5e-05	0.000664932	yes
XLOC_018928	Wnt11	chr7:98835111-98854747	adult_pre	adult_day1	OK	4.16038	14.6505	1.81616	3.73502	5e-05	0.000664932	yes
XLOC_014724	Gale	chr4:135965164-135968178	adult_pre	adult_day1	OK	5.45202	19.1969	1.81601	3.52275	5e-05	0.000664932	yes
XLOC_009917	Malt1	chr18:64887755-65689436	adult_pre	adult_day1	OK	7.57026	26.5808	1.81197	4.45276	5e-05	0.000664932	yes
XLOC_013945	Adamtsl4	chr3:95676200-95687917	adult_pre	adult_day1	OK	9.31228	32.6955	1.81188	4.62359	5e-05	0.000664932	yes
XLOC_008856	Flot1	chr17:35823356-35832787	adult_pre	adult_day1	OK	51.6878	181.473	1.81186	4.97739	5e-05	0.000664932	yes
XLOC_000086	Il1r1	chr1:40225079-40316177	adult_pre	adult_day1	OK	0.487376	1.71083	1.81159	2.77632	5e-05	0.000664932	yes
XLOC_023156	Stk26	chrX:50841435-50891850	adult_pre	adult_day1	OK	0.925533	3.2443	1.80955	2.30606	0.0028	0.0189148	yes
XLOC_012984	Tmem189	chr2:167643224-167661544	adult_pre	adult_day1	OK	93.2794	326.106	1.80571	5.05832	5e-05	0.000664932	yes
XLOC_005269	Jarid2	chr13:44730773-44921643	adult_pre	adult_day1	OK	20.1232	70.2783	1.80422	5.09087	5e-05	0.000664932	yes
XLOC_011363	Dhrs9	chr2:69380461-69403086	adult_pre	adult_day1	OK	1.85057	6.4607	1.80372	3.28102	5e-05	0.000664932	yes
XLOC_015750	Cad	chr5:31054779-31078479	adult_pre	adult_day1	OK	4.05197	14.1132	1.80035	4.45889	5e-05	0.000664932	yes
XLOC_020545	Agpat5	chr8:18846278-18884413	adult_pre	adult_day1	OK	7.04126	24.4317	1.79485	4.80707	5e-05	0.000664932	yes
XLOC_000234	Agfg1	chr1:82839482-82896275	adult_pre	adult_day1	OK	16.5516	57.2399	1.79005	4.99708	5e-05	0.000664932	yes
XLOC_009618	Emilin2	chr17:71252175-71310965	adult_pre	adult_day1	OK	136.185	469.966	1.78699	4.52937	5e-05	0.000664932	yes
XLOC_006813	Gtf2f2	chr14:75896936-76010865	adult_pre	adult_day1	OK	11.8739	40.9737	1.78691	4.19821	5e-05	0.000664932	yes
XLOC_015941	Cxcl2	chr5:90903898-90905938	adult_pre	adult_day1	OK	1471.03	5067.01	1.7843	3.30774	5e-05	0.000664932	yes
XLOC_010401	Lpxn	chr19:12798608-12833808	adult_pre	adult_day1	OK	35.0386	119.851	1.77422	4.84146	5e-05	0.000664932	yes
XLOC_022188	Rrp9	chr9:106477308-106485415	adult_pre	adult_day1	OK	12.6124	43.1014	1.77289	3.89607	5e-05	0.000664932	yes
XLOC_010370	Slc15a3	chr19:10842543-10869779	adult_pre	adult_day1	OK	29.7116	101.144	1.76731	4.35087	5e-05	0.000664932	yes
XLOC_004135	Slc16a6	chr11:109440077-109573329	adult_pre	adult_day1	OK	8.84632	29.9103	1.75749	4.51506	5e-05	0.000664932	yes
XLOC_004941	Pgf	chr12:85166638-85177313	adult_pre	adult_day1	OK	1.38113	4.65269	1.75222	2.0502	0.00695	0.0385023	yes
XLOC_013456	Slc16a1	chr3:104638663-104658462	adult_pre	adult_day1	OK	4.51259	15.1865	1.75076	4.55773	5e-05	0.000664932	yes
XLOC_013545	Casp6	chr3:129901414-129914112	adult_pre	adult_day1	OK	14.6081	49.0369	1.7471	4.25709	5e-05	0.000664932	yes
XLOC_017304	Polr1a	chr6:71909052-71979360	adult_pre	adult_day1	OK	3.2687	10.9702	1.7468	4.19772	5e-05	0.000664932	yes
XLOC_014394	6330416G13Rik	chr4:63560359-63586353	adult_pre	adult_day1	OK	5.29257	17.759	1.74651	4.2542	5e-05	0.000664932	yes
XLOC_000896	Farsb	chr1:78310345-78488897	adult_pre	adult_day1	OK	13.4878	45.1504	1.74308	4.44302	5e-05	0.000664932	yes
XLOC_006675	Ipo4	chr14:55625628-55635678	adult_pre	adult_day1	OK	11.0503	36.9904	1.74306	4.52092	5e-05	0.000664932	yes
XLOC_002248	Cry1	chr10:85131699-85185054	adult_pre	adult_day1	OK	5.89007	19.6969	1.74161	3.99616	5e-05	0.000664932	yes
XLOC_013381	Cers2	chr3:95315251-95357202	adult_pre	adult_day1	OK	91.1918	304.696	1.74039	4.46003	5e-05	0.000664932	yes
XLOC_015430	Cd52	chr4:134093537-134095073	adult_pre	adult_day1	OK	592.249	1978.61	1.74021	4.63355	5e-05	0.000664932	yes
XLOC_022235	Slc25a20	chr9:108662097-108684641	adult_pre	adult_day1	OK	12.3741	41.3308	1.73989	4.3187	5e-05	0.000664932	yes
XLOC_019508	Tomm40	chr7:19701312-19715429	adult_pre	adult_day1	OK	36.5691	122.099	1.73936	4.52416	5e-05	0.000664932	yes
XLOC_008740	Pi16	chr17:29318881-29328902	adult_pre	adult_day1	OK	6.49303	21.6658	1.73846	3.49754	5e-05	0.000664932	yes
XLOC_010811	Dtx4	chr19:12466335-12501996	adult_pre	adult_day1	OK	5.33365	17.7873	1.73765	4.63031	5e-05	0.000664932	yes
XLOC_005530	Pfkp	chr13:6548156-6648771	adult_pre	adult_day1	OK	18.1662	60.5537	1.73696	3.83749	5e-05	0.000664932	yes
XLOC_018814	Snrpa1	chr7:66060335-66074587	adult_pre	adult_day1	OK	27.7677	92.5447	1.73674	4.42271	5e-05	0.000664932	yes
XLOC_020612	Ppapdc1b	chr8:25720047-25724887	adult_pre	adult_day1	OK	8.79719	29.2675	1.73419	3.81039	5e-05	0.000664932	yes
XLOC_020741	Ell	chr8:70539674-70592858	adult_pre	adult_day1	OK	13.857	46.0407	1.73229	4.60408	5e-05	0.000664932	yes
XLOC_005991	Snx18	chr13:113592178-113618564	adult_pre	adult_day1	OK	46.7079	154.85	1.72913	4.80516	5e-05	0.000664932	yes
XLOC_006850	Ednrb	chr14:103814614-103844476	adult_pre	adult_day1	OK	61.9325	204.795	1.72541	4.57109	5e-05	0.000664932	yes
XLOC_010474	Ric1	chr19:29522281-29605921	adult_pre	adult_day1	OK	1.70447	5.63555	1.72523	4.04583	5e-05	0.000664932	yes
XLOC_009528	A530064D06Rik	chr17:48151895-48167257	adult_pre	adult_day1	OK	4.98201	16.4451	1.72286	3.91743	5e-05	0.000664932	yes
XLOC_013577	Eif4e	chr3:138526190-138557599	adult_pre	adult_day1	OK	18.2035	60.0873	1.72284	4.89656	5e-05	0.000664932	yes
XLOC_018656	1600014C10Rik	chr7:38183216-38197565	adult_pre	adult_day1	OK	5.43063	17.911	1.72166	4.05561	5e-05	0.000664932	yes
XLOC_016389	Pus7	chr5:23740164-23783711	adult_pre	adult_day1	OK	3.72322	12.2722	1.72077	3.99257	5e-05	0.000664932	yes
XLOC_001786	Phlda1	chr10:111506285-111508649	adult_pre	adult_day1	OK	115.011	378.942	1.7202	4.82055	5e-05	0.000664932	yes
XLOC_008468	Tiam1	chr16:89787110-89974699	adult_pre	adult_day1	OK	2.55694	8.40138	1.71621	4.06115	5e-05	0.000664932	yes
XLOC_016882	Ccl24	chr5:135569936-135573043	adult_pre	adult_day1	OK	238.168	780.471	1.71237	4.49722	5e-05	0.000664932	yes
XLOC_004035	Acly	chr11:100476351-100528000	adult_pre	adult_day1	OK	35.2589	115.535	1.71228	4.79656	5e-05	0.000664932	yes
XLOC_008050	Mir155,Mir155hg	chr16:84713022-84715244	adult_pre	adult_day1	OK	4.10886	13.4456	1.71032	2.61281	5e-05	0.000664932	yes
XLOC_016542	Bend4	chr5:67392146-67427799	adult_pre	adult_day1	OK	1.28006	4.18857	1.71025	3.78434	5e-05	0.000664932	yes
XLOC_013658	LOC100038947	chr3:15795146-15848487	adult_pre	adult_day1	OK	23.5745	77.1047	1.70959	4.25373	5e-05	0.000664932	yes
XLOC_018445	Eml2	chr7:19181169-19206482	adult_pre	adult_day1	OK	2.06095	6.7347	1.7083	2.57699	0.0009	0.00767599	yes
XLOC_021462	Ciapin1	chr8:94819817-94838340	adult_pre	adult_day1	OK	7.06019	23.0441	1.70662	4.47513	5e-05	0.000664932	yes
XLOC_013472	AI504432	chr3:107039503-107054322	adult_pre	adult_day1	OK	0.800009	2.60545	1.70344	3.63465	5e-05	0.000664932	yes
XLOC_022206	Ifrd2	chr9:107587717-107593038	adult_pre	adult_day1	OK	4.81197	15.6714	1.70344	3.26431	5e-05	0.000664932	yes
XLOC_012808	Jag1	chr2:137081450-137116520	adult_pre	adult_day1	OK	5.44404	17.7084	1.70168	4.36442	5e-05	0.000664932	yes
XLOC_010982	Xpnpep1	chr19:52991179-53038654	adult_pre	adult_day1	OK	21.8802	71.0984	1.70019	4.59131	5e-05	0.000664932	yes
XLOC_005722	1110007C09Rik	chr13:49202950-49216026	adult_pre	adult_day1	OK	157.555	511.598	1.69916	4.77688	5e-05	0.000664932	yes
XLOC_011432	Timm10	chr2:84827020-84830213	adult_pre	adult_day1	OK	13.3296	43.2301	1.6974	3.30044	5e-05	0.000664932	yes
XLOC_016198	Tbl2	chr5:135149710-135162662	adult_pre	adult_day1	OK	3.30463	10.6872	1.69333	3.86461	5e-05	0.000664932	yes
XLOC_010354	Eef1g	chr19:8967040-8978180	adult_pre	adult_day1	OK	69.5886	224.859	1.6921	4.7692	5e-05	0.000664932	yes
XLOC_012260	Traf1	chr2:34943257-34961772	adult_pre	adult_day1	OK	31.0208	100.199	1.69155	4.55814	5e-05	0.000664932	yes
XLOC_008222	Alg3	chr16:20605457-20610749	adult_pre	adult_day1	OK	10.3011	33.272	1.69151	3.76533	5e-05	0.000664932	yes
XLOC_003110	Cisd3	chr11:97685951-97688625	adult_pre	adult_day1	OK	12.2236	39.4485	1.6903	2.89876	0.0001	0.00122454	yes
XLOC_003839	Slfn10-ps	chr11:83028125-83040533	adult_pre	adult_day1	OK	3.11563	10.052	1.68989	3.81756	5e-05	0.000664932	yes
XLOC_005916	Scamp1	chr13:94201432-94285281	adult_pre	adult_day1	OK	11.5171	37.1375	1.6891	4.74151	5e-05	0.000664932	yes
XLOC_002417	Tmem198b	chr10:128790909-128804370	adult_pre	adult_day1	OK	10.6072	34.172	1.68777	2.55214	0.00095	0.00800391	yes
XLOC_023910	Timm8a1	chrX:134537257-134541629	adult_pre	adult_day1	OK	8.35382	26.9123	1.68776	3.91257	5e-05	0.000664932	yes
XLOC_014368	Fam206a	chr4:56749679-56809605	adult_pre	adult_day1	OK	1.61113	5.18078	1.6851	2.432	0.0012	0.00966708	yes
XLOC_009976	Zfp516	chr18:82910878-83005314	adult_pre	adult_day1	OK	3.56698	11.4656	1.68454	4.41175	5e-05	0.000664932	yes
XLOC_008933	Nfkbie	chr17:45555699-45563168	adult_pre	adult_day1	OK	82.378	264.747	1.68428	4.54776	5e-05	0.000664932	yes
XLOC_013471	Kcna3	chr3:107036161-107038129	adult_pre	adult_day1	OK	32.3276	103.757	1.68237	4.39862	5e-05	0.000664932	yes
XLOC_004686	Trmt61a	chr12:111678104-111683902	adult_pre	adult_day1	OK	3.32158	10.6512	1.68107	3.17451	5e-05	0.000664932	yes
XLOC_001188	Uap1	chr1:170141222-170174964	adult_pre	adult_day1	OK	11.0471	35.3856	1.67949	4.44623	5e-05	0.000664932	yes
XLOC_022214	Gmppb	chr9:108049289-108079375	adult_pre	adult_day1	OK	5.52323	17.6757	1.67818	2.31564	0.00485	0.0291113	yes
XLOC_013544	Pla2g12a	chr3:129878605-129895825	adult_pre	adult_day1	OK	2.25576	7.20511	1.67541	2.63203	0.0005	0.00472658	yes
XLOC_008584	Fpr2	chr17:17887823-17893952	adult_pre	adult_day1	OK	19.0298	60.6391	1.67199	4.12092	5e-05	0.000664932	yes
XLOC_021224	Mak16	chr8:31150315-31168724	adult_pre	adult_day1	OK	8.60454	27.3967	1.67083	3.65656	5e-05	0.000664932	yes
XLOC_003405	Tbrg4	chr11:6615597-6626067	adult_pre	adult_day1	OK	8.691	27.6622	1.67032	3.72177	5e-05	0.000664932	yes
XLOC_006224	Mrpl52	chr14:54426908-54429750	adult_pre	adult_day1	OK	163.785	520.614	1.66841	4.1096	5e-05	0.000664932	yes
XLOC_008428	Btg3	chr16:78359859-78377181	adult_pre	adult_day1	OK	3.36465	10.6831	1.6668	3.03604	5e-05	0.000664932	yes
XLOC_022979	Xcr1	chr9:123852314-123862029	adult_pre	adult_day1	OK	0.63179	2.0051	1.66616	2.85984	5e-05	0.000664932	yes
XLOC_009315	Wdr4	chr17:31494321-31512487	adult_pre	adult_day1	OK	3.83133	12.1584	1.66604	3.79535	5e-05	0.000664932	yes
XLOC_020423	Rnh1	chr7:141160325-141172851	adult_pre	adult_day1	OK	151.051	478.933	1.66479	4.64364	5e-05	0.000664932	yes
XLOC_018316	Prpf31	chr7:3629984-3642484	adult_pre	adult_day1	OK	9.11676	28.9057	1.66476	4.32455	5e-05	0.000664932	yes
XLOC_017927	Tmsb10	chr6:72957346-72958748	adult_pre	adult_day1	OK	377.726	1196.76	1.66372	4.50077	5e-05	0.000664932	yes
XLOC_007140	Tspo	chr15:83563572-83574203	adult_pre	adult_day1	OK	393.55	1246.86	1.66368	4.61774	5e-05	0.000664932	yes
XLOC_016264	Eif3b	chr5:140419304-140443358	adult_pre	adult_day1	OK	46.7736	148.141	1.66321	4.72759	5e-05	0.000664932	yes
XLOC_006866	Abcc4	chr14:118482691-118706219	adult_pre	adult_day1	OK	4.09089	12.9175	1.65884	4.20789	5e-05	0.000664932	yes
XLOC_001293	Rrp15	chr1:186721086-186749358	adult_pre	adult_day1	OK	12.382	39.0099	1.65559	3.451	5e-05	0.000664932	yes
XLOC_003701	Eif5a	chr11:69916711-69921958	adult_pre	adult_day1	OK	400.991	1262.87	1.65507	4.30857	5e-05	0.000664932	yes
XLOC_001936	Rab32	chr10:10545038-10558207	adult_pre	adult_day1	OK	42.9128	135.125	1.65481	4.64967	5e-05	0.000664932	yes
XLOC_020269	Dcun1d3	chr7:119853162-119895745	adult_pre	adult_day1	OK	0.950337	2.99187	1.65454	3.38223	5e-05	0.000664932	yes
XLOC_002894	Tsr1	chr11:74898079-74925798	adult_pre	adult_day1	OK	3.56486	11.2212	1.65431	3.17262	5e-05	0.000664932	yes
XLOC_021510	Slc12a4	chr8:105943589-105966115	adult_pre	adult_day1	OK	12.0922	38.0564	1.65406	4.41193	5e-05	0.000664932	yes
XLOC_013274	Cct3	chr3:88297134-88321766	adult_pre	adult_day1	OK	62.2684	195.901	1.65355	4.63975	5e-05	0.000664932	yes
XLOC_005377	Nsun2	chr13:69612015-69635779	adult_pre	adult_day1	OK	16.9825	53.3775	1.65218	4.65307	5e-05	0.000664932	yes
XLOC_001983	Akap7	chr10:25169089-25299163	adult_pre	adult_day1	OK	2.51457	7.88047	1.64797	3.75944	5e-05	0.000664932	yes
XLOC_018913	Nars2	chr7:96951526-97064757	adult_pre	adult_day1	OK	1.30114	4.07412	1.64671	3.12176	5e-05	0.000664932	yes
XLOC_017311	Capg	chr6:72544390-72562983	adult_pre	adult_day1	OK	182.401	570.849	1.646	4.58002	5e-05	0.000664932	yes
XLOC_008197	Ranbp1	chr16:18239978-18248694	adult_pre	adult_day1	OK	94.2068	294.783	1.64575	4.54834	5e-05	0.000664932	yes
XLOC_001592	Cstb	chr10:78425669-78427622	adult_pre	adult_day1	OK	641.961	2005.39	1.64333	4.52252	5e-05	0.000664932	yes
XLOC_019339	Rdh13	chr7:4425664-4445657	adult_pre	adult_day1	OK	0.721854	2.24767	1.63865	2.2828	0.00165	0.0124906	yes
XLOC_013796	Fnip2	chr3:79345375-79567679	adult_pre	adult_day1	OK	2.86589	8.92246	1.63846	4.06932	5e-05	0.000664932	yes
XLOC_013299	Pmvk	chr3:89459117-89469009	adult_pre	adult_day1	OK	12.889	40.0373	1.63521	3.38374	5e-05	0.000664932	yes
XLOC_007741	Itgb7	chr15:102215994-102231935	adult_pre	adult_day1	OK	34.3787	106.739	1.6345	4.50381	5e-05	0.000664932	yes
XLOC_002578	Nudcd2	chr11:40733660-40740046	adult_pre	adult_day1	OK	7.87518	24.446	1.63422	3.67227	5e-05	0.000664932	yes
XLOC_012600	Cd44	chr2:102811141-102901665	adult_pre	adult_day1	OK	91.6849	284.111	1.6317	4.12938	5e-05	0.000664932	yes
XLOC_002861	Mybbp1a	chr11:72441377-72451550	adult_pre	adult_day1	OK	24.6982	76.4552	1.63021	4.57501	5e-05	0.000664932	yes
XLOC_016149	Setd8	chr5:124439929-124462307	adult_pre	adult_day1	OK	16.473	50.909	1.62782	4.37288	5e-05	0.000664932	yes
XLOC_007167	Creld2	chr15:88819645-88826681	adult_pre	adult_day1	OK	45.7064	141.244	1.62772	4.52927	5e-05	0.000664932	yes
XLOC_010272	Slc29a2	chr19:5024005-5031972	adult_pre	adult_day1	OK	1.64563	5.08308	1.62706	2.34794	0.0008	0.00695651	yes
XLOC_012893	Eif6	chr2:155819836-155826925	adult_pre	adult_day1	OK	89.9942	277.489	1.62453	4.59041	5e-05	0.000664932	yes
XLOC_008557	Sod2	chr17:13007838-13018119	adult_pre	adult_day1	OK	42.3683	130.547	1.62351	4.53343	5e-05	0.000664932	yes
XLOC_007475	Dgat1	chr15:76502014-76511818	adult_pre	adult_day1	OK	13.9423	42.8828	1.62093	3.97862	5e-05	0.000664932	yes
XLOC_021940	Idh3a	chr9:54586510-54604662	adult_pre	adult_day1	OK	15.4094	47.3941	1.62089	4.37486	5e-05	0.000664932	yes
XLOC_010469	Rcl1	chr19:29101374-29143843	adult_pre	adult_day1	OK	8.0135	24.616	1.61909	3.56044	5e-05	0.000664932	yes
XLOC_018842	Aen	chr7:78895926-78908833	adult_pre	adult_day1	OK	7.07474	21.6743	1.61524	3.86042	5e-05	0.000664932	yes
XLOC_016466	Lrpap1	chr5:35091505-35105697	adult_pre	adult_day1	OK	43.1967	132.262	1.61441	4.55968	5e-05	0.000664932	yes
XLOC_008438	Rwdd2b	chr16:87433330-87440592	adult_pre	adult_day1	OK	1.3	3.97968	1.61414	2.23429	0.00275	0.0186716	yes
XLOC_022841	Cdv3	chr9:103353101-103365780	adult_pre	adult_day1	OK	11.8579	36.2454	1.61195	4.38564	5e-05	0.000664932	yes
XLOC_014576	Ebna1bp2	chr4:118620798-118631915	adult_pre	adult_day1	OK	13.058	39.9064	1.61169	4.10679	5e-05	0.000664932	yes
XLOC_020520	Atp11a	chr8:12757015-12868728	adult_pre	adult_day1	OK	4.06914	12.4334	1.61143	4.23427	5e-05	0.000664932	yes
XLOC_016174	Cct6a	chr5:129787355-129846443	adult_pre	adult_day1	OK	51.5583	156.855	1.60516	4.50383	5e-05	0.000664932	yes
XLOC_017619	Dera	chr6:137754576-137837872	adult_pre	adult_day1	OK	14.8709	45.2283	1.60474	3.86834	5e-05	0.000664932	yes
XLOC_021549	Mlkl	chr8:111311799-111337903	adult_pre	adult_day1	OK	2.88113	8.75712	1.60382	2.76974	0.0001	0.00122454	yes
XLOC_010472	Cd274	chr19:29367437-29388094	adult_pre	adult_day1	OK	13.667	41.5044	1.60257	4.45375	5e-05	0.000664932	yes
XLOC_020970	Cirh1a	chr8:106893639-106923094	adult_pre	adult_day1	OK	8.83478	26.8103	1.60152	3.88911	5e-05	0.000664932	yes
XLOC_017777	Braf	chr6:39603236-39725463	adult_pre	adult_day1	OK	2.7728	8.41045	1.60084	4.26759	5e-05	0.000664932	yes
XLOC_014256	Mdn1	chr4:32657118-32775217	adult_pre	adult_day1	OK	0.657011	1.9909	1.59943	3.60078	5e-05	0.000664932	yes
XLOC_008855	Ier3	chr17:35821712-35822911	adult_pre	adult_day1	OK	766.521	2322.06	1.59901	3.85177	5e-05	0.000664932	yes
XLOC_002244	Ckap4	chr10:84526304-84533888	adult_pre	adult_day1	OK	17.672	53.524	1.59872	4.21787	5e-05	0.000664932	yes
XLOC_015141	Zdhhc21	chr4:82798737-82859661	adult_pre	adult_day1	OK	1.20673	3.64645	1.59539	3.8891	5e-05	0.000664932	yes
XLOC_019785	Prmt1	chr7:44976754-44986420	adult_pre	adult_day1	OK	30.8158	93.0417	1.59421	4.20012	5e-05	0.000664932	yes
XLOC_006529	Timm23	chr14:32180165-32201891	adult_pre	adult_day1	OK	65.3816	197.256	1.59312	4.48457	5e-05	0.000664932	yes
XLOC_014566	Eif2b3	chr4:117019407-117086852	adult_pre	adult_day1	OK	7.06256	21.3045	1.59289	3.35136	5e-05	0.000664932	yes
XLOC_021601	Galns	chr8:122578236-122611487	adult_pre	adult_day1	OK	6.66386	20.08	1.59133	3.69446	5e-05	0.000664932	yes
XLOC_022714	Snx1	chr9:66088126-66124886	adult_pre	adult_day1	OK	72.8355	219.239	1.58979	4.53521	5e-05	0.000664932	yes
XLOC_008439	Cct8	chr16:87454984-87495869	adult_pre	adult_day1	OK	54.0767	162.734	1.58944	3.84535	5e-05	0.000664932	yes
XLOC_003723	C1qbp	chr11:70970199-70983026	adult_pre	adult_day1	OK	35.6931	107.284	1.58771	3.35725	5e-05	0.000664932	yes
XLOC_006655	Psmb5	chr14:54614119-54617995	adult_pre	adult_day1	OK	115.125	345.858	1.58698	4.39486	5e-05	0.000664932	yes
XLOC_008954	Mrps10	chr17:47368886-47378679	adult_pre	adult_day1	OK	15.0802	45.1388	1.58172	3.6481	5e-05	0.000664932	yes
XLOC_021036	Crispld2	chr8:119992469-120052793	adult_pre	adult_day1	OK	1.01311	3.03248	1.5817	2.40216	0.0008	0.00695651	yes
XLOC_022348	Ccr5	chr9:124121542-124127183	adult_pre	adult_day1	OK	41.2635	123.372	1.58008	4.40007	5e-05	0.000664932	yes
XLOC_021878	Hyou1	chr9:44379489-44392369	adult_pre	adult_day1	OK	17.3401	51.8312	1.5797	4.3771	5e-05	0.000664932	yes
XLOC_007998	Retnlg	chr16:48872607-48874498	adult_pre	adult_day1	OK	48.5623	145.024	1.57838	3.64456	5e-05	0.000664932	yes
XLOC_009954	Smad7	chr18:75367364-75395934	adult_pre	adult_day1	OK	4.3625	13.0151	1.57696	3.42941	5e-05	0.000664932	yes
XLOC_017360	Fam136a	chr6:86365682-86370058	adult_pre	adult_day1	OK	5.67532	16.9299	1.5768	3.43766	5e-05	0.000664932	yes
XLOC_020521	Mcf2l	chr8:12915892-13020509	adult_pre	adult_day1	OK	0.867981	2.5869	1.57549	2.4951	0.0005	0.00472658	yes
XLOC_010549	Entpd7	chr19:43689688-43753000	adult_pre	adult_day1	OK	3.06126	9.10937	1.57322	2.87581	0.00015	0.00171825	yes
XLOC_020260	Gde1	chr7:118688557-118705738	adult_pre	adult_day1	OK	30.9965	92.1698	1.57219	4.22858	5e-05	0.000664932	yes
XLOC_004697	Adssl1	chr12:112620046-112641355	adult_pre	adult_day1	OK	53.3193	158.458	1.57137	4.28082	5e-05	0.000664932	yes
XLOC_015720	Insig1	chr5:28071411-28078662	adult_pre	adult_day1	OK	26.7489	79.3778	1.56926	4.29291	5e-05	0.000664932	yes
XLOC_005770	Cxcl14	chr13:56288642-56296551	adult_pre	adult_day1	OK	17.7151	52.5271	1.56808	3.76709	5e-05	0.000664932	yes
XLOC_021385	Abce1	chr8:79683441-79711740	adult_pre	adult_day1	OK	12.8981	38.191	1.56607	4.38759	5e-05	0.000664932	yes
XLOC_008555	Tcp1	chr17:12916328-12940396	adult_pre	adult_day1	OK	38.6612	114.438	1.5656	4.18561	5e-05	0.000664932	yes
XLOC_008617	Zfp52	chr17:21528195-21562601	adult_pre	adult_day1	OK	2.37854	7.03636	1.56475	3.44315	5e-05	0.000664932	yes
XLOC_006120	Eaf1	chr14:31495078-31509858	adult_pre	adult_day1	OK	8.73588	25.8176	1.56333	4.28695	5e-05	0.000664932	yes
XLOC_001060	Timm17a	chr1:135301534-135313737	adult_pre	adult_day1	OK	42.0548	124.281	1.56326	4.02629	5e-05	0.000664932	yes
XLOC_016754	1500011B03Rik	chr5:114808195-114813976	adult_pre	adult_day1	OK	19.3003	56.9609	1.56135	2.78639	5e-05	0.000664932	yes
XLOC_017214	Gpnmb	chr6:49036517-49058182	adult_pre	adult_day1	OK	3.92218	11.5753	1.56133	3.39162	5e-05	0.000664932	yes
XLOC_013280	Ssr2	chr3:88579670-88588413	adult_pre	adult_day1	OK	76.343	225.072	1.55982	4.37155	5e-05	0.000664932	yes
XLOC_011144	Zmynd19	chr2:24949801-24959413	adult_pre	adult_day1	OK	2.99577	8.82853	1.55925	2.1406	0.00295	0.0196845	yes
XLOC_020886	Nup93	chr8:94214600-94315066	adult_pre	adult_day1	OK	7.36153	21.692	1.55908	3.82526	5e-05	0.000664932	yes
XLOC_000373	Il10	chr1:131019844-131024970	adult_pre	adult_day1	OK	17.1008	50.2555	1.55522	3.96494	5e-05	0.000664932	yes
XLOC_011346	Psmd14	chr2:61711693-61800376	adult_pre	adult_day1	OK	38.4643	112.928	1.55381	4.37557	5e-05	0.000664932	yes
XLOC_003712	Alox15	chr11:70344146-70352031	adult_pre	adult_day1	OK	4.00511	11.7453	1.55218	3.0563	0.00015	0.00171825	yes
XLOC_018222	Magohb	chr6:131284388-131293244	adult_pre	adult_day1	OK	12.9388	37.9444	1.55218	3.21322	5e-05	0.000664932	yes
XLOC_010309	Ehd1	chr19:6276895-6300096	adult_pre	adult_day1	OK	152.725	447.654	1.55145	4.08067	5e-05	0.000664932	yes
XLOC_015849	Tbc1d1	chr5:64160259-64351486	adult_pre	adult_day1	OK	13.0974	38.3634	1.55045	4.30227	5e-05	0.000664932	yes
XLOC_003677	Dnah2	chr11:69420808-69549108	adult_pre	adult_day1	OK	0.483369	1.41434	1.54893	2.7853	5e-05	0.000664932	yes
XLOC_015947	Thap6	chr5:91948841-91972137	adult_pre	adult_day1	OK	5.20201	15.2083	1.54772	2.8143	5e-05	0.000664932	yes
XLOC_014883	Mrpl20	chr4:155803617-155808829	adult_pre	adult_day1	OK	76.0349	222.279	1.54764	4.03277	5e-05	0.000664932	yes
XLOC_010077	Sra1	chr18:36667186-36670311	adult_pre	adult_day1	OK	67.3993	196.996	1.54736	4.29354	5e-05	0.000664932	yes
XLOC_000551	Slamf6	chr1:171917536-171943868	adult_pre	adult_day1	OK	1.71135	5.00096	1.54707	2.83764	5e-05	0.000664932	yes
XLOC_018004	Sec61a1	chr6:88503606-88518800	adult_pre	adult_day1	OK	72.7414	212.564	1.54705	4.35529	5e-05	0.000664932	yes
XLOC_018575	Fbl	chr7:28169747-28179269	adult_pre	adult_day1	OK	69.8783	204.138	1.54663	4.24725	5e-05	0.000664932	yes
XLOC_007467	Plec	chr15:76170973-76231378	adult_pre	adult_day1	OK	11.0562	32.2967	1.54653	4.35836	5e-05	0.000664932	yes
XLOC_016194	Abhd11	chr5:135009151-135013157	adult_pre	adult_day1	OK	21.1827	61.7636	1.54387	3.63126	5e-05	0.000664932	yes
XLOC_011236	Ass1	chr2:31470269-31520670	adult_pre	adult_day1	OK	14.6422	42.6123	1.54114	3.66321	5e-05	0.000664932	yes
XLOC_008347	Plcxd2	chr16:45959260-46010413	adult_pre	adult_day1	OK	0.231577	0.67325	1.53965	2.10219	0.0043	0.0264942	yes
XLOC_014844	Errfi1	chr4:150855090-150868880	adult_pre	adult_day1	OK	56.8762	165.282	1.53903	4.21355	5e-05	0.000664932	yes
XLOC_002066	Mcu	chr10:59446983-59616692	adult_pre	adult_day1	OK	3.40425	9.88952	1.53856	3.07789	5e-05	0.000664932	yes
XLOC_007869	Ece2	chr16:20611600-20645915	adult_pre	adult_day1	OK	11.4789	33.339	1.53823	3.24158	5e-05	0.000664932	yes
XLOC_004857	Rpl36al	chr12:69182733-69184067	adult_pre	adult_day1	OK	399.127	1158.61	1.53748	4.35481	5e-05	0.000664932	yes
XLOC_022031	Fam96a	chr9:66126610-66138968	adult_pre	adult_day1	OK	64.6899	187.387	1.53441	4.30417	5e-05	0.000664932	yes
XLOC_007319	Ankrd33b	chr15:31291478-31367759	adult_pre	adult_day1	OK	4.49987	13.0328	1.5342	2.44482	0.00025	0.00266228	yes
XLOC_002631	Gfpt2	chr11:49794154-49838620	adult_pre	adult_day1	OK	0.961955	2.78562	1.53396	2.09239	0.00435	0.0267428	yes
XLOC_007870	Psmd2	chr16:20651651-20663414	adult_pre	adult_day1	OK	57.722	166.689	1.52997	4.32979	5e-05	0.000664932	yes
XLOC_006626	Rnase2a	chr14:51255261-51256112	adult_pre	adult_day1	OK	1.88123	5.42712	1.52851	1.78419	0.00755	0.0409818	yes
XLOC_004682	Tnfaip2	chr12:111442660-111455018	adult_pre	adult_day1	OK	85.462	246.535	1.52844	4.1955	5e-05	0.000664932	yes
XLOC_004316	Hpcal1	chr12:17690813-17791926	adult_pre	adult_day1	OK	35.3406	101.913	1.52794	4.17553	5e-05	0.000664932	yes
XLOC_006814	Gpalpp1	chr14:76086231-76110815	adult_pre	adult_day1	OK	3.44886	9.93329	1.52615	3.93907	5e-05	0.000664932	yes
XLOC_002987	AI662270	chr11:83223575-83226584	adult_pre	adult_day1	OK	39.53	113.692	1.52411	4.22086	5e-05	0.000664932	yes
XLOC_017545	Nop2	chr6:125131882-125144753	adult_pre	adult_day1	OK	12.4454	35.7567	1.5226	3.73455	5e-05	0.000664932	yes
XLOC_002262	Utp20	chr10:88746606-88826814	adult_pre	adult_day1	OK	1.81316	5.20802	1.52223	3.56067	5e-05	0.000664932	yes
XLOC_004313	Nol10	chr12:17348492-17430095	adult_pre	adult_day1	OK	4.32736	12.4279	1.52203	3.41391	5e-05	0.000664932	yes
XLOC_012361	Ola1	chr2:73092800-73214447	adult_pre	adult_day1	OK	11.0028	31.5937	1.52176	3.22074	5e-05	0.000664932	yes
XLOC_001685	Tdg	chr10:82629837-82690650	adult_pre	adult_day1	OK	14.0844	40.4118	1.52068	4.16507	5e-05	0.000664932	yes
XLOC_013055	Helz2	chr2:181227614-181242027	adult_pre	adult_day1	OK	1.8222	5.22289	1.51917	3.63317	5e-05	0.000664932	yes
XLOC_008429	D16Ertd472e	chr16:78540335-78576688	adult_pre	adult_day1	OK	3.09082	8.84814	1.51739	3.73277	5e-05	0.000664932	yes
XLOC_001158	Gorab	chr1:163384908-163403641	adult_pre	adult_day1	OK	2.27085	6.49786	1.51673	2.80949	5e-05	0.000664932	yes
XLOC_005320	Prelid1	chr13:55322054-55329730	adult_pre	adult_day1	OK	237.042	677.939	1.51601	4.23451	5e-05	0.000664932	yes
XLOC_004789	Bcap29	chr12:31595353-31634658	adult_pre	adult_day1	OK	12.6491	36.1692	1.51573	3.99211	5e-05	0.000664932	yes
XLOC_010491	Fas	chr19:34290658-34327770	adult_pre	adult_day1	OK	13.1591	37.618	1.51536	3.14563	5e-05	0.000664932	yes
XLOC_006037	Pxk	chr14:8098212-8165111	adult_pre	adult_day1	OK	18.7979	53.6424	1.51281	4.20421	5e-05	0.000664932	yes
XLOC_006174	Fbxo34	chr14:47472560-47531962	adult_pre	adult_day1	OK	10.7015	30.4807	1.51008	3.89919	5e-05	0.000664932	yes
XLOC_017352	Smyd5	chr6:85431975-85446429	adult_pre	adult_day1	OK	9.11027	25.9478	1.51004	3.66987	5e-05	0.000664932	yes
XLOC_018518	Ethe1	chr7:24583837-24608926	adult_pre	adult_day1	OK	31.9574	90.7527	1.50579	3.9061	5e-05	0.000664932	yes
XLOC_013523	Sec24d	chr3:123267495-123365636	adult_pre	adult_day1	OK	12.9839	36.8264	1.50402	4.15127	5e-05	0.000664932	yes
XLOC_008969	B430306N03Rik	chr17:48316161-48326511	adult_pre	adult_day1	OK	8.303	23.5482	1.50391	3.74613	5e-05	0.000664932	yes
XLOC_016966	Aimp2	chr5:143871861-143909839	adult_pre	adult_day1	OK	18.4628	52.3402	1.5033	1.9825	0.0087	0.045749	yes
XLOC_019505	Apoc2,Apoc4,Apoc4-apoc2	chr7:19671578-19681460	adult_pre	adult_day1	OK	57.4103	162.744	1.50323	3.67129	5e-05	0.000664932	yes
XLOC_015998	Lrrc8b	chr5:105415774-105486189	adult_pre	adult_day1	OK	7.94196	22.5128	1.50318	3.51775	5e-05	0.000664932	yes
XLOC_015403	Rcc1	chr4:132331918-132345750	adult_pre	adult_day1	OK	6.77948	19.2077	1.50244	3.36111	5e-05	0.000664932	yes
XLOC_019908	Mphosph10	chr7:64376540-64392236	adult_pre	adult_day1	OK	7.29992	20.6503	1.50021	3.41261	5e-05	0.000664932	yes
XLOC_017077	Snd1	chr6:28480347-28888832	adult_pre	adult_day1	OK	40.8436	115.411	1.4986	4.23896	5e-05	0.000664932	yes
XLOC_022964	Higd1a	chr9:121848559-121858000	adult_pre	adult_day1	OK	15.1172	42.6422	1.49609	3.94825	5e-05	0.000664932	yes
XLOC_015807	Lyar	chr5:38220481-38234306	adult_pre	adult_day1	OK	12.9773	36.5936	1.49561	3.33104	5e-05	0.000664932	yes
XLOC_003483	Rars	chr11:35808380-35834528	adult_pre	adult_day1	OK	16.4155	46.265	1.49487	4.02282	5e-05	0.000664932	yes
XLOC_003170	Psme3	chr11:101316250-101323530	adult_pre	adult_day1	OK	25.929	73.0551	1.49442	4.21153	5e-05	0.000664932	yes
XLOC_000251	B3gnt7	chr1:86303220-86307305	adult_pre	adult_day1	OK	1.57857	4.44322	1.49298	2.21053	0.0026	0.0179028	yes
XLOC_020480	Tpcn2	chr7:145253922-145283927	adult_pre	adult_day1	OK	11.795	33.18	1.49214	3.88232	5e-05	0.000664932	yes
XLOC_021303	Klhl2	chr8:64739674-64849924	adult_pre	adult_day1	OK	8.30629	23.3584	1.49166	3.96132	5e-05	0.000664932	yes
XLOC_014212	Chd7	chr4:8690405-8868449	adult_pre	adult_day1	OK	8.16422	22.9481	1.49098	4.12122	5e-05	0.000664932	yes
XLOC_007819	Abcc1	chr16:14361557-14474878	adult_pre	adult_day1	OK	15.8287	44.443	1.48942	4.17251	5e-05	0.000664932	yes
XLOC_015890	Tmem165	chr5:76183879-76469519	adult_pre	adult_day1	OK	42.2109	118.461	1.48873	3.36518	5e-05	0.000664932	yes
XLOC_004312	Pdia6	chr12:17266594-17324730	adult_pre	adult_day1	OK	162.215	454.815	1.48738	4.08654	5e-05	0.000664932	yes
XLOC_010169	Txnl1	chr18:63662800-63692359	adult_pre	adult_day1	OK	15.5828	43.6884	1.4873	4.19289	5e-05	0.000664932	yes
XLOC_009716	Taf4b	chr18:14783244-14900359	adult_pre	adult_day1	OK	2.53895	7.11731	1.4871	3.60056	5e-05	0.000664932	yes
XLOC_013150	Spata5	chr3:37420279-37579095	adult_pre	adult_day1	OK	4.98799	13.9757	1.48639	3.5042	5e-05	0.000664932	yes
XLOC_012606	Nat10	chr2:103721258-103761250	adult_pre	adult_day1	OK	4.55819	12.7687	1.48608	3.40846	5e-05	0.000664932	yes
XLOC_016168	Ran	chr5:129020155-129024321	adult_pre	adult_day1	OK	52.1553	145.946	1.48455	4.20722	5e-05	0.000664932	yes
XLOC_003104	Mrpl45	chr11:97315715-97329920	adult_pre	adult_day1	OK	5.06254	14.1626	1.48415	3.33873	5e-05	0.000664932	yes
XLOC_001980	Enpp1	chr10:24637913-24712159	adult_pre	adult_day1	OK	1.39644	3.90462	1.48343	3.30765	5e-05	0.000664932	yes
XLOC_022544	Sc5d	chr9:42254176-42264300	adult_pre	adult_day1	OK	4.56117	12.7359	1.48143	3.35214	5e-05	0.000664932	yes
XLOC_018409	Slc1a5	chr7:16781345-16798274	adult_pre	adult_day1	OK	29.8178	83.2424	1.48115	4.09776	5e-05	0.000664932	yes
XLOC_009226	Tbl3	chr17:24700652-24707653	adult_pre	adult_day1	OK	9.58201	26.75	1.48114	3.6965	5e-05	0.000664932	yes
XLOC_010912	Aldh18a1	chr19:40550256-40588463	adult_pre	adult_day1	OK	4.53209	12.6415	1.47992	3.33632	5e-05	0.000664932	yes
XLOC_016281	Kdelr2	chr5:143403819-143421904	adult_pre	adult_day1	OK	24.6378	68.7114	1.47968	4.00007	5e-05	0.000664932	yes
XLOC_004069	Lsm12	chr11:102163488-102185256	adult_pre	adult_day1	OK	33.884	94.464	1.47916	3.88248	5e-05	0.000664932	yes
XLOC_011779	Sec23b	chr2:144556228-144590753	adult_pre	adult_day1	OK	19.7226	54.9698	1.47879	4.00305	5e-05	0.000664932	yes
XLOC_005928	Hmgcr	chr13:96648961-96670936	adult_pre	adult_day1	OK	10.4254	29.0332	1.4776	4.08139	5e-05	0.000664932	yes
XLOC_017436	Bhlhe40	chr6:108577035-108666925	adult_pre	adult_day1	OK	70.2996	195.71	1.47713	4.03743	5e-05	0.000664932	yes
XLOC_002653	Nhp2	chr11:51619772-51635896	adult_pre	adult_day1	OK	46.7653	130.102	1.47613	3.08545	5e-05	0.000664932	yes
XLOC_002943	Aldoc	chr11:78323072-78327778	adult_pre	adult_day1	OK	1.41294	3.92748	1.47491	2.49784	0.0008	0.00695651	yes
XLOC_003423	Sec61g	chr11:16501637-16508484	adult_pre	adult_day1	OK	155.981	433.17	1.47356	4.03787	5e-05	0.000664932	yes
XLOC_010335	Wdr74	chr19:8735838-8740624	adult_pre	adult_day1	OK	16.3026	45.2286	1.47213	3.52396	5e-05	0.000664932	yes
XLOC_003314	Pgs1	chr11:117986856-118129219	adult_pre	adult_day1	OK	32.6653	90.6155	1.472	4.03492	5e-05	0.000664932	yes
XLOC_010263	Clcf1,Pold4	chr19:4214237-4233634	adult_pre	adult_day1	OK	36.8789	102.286	1.47174	3.47218	5e-05	0.000664932	yes
XLOC_001091	Pla2g4a	chr1:149829618-149961290	adult_pre	adult_day1	OK	11.6707	32.3475	1.47077	4.00007	5e-05	0.000664932	yes
XLOC_010592	Gsto1	chr19:47854988-47864788	adult_pre	adult_day1	OK	60.7509	168.227	1.46943	4.02951	5e-05	0.000664932	yes
XLOC_010779	Ccdc86	chr19:10937159-10949266	adult_pre	adult_day1	OK	6.04606	16.7293	1.46831	3.5038	5e-05	0.000664932	yes
XLOC_005213	Mboat1	chr13:30136489-30246694	adult_pre	adult_day1	OK	3.74805	10.3608	1.46693	3.09697	5e-05	0.000664932	yes
XLOC_012209	Trub2	chr2:29774683-29787671	adult_pre	adult_day1	OK	1.17383	3.23681	1.46335	2.83994	5e-05	0.000664932	yes
XLOC_012854	Fam110a	chr2:151969395-151980219	adult_pre	adult_day1	OK	14.452	39.8411	1.46298	3.23861	5e-05	0.000664932	yes
XLOC_010688	Ccdc85b	chr19:5447697-5457563	adult_pre	adult_day1	OK	5.79826	15.9656	1.46128	3.39641	5e-05	0.000664932	yes
XLOC_010051	Stard4	chr18:33201420-33213816	adult_pre	adult_day1	OK	1.87877	5.17102	1.46066	2.88294	5e-05	0.000664932	yes
XLOC_012189	Surf4	chr2:26913377-26933511	adult_pre	adult_day1	OK	89.7567	246.988	1.46035	3.85315	5e-05	0.000664932	yes
XLOC_006425	Ipo5	chr14:120911193-120948044	adult_pre	adult_day1	OK	9.41594	25.9063	1.46012	3.99798	5e-05	0.000664932	yes
XLOC_003227	Psmc5	chr11:106256184-106263112	adult_pre	adult_day1	OK	63.4686	174.603	1.45996	4.08343	5e-05	0.000664932	yes
XLOC_018025	Chchd4	chr6:91464275-91473423	adult_pre	adult_day1	OK	5.66248	15.5754	1.45976	3.11706	5e-05	0.000664932	yes
XLOC_007322	Cct5	chr15:31590883-31601804	adult_pre	adult_day1	OK	107.432	295.379	1.45914	4.14491	5e-05	0.000664932	yes
XLOC_017699	Gpr85	chr6:13835073-13839848	adult_pre	adult_day1	OK	0.73873	2.0294	1.45793	1.89238	0.00465	0.0281642	yes
XLOC_017377	Rpn1	chr6:88084472-88105304	adult_pre	adult_day1	OK	50.8442	139.611	1.45726	4.08627	5e-05	0.000664932	yes
XLOC_010601	Dusp5	chr19:53529317-53541322	adult_pre	adult_day1	OK	121.309	332.6	1.45511	4.06841	5e-05	0.000664932	yes
XLOC_013579	Tspan5	chr3:138742207-138904433	adult_pre	adult_day1	OK	7.88278	21.6105	1.45495	3.51895	5e-05	0.000664932	yes
XLOC_020957	Dus2	chr8:106009615-106053840	adult_pre	adult_day1	OK	4.56343	12.5097	1.45485	2.33199	0.001	0.00834708	yes
XLOC_015407	Sesn2	chr4:132492806-132510456	adult_pre	adult_day1	OK	10.662	29.1608	1.45155	3.4854	5e-05	0.000664932	yes
XLOC_023912	Gla	chrX:134588168-134601005	adult_pre	adult_day1	OK	12.0667	32.9803	1.45057	4.0051	5e-05	0.000664932	yes
XLOC_007049	Hgh1	chr15:76368897-76371411	adult_pre	adult_day1	OK	2.99679	8.18514	1.44959	2.11242	0.0021	0.0150917	yes
XLOC_012288	Psmb7	chr2:38588045-38643906	adult_pre	adult_day1	OK	56.8864	155.239	1.44833	3.95547	5e-05	0.000664932	yes
XLOC_022497	Slc37a2	chr9:37229148-37255738	adult_pre	adult_day1	OK	13.7375	37.4559	1.44707	3.89661	5e-05	0.000664932	yes
XLOC_012882	Eif2s2	chr2:154871409-154892906	adult_pre	adult_day1	OK	16.9757	46.2779	1.44685	3.94653	5e-05	0.000664932	yes
XLOC_020052	Ppme1	chr7:100326736-100371896	adult_pre	adult_day1	OK	7.77814	21.1926	1.44606	3.57952	5e-05	0.000664932	yes
XLOC_001940	Stx11	chr10:12939982-12964259	adult_pre	adult_day1	OK	24.8606	67.7316	1.44597	3.96246	5e-05	0.000664932	yes
XLOC_002760	Trim16	chr11:62820252-62842948	adult_pre	adult_day1	OK	1.72093	4.68634	1.44528	2.74109	0.0002	0.00220141	yes
XLOC_011195	Olfm1	chr2:28193092-28230736	adult_pre	adult_day1	OK	27.9665	76.1459	1.44506	3.24301	5e-05	0.000664932	yes
XLOC_003900	Utp18	chr11:93859242-93885766	adult_pre	adult_day1	OK	6.06275	16.4966	1.44413	3.58962	5e-05	0.000664932	yes
XLOC_001708	Nt5dc3	chr10:86779004-86838389	adult_pre	adult_day1	OK	1.20632	3.28231	1.4441	2.78053	0.0001	0.00122454	yes
XLOC_010721	Prdx5	chr19:6906818-6909645	adult_pre	adult_day1	OK	274.707	747.423	1.44403	4.0501	5e-05	0.000664932	yes
XLOC_009639	Prkd3	chr17:78949404-79020816	adult_pre	adult_day1	OK	8.99004	24.4264	1.44204	4.03434	5e-05	0.000664932	yes
XLOC_023490	Eif1ax	chrX:159372194-159385699	adult_pre	adult_day1	OK	49.1627	133.34	1.43947	3.74027	5e-05	0.000664932	yes
XLOC_018564	2310022A10Rik	chr7:27553289-27582098	adult_pre	adult_day1	OK	9.58606	25.9615	1.43737	3.27123	5e-05	0.000664932	yes
XLOC_016160	Aacs	chr5:125475872-125517403	adult_pre	adult_day1	OK	6.48511	17.5595	1.43705	3.40415	5e-05	0.000664932	yes
XLOC_020736	Cope	chr8:70302784-70312990	adult_pre	adult_day1	OK	144.837	391.76	1.43553	4.06959	5e-05	0.000664932	yes
XLOC_022786	Syncrip	chr9:88449363-88482397	adult_pre	adult_day1	OK	13.7984	37.3016	1.43473	3.39416	5e-05	0.000664932	yes
XLOC_018513	Plaur	chr7:24462499-24475873	adult_pre	adult_day1	OK	264.746	715.072	1.43348	3.85334	5e-05	0.000664932	yes
XLOC_008230	2510009E07Rik	chr16:21649044-21694665	adult_pre	adult_day1	OK	6.89779	18.6127	1.43208	3.89519	5e-05	0.000664932	yes
XLOC_014609	Pabpc4	chr4:123282910-123298835	adult_pre	adult_day1	OK	2.30847	6.22829	1.4319	2.29175	0.0012	0.00966708	yes
XLOC_007984	Cd200r1	chr16:44765735-44794977	adult_pre	adult_day1	OK	7.52943	20.2994	1.43082	3.58972	5e-05	0.000664932	yes
XLOC_019809	Ruvbl2	chr7:45421897-45434464	adult_pre	adult_day1	OK	23.1398	62.1891	1.42629	3.60485	5e-05	0.000664932	yes
XLOC_008015	Tomm70a	chr16:57121713-57154530	adult_pre	adult_day1	OK	7.73262	20.7408	1.42345	3.9159	5e-05	0.000664932	yes
XLOC_011375	Gorasp2	chr2:70661508-70691725	adult_pre	adult_day1	OK	41.1662	110.35	1.42255	4.01862	5e-05	0.000664932	yes
XLOC_022838	Srprb	chr9:103188032-103202065	adult_pre	adult_day1	OK	11.2456	30.1003	1.42042	3.81646	5e-05	0.000664932	yes
XLOC_018074	Sec13	chr6:113728051-113740681	adult_pre	adult_day1	OK	54.456	145.734	1.42017	3.96589	5e-05	0.000664932	yes
XLOC_011030	Phyh	chr2:4918995-4938743	adult_pre	adult_day1	OK	31.9049	85.3248	1.41918	3.88188	5e-05	0.000664932	yes
XLOC_014325	Polr1e	chr4:45018608-45084604	adult_pre	adult_day1	OK	1.75919	4.70128	1.41815	2.02117	0.00635	0.0358904	yes
XLOC_001649	Dot1l	chr10:80755205-80794347	adult_pre	adult_day1	OK	9.31446	24.8908	1.41807	3.68277	5e-05	0.000664932	yes
XLOC_011349	Gca	chr2:62664326-62694109	adult_pre	adult_day1	OK	0.526034	1.40562	1.41798	1.99223	0.00325	0.0212186	yes
XLOC_012102	Itga8	chr2:12106659-12312315	adult_pre	adult_day1	OK	0.727059	1.94184	1.41728	2.56836	0.00015	0.00171825	yes
XLOC_010498	Pcgf5	chr19:36379066-36456204	adult_pre	adult_day1	OK	8.3893	22.397	1.41669	3.30165	5e-05	0.000664932	yes
XLOC_004912	Erh	chr12:80634022-80643861	adult_pre	adult_day1	OK	91.1556	243.339	1.41657	3.9608	5e-05	0.000664932	yes
XLOC_001688	Txnrd1	chr10:82833950-82897724	adult_pre	adult_day1	OK	67.8749	180.764	1.41316	3.8434	5e-05	0.000664932	yes
XLOC_010319	Ppp1r14b	chr19:6975047-6977324	adult_pre	adult_day1	OK	113.343	301.655	1.4122	3.83569	5e-05	0.000664932	yes
XLOC_017618	Strap	chr6:137735081-137751930	adult_pre	adult_day1	OK	26.7167	71.0799	1.4117	3.99779	5e-05	0.000664932	yes
XLOC_002599	Havcr2	chr11:46193848-46589232	adult_pre	adult_day1	OK	17.2928	45.9981	1.4114	2.11194	0.00245	0.0170921	yes
XLOC_020863	Heatr3	chr8:88137884-88171943	adult_pre	adult_day1	OK	6.88002	18.2997	1.41134	3.56191	5e-05	0.000664932	yes
XLOC_021733	Ldlr	chr9:21723575-21749918	adult_pre	adult_day1	OK	26.5239	70.4999	1.41033	3.95905	5e-05	0.000664932	yes
XLOC_008152	Gspt1	chr16:11203382-11254325	adult_pre	adult_day1	OK	5.80583	15.4306	1.41022	3.93399	5e-05	0.000664932	yes
XLOC_021406	Zswim4	chr8:84210941-84237042	adult_pre	adult_day1	OK	36.5399	97.0528	1.4093	3.82641	5e-05	0.000664932	yes
XLOC_019983	Abhd17c	chr7:84109355-84151893	adult_pre	adult_day1	OK	14.3296	37.982	1.40632	3.72735	5e-05	0.000664932	yes
XLOC_007301	Brix1	chr15:10474778-10485937	adult_pre	adult_day1	OK	3.68282	9.76022	1.4061	3.50235	5e-05	0.000664932	yes
XLOC_004469	Arg2	chr12:79130787-79172458	adult_pre	adult_day1	OK	30.2815	80.2507	1.40608	2.5841	0.0005	0.00472658	yes
XLOC_010374	Ms4a4c	chr19:11407660-11427246	adult_pre	adult_day1	OK	14.8755	39.3597	1.40378	3.84039	5e-05	0.000664932	yes
XLOC_009381	1110038B12Rik	chr17:34950235-34952471	adult_pre	adult_day1	OK	11.8895	31.4384	1.40284	2.15049	0.0021	0.0150917	yes
XLOC_005738	Nfil3	chr13:52967208-52981039	adult_pre	adult_day1	OK	161.747	427.523	1.40226	3.93579	5e-05	0.000664932	yes
XLOC_004550	Psmc1	chr12:100112330-100123364	adult_pre	adult_day1	OK	59.7238	157.846	1.40214	3.92832	5e-05	0.000664932	yes
XLOC_001403	Med23	chr10:24869985-24913529	adult_pre	adult_day1	OK	3.53148	9.32987	1.40158	3.44164	5e-05	0.000664932	yes
XLOC_007949	Ccdc58	chr16:36071659-36092118	adult_pre	adult_day1	OK	6.12793	16.1733	1.40014	2.46269	0.0006	0.00549596	yes
XLOC_014342	Sec61b	chr4:47474660-47483233	adult_pre	adult_day1	OK	217.331	573.276	1.39933	3.8909	5e-05	0.000664932	yes
XLOC_008945	Dnph1	chr17:46496788-46499618	adult_pre	adult_day1	OK	2.32486	6.13095	1.39897	1.86356	0.0069	0.0382901	yes
XLOC_004467	Eif2s1	chr12:78862071-78887010	adult_pre	adult_day1	OK	19.2011	50.634	1.39892	3.9485	5e-05	0.000664932	yes
XLOC_001942	Ltv1	chr10:13178637-13193137	adult_pre	adult_day1	OK	21.9093	57.7056	1.39717	3.75979	5e-05	0.000664932	yes
XLOC_001273	Fbxo28	chr1:182313101-182341606	adult_pre	adult_day1	OK	6.05141	15.9335	1.39672	3.7238	5e-05	0.000664932	yes
XLOC_019271	Psmd13	chr7:140882393-140898642	adult_pre	adult_day1	OK	44.4358	116.972	1.39636	3.86203	5e-05	0.000664932	yes
XLOC_003654	Map2k4	chr11:65688243-65788297	adult_pre	adult_day1	OK	9.9709	26.2394	1.39594	3.86441	5e-05	0.000664932	yes
XLOC_017835	Cycs	chr6:50562562-50566474	adult_pre	adult_day1	OK	27.6237	72.6935	1.39592	3.95322	5e-05	0.000664932	yes
XLOC_014222	Gem	chr4:11704446-11714993	adult_pre	adult_day1	OK	10.0056	26.2805	1.39318	3.42207	5e-05	0.000664932	yes
XLOC_010083	Hars	chr18:36766527-36783205	adult_pre	adult_day1	OK	18.5465	48.7042	1.3929	3.69605	5e-05	0.000664932	yes
XLOC_008786	Wdr46	chr17:33940722-33949695	adult_pre	adult_day1	OK	12.1914	32.0082	1.39258	3.30977	5e-05	0.000664932	yes
XLOC_000123	Mars2	chr1:55237176-55240058	adult_pre	adult_day1	OK	0.600922	1.57597	1.39099	1.78981	0.00655	0.0367841	yes
XLOC_019824	Grwd1	chr7:45825222-45830789	adult_pre	adult_day1	OK	8.36057	21.8802	1.38795	2.99978	5e-05	0.000664932	yes
XLOC_009789	Wdr55	chr18:36760238-36766214	adult_pre	adult_day1	OK	9.093	23.7581	1.38559	2.72395	5e-05	0.000664932	yes
XLOC_020420	Ifitm6	chr7:141015811-141016892	adult_pre	adult_day1	OK	84.2874	219.856	1.38317	3.47984	5e-05	0.000664932	yes
XLOC_003111	Psmb3	chr11:97703433-97713500	adult_pre	adult_day1	OK	142.497	371.687	1.38316	3.91531	5e-05	0.000664932	yes
XLOC_009926	Impa2	chr18:67289222-67318841	adult_pre	adult_day1	OK	7.43377	19.3889	1.38306	2.40769	0.0008	0.00695651	yes
XLOC_001059	Rnpep	chr1:135262698-135284084	adult_pre	adult_day1	OK	79.0986	206.287	1.38293	3.89567	5e-05	0.000664932	yes
XLOC_010064	Hspa9	chr18:34937414-34954351	adult_pre	adult_day1	OK	38.6251	100.683	1.38221	3.93279	5e-05	0.000664932	yes
XLOC_016011	Rpl5	chr5:107900527-107987077	adult_pre	adult_day1	OK	47.9213	124.716	1.37991	3.26686	5e-05	0.000664932	yes
XLOC_000009	Rrs1	chr1:9545407-9547455	adult_pre	adult_day1	OK	11.4235	29.7141	1.37915	3.17898	5e-05	0.000664932	yes
XLOC_013856	Msto1	chr3:88835230-88913950	adult_pre	adult_day1	OK	4.81654	12.5197	1.37813	2.21581	0.0014	0.0108957	yes
XLOC_018050	Rybp	chr6:100228564-100287358	adult_pre	adult_day1	OK	5.63761	14.6488	1.37763	3.67456	5e-05	0.000664932	yes
XLOC_008777	Pram1	chr17:33638055-33645706	adult_pre	adult_day1	OK	4.43986	11.5183	1.37534	2.53466	0.00045	0.00436502	yes
XLOC_011364	Bbs5	chr2:69647254-69667569	adult_pre	adult_day1	OK	1.45441	3.76793	1.37334	1.83684	0.00795	0.0426454	yes
XLOC_006457	Psmd6	chr14:14112184-14120904	adult_pre	adult_day1	OK	43.3263	112.225	1.37308	3.81515	5e-05	0.000664932	yes
XLOC_015612	Atad3a	chr4:155740639-155761098	adult_pre	adult_day1	OK	16.3149	42.2397	1.37241	3.56199	5e-05	0.000664932	yes
XLOC_007650	Slc38a1	chr15:96571417-96642913	adult_pre	adult_day1	OK	7.15972	18.533	1.37212	3.80512	5e-05	0.000664932	yes
XLOC_007457	Eef1d	chr15:75894795-75909556	adult_pre	adult_day1	OK	26.1816	67.7533	1.37174	3.73729	5e-05	0.000664932	yes
XLOC_005425	Tmem167	chr13:90089666-90114921	adult_pre	adult_day1	OK	3.92132	10.1433	1.37112	3.88339	5e-05	0.000664932	yes
XLOC_015848	Pgm1	chr5:64092949-64128158	adult_pre	adult_day1	OK	13.9066	35.8861	1.36766	3.52313	5e-05	0.000664932	yes
XLOC_002342	Mdm2	chr10:117688874-117710758	adult_pre	adult_day1	OK	40.5908	104.73	1.36746	3.84867	5e-05	0.000664932	yes
XLOC_022049	Adam10	chr9:70679000-70780229	adult_pre	adult_day1	OK	25.4591	65.643	1.36646	3.88131	5e-05	0.000664932	yes
XLOC_006648	Dad1	chr14:54235484-54253929	adult_pre	adult_day1	OK	251.902	649.475	1.36641	3.87547	5e-05	0.000664932	yes
XLOC_001376	Ahi1	chr10:20952546-21080429	adult_pre	adult_day1	OK	0.617017	1.58969	1.36536	2.07674	0.0025	0.0173736	yes
XLOC_002891	Cluh	chr11:74649494-74670847	adult_pre	adult_day1	OK	9.31879	24.0076	1.36528	3.68949	5e-05	0.000664932	yes
XLOC_013962	Fcgr1	chr3:96282908-96293969	adult_pre	adult_day1	OK	53.9602	139.014	1.36527	3.73522	5e-05	0.000664932	yes
XLOC_005680	Rpp40	chr13:35895103-35906347	adult_pre	adult_day1	OK	0.824431	2.11766	1.361	1.96347	0.00595	0.0341656	yes
XLOC_005113	Psma2	chr13:14613241-14625673	adult_pre	adult_day1	OK	139.829	358.435	1.35804	3.88521	5e-05	0.000664932	yes
XLOC_009629	Memo1	chr17:74200699-74294863	adult_pre	adult_day1	OK	11.1998	28.6878	1.35696	3.45424	5e-05	0.000664932	yes
XLOC_002335	Cct2	chr10:117050997-117063814	adult_pre	adult_day1	OK	44.634	114.284	1.35641	3.83652	5e-05	0.000664932	yes
XLOC_014834	Lzic	chr4:149485332-149496667	adult_pre	adult_day1	OK	6.58374	16.8552	1.35621	2.71524	0.00025	0.00266228	yes
XLOC_002026	Rpf2	chr10:40223245-40247039	adult_pre	adult_day1	OK	8.87293	22.6966	1.35499	3.21751	5e-05	0.000664932	yes
XLOC_022494	Stt3a	chr9:36732412-36767578	adult_pre	adult_day1	OK	59.326	151.744	1.35491	3.84774	5e-05	0.000664932	yes
XLOC_015080	Lpar1	chr4:58435251-58553491	adult_pre	adult_day1	OK	3.45301	8.82308	1.35343	3.0535	0.0001	0.00122454	yes
XLOC_021539	Sf3b3	chr8:110810491-110846803	adult_pre	adult_day1	OK	16.9623	43.338	1.3533	3.81223	5e-05	0.000664932	yes
XLOC_006651	Prmt5	chr14:54507181-54517470	adult_pre	adult_day1	OK	7.58363	19.365	1.35249	3.24347	5e-05	0.000664932	yes
XLOC_007651	Slc38a2	chr15:96687391-96699698	adult_pre	adult_day1	OK	57.9436	147.911	1.35201	3.65997	5e-05	0.000664932	yes
XLOC_009843	Ap3s1	chr18:46741875-46790826	adult_pre	adult_day1	OK	35.9036	91.5838	1.35096	3.80991	5e-05	0.000664932	yes
XLOC_013659	Gm5150	chr3:15948069-16006332	adult_pre	adult_day1	OK	17.9337	45.7409	1.35081	3.20967	5e-05	0.000664932	yes
XLOC_012059	Ppdpf	chr2:181187342-181188504	adult_pre	adult_day1	OK	46.6108	118.794	1.34973	3.17301	5e-05	0.000664932	yes
XLOC_002605	Gnb2l1	chr11:48800359-48806241	adult_pre	adult_day1	OK	174.266	443.874	1.34886	3.83685	5e-05	0.000664932	yes
XLOC_021376	Arhgap10	chr8:77250365-77518578	adult_pre	adult_day1	OK	4.18372	10.6512	1.34816	2.556	0.0005	0.00472658	yes
XLOC_008478	Gart	chr16:91621396-91646972	adult_pre	adult_day1	OK	10.77	27.4173	1.34806	3.41682	5e-05	0.000664932	yes
XLOC_017534	Phb2	chr6:124712288-124716945	adult_pre	adult_day1	OK	64.6339	164.502	1.34775	3.71575	5e-05	0.000664932	yes
XLOC_010902	Noc3l	chr19:38788127-38819237	adult_pre	adult_day1	OK	1.79361	4.56473	1.34767	2.60811	0.0002	0.00220141	yes
XLOC_013610	Fubp1	chr3:152210457-152236830	adult_pre	adult_day1	OK	4.25437	10.8248	1.34732	3.68948	5e-05	0.000664932	yes
XLOC_016693	Mfsd7a	chr5:108441053-108448891	adult_pre	adult_day1	OK	2.19991	5.59433	1.34652	2.3556	0.00035	0.00355086	yes
XLOC_001573	Itgb2	chr10:77530347-77565674	adult_pre	adult_day1	OK	276.951	703.801	1.34554	3.38252	5e-05	0.000664932	yes
XLOC_012030	Etohi1	chr2:178023283-178035859	adult_pre	adult_day1	OK	3.99128	10.1328	1.34411	2.84607	5e-05	0.000664932	yes
XLOC_001254	Adss	chr1:177763177-177796509	adult_pre	adult_day1	OK	11.2369	28.5106	1.34325	3.60719	5e-05	0.000664932	yes
XLOC_011813	Entpd6	chr2:150749080-150771674	adult_pre	adult_day1	OK	5.94407	15.0797	1.34308	2.91825	5e-05	0.000664932	yes
XLOC_008498	Psmg1	chr16:95979934-95990903	adult_pre	adult_day1	OK	9.61688	24.3693	1.34142	2.59414	0.0002	0.00220141	yes
XLOC_018264	Eps8	chr6:137477244-137649285	adult_pre	adult_day1	OK	22.2547	56.344	1.34015	3.84692	5e-05	0.000664932	yes
XLOC_001125	Soat1	chr1:156428107-156474328	adult_pre	adult_day1	OK	21.7512	55.0558	1.3398	3.77906	5e-05	0.000664932	yes
XLOC_005684	Ssr1	chr13:37971400-37994190	adult_pre	adult_day1	OK	12.5124	31.6337	1.33811	3.79466	5e-05	0.000664932	yes
XLOC_014971	Ndufb6	chr4:40270662-40279368	adult_pre	adult_day1	OK	91.494	231.315	1.33811	3.55602	5e-05	0.000664932	yes
XLOC_015564	Pgd	chr4:149149984-149166707	adult_pre	adult_day1	OK	73.6738	186.245	1.33798	3.81104	5e-05	0.000664932	yes
XLOC_006253	Nop9	chr14:55745692-55758424	adult_pre	adult_day1	OK	6.8092	17.2023	1.33704	3.30715	5e-05	0.000664932	yes
XLOC_008823	Vars	chr17:35000906-35016329	adult_pre	adult_day1	OK	19.1232	48.2735	1.33591	3.57242	5e-05	0.000664932	yes
XLOC_007970	Tmem39a	chr16:38558697-38592162	adult_pre	adult_day1	OK	6.11733	15.4091	1.33281	3.30858	5e-05	0.000664932	yes
XLOC_002279	Snrpf	chr10:93540631-93605245	adult_pre	adult_day1	OK	27.0332	68.0531	1.33193	3.43677	5e-05	0.000664932	yes
XLOC_022047	Myo1e	chr9:70207349-70400067	adult_pre	adult_day1	OK	11.2217	28.2384	1.33137	3.70084	5e-05	0.000664932	yes
XLOC_020998	Aars	chr8:111033841-111055569	adult_pre	adult_day1	OK	17.6459	44.3543	1.32974	3.6272	5e-05	0.000664932	yes
XLOC_001472	Nus1	chr10:52417546-52440192	adult_pre	adult_day1	OK	6.0737	15.2519	1.32835	3.61266	5e-05	0.000664932	yes
XLOC_008357	5330426P16Rik	chr16:50726750-50732773	adult_pre	adult_day1	OK	2.61983	6.57648	1.32784	2.36491	0.0006	0.00549596	yes
XLOC_010859	D19Bwg1357e	chr19:27388697-27429908	adult_pre	adult_day1	OK	7.84307	19.667	1.32629	3.44377	5e-05	0.000664932	yes
XLOC_006081	Ppif	chr14:25694169-25701282	adult_pre	adult_day1	OK	6.36745	15.9651	1.32614	2.46136	0.0004	0.00397419	yes
XLOC_016836	Eif2b1	chr5:124570213-124579057	adult_pre	adult_day1	OK	10.8374	27.1556	1.32524	3.23141	5e-05	0.000664932	yes
XLOC_015967	Cxcl13	chr5:95956938-95961068	adult_pre	adult_day1	OK	95.5429	239.338	1.32483	3.5254	5e-05	0.000664932	yes
XLOC_015077	Txn1	chr4:57943372-57956411	adult_pre	adult_day1	OK	137.855	344.758	1.32244	3.76456	5e-05	0.000664932	yes
XLOC_013293	Krtcap2	chr3:89246437-89249722	adult_pre	adult_day1	OK	221.437	553.385	1.32139	3.61114	5e-05	0.000664932	yes
XLOC_002334	Rab3ip	chr10:116905783-116950380	adult_pre	adult_day1	OK	2.39134	5.97568	1.32128	2.46852	0.00055	0.00511733	yes
XLOC_018249	Hebp1	chr6:135137518-135168215	adult_pre	adult_day1	OK	49.2467	123.009	1.32067	3.48628	5e-05	0.000664932	yes
XLOC_003429	Actr2	chr11:20062303-20112951	adult_pre	adult_day1	OK	56.3186	140.467	1.31855	3.69598	5e-05	0.000664932	yes
XLOC_004456	Zbtb1	chr12:76370265-76388747	adult_pre	adult_day1	OK	11.7989	29.4254	1.31841	3.69268	5e-05	0.000664932	yes
XLOC_017353	Cct7	chr6:85446784-85468477	adult_pre	adult_day1	OK	70.8247	176.629	1.3184	3.66395	5e-05	0.000664932	yes
XLOC_006968	Dcaf13	chr15:39112873-39146855	adult_pre	adult_day1	OK	18.1268	45.2057	1.31838	3.50874	5e-05	0.000664932	yes
XLOC_002723	Nlrp3	chr11:59542685-59566956	adult_pre	adult_day1	OK	131.108	326.813	1.3177	3.46383	5e-05	0.000664932	yes
XLOC_015949	Uso1	chr5:92137937-92202795	adult_pre	adult_day1	OK	18.7859	46.8237	1.31759	3.73243	5e-05	0.000664932	yes
XLOC_004124	Kpna2	chr11:106988628-106999525	adult_pre	adult_day1	OK	23.4091	58.3468	1.31758	3.61233	5e-05	0.000664932	yes
XLOC_003129	Psmd3	chr11:98682553-98695978	adult_pre	adult_day1	OK	60.5203	150.842	1.31754	3.73611	5e-05	0.000664932	yes
XLOC_002966	Psmd11	chr11:80428614-80472133	adult_pre	adult_day1	OK	37.3444	93.0667	1.31737	3.67556	5e-05	0.000664932	yes
XLOC_021365	Cyp4f18	chr8:71988481-72009626	adult_pre	adult_day1	OK	50.2432	124.843	1.31312	3.47845	5e-05	0.000664932	yes
XLOC_005687	Txndc5	chr13:38500270-38528824	adult_pre	adult_day1	OK	41.2668	102.533	1.31303	3.73587	5e-05	0.000664932	yes
XLOC_021572	Mphosph6	chr8:117791644-117801929	adult_pre	adult_day1	OK	7.82121	19.4245	1.31241	2.67199	0.0002	0.00220141	yes
XLOC_000936	Arl4c	chr1:88698225-88702191	adult_pre	adult_day1	OK	25.3358	62.8896	1.31164	3.63595	5e-05	0.000664932	yes
XLOC_021302	Msmo1	chr8:64718144-64733578	adult_pre	adult_day1	OK	14.1436	35.0862	1.31075	3.47424	5e-05	0.000664932	yes
XLOC_000249	Psmd1	chr1:86064618-86139295	adult_pre	adult_day1	OK	29.5167	73.2198	1.3107	3.71007	5e-05	0.000664932	yes
XLOC_022346	Ccr3	chr9:124021970-124031689	adult_pre	adult_day1	OK	1.0211	2.53194	1.31011	2.25512	0.0015	0.0115591	yes
XLOC_020868	Nod2	chr8:88647346-88688474	adult_pre	adult_day1	OK	6.6394	16.4626	1.31007	3.2909	5e-05	0.000664932	yes
XLOC_022778	Ibtk	chr9:85687359-85749334	adult_pre	adult_day1	OK	5.5447	13.748	1.31004	3.49502	5e-05	0.000664932	yes
XLOC_016897	Serpine1	chr5:137061505-137072272	adult_pre	adult_day1	OK	1.69848	4.20866	1.30912	2.03771	0.00425	0.026258	yes
XLOC_003640	Zswim7	chr11:62267223-62281395	adult_pre	adult_day1	OK	9.45854	23.4334	1.30888	2.08491	0.0022	0.0156914	yes
XLOC_010086	Diap1	chr18:37843600-37935423	adult_pre	adult_day1	OK	12.9184	32.0001	1.30865	3.65117	5e-05	0.000664932	yes
XLOC_000885	Tuba4a	chr1:75210828-75219253	adult_pre	adult_day1	OK	28.4966	70.3736	1.30425	3.05741	5e-05	0.000664932	yes
XLOC_017247	Gars	chr6:55038000-55079504	adult_pre	adult_day1	OK	26.1082	64.445	1.30357	3.59714	5e-05	0.000664932	yes
XLOC_003548	Hspa4	chr11:53259813-53300479	adult_pre	adult_day1	OK	15.3712	37.9334	1.30324	3.70398	5e-05	0.000664932	yes
XLOC_013930	Psmb4	chr3:94884323-94886958	adult_pre	adult_day1	OK	98.0129	241.607	1.30162	3.65136	5e-05	0.000664932	yes
XLOC_002374	Tsfm	chr10:127022331-127030814	adult_pre	adult_day1	OK	12.8491	31.6617	1.30107	2.57691	0.0001	0.00122454	yes
XLOC_007072	Ncf4	chr15:78244810-78262580	adult_pre	adult_day1	OK	275.749	679.08	1.30023	3.6261	5e-05	0.000664932	yes
XLOC_003910	Rsad1	chr11:94539797-94549207	adult_pre	adult_day1	OK	0.535584	1.31813	1.29931	1.83189	0.0064	0.0361106	yes
XLOC_022062	Rab27a	chr9:73044809-73097614	adult_pre	adult_day1	OK	2.6313	6.47081	1.29817	2.64244	0.00015	0.00171825	yes
XLOC_004112	Ftsj3	chr11:106249143-106255802	adult_pre	adult_day1	OK	12.7003	31.2259	1.29788	3.3305	5e-05	0.000664932	yes
XLOC_014677	Mecr	chr4:131843470-131867787	adult_pre	adult_day1	OK	9.24904	22.7403	1.29788	2.64061	5e-05	0.000664932	yes
XLOC_013269	Gpatch4	chr3:88043105-88055994	adult_pre	adult_day1	OK	3.84845	9.45056	1.29612	2.23287	0.00225	0.0159721	yes
XLOC_023931	Morf4l2	chrX:136732947-136803361	adult_pre	adult_day1	OK	70.4736	172.763	1.29364	3.70769	5e-05	0.000664932	yes
XLOC_016446	Rbks	chr5:31624438-31697610	adult_pre	adult_day1	OK	5.44249	13.3181	1.29105	2.09939	0.0027	0.0184573	yes
XLOC_000802	Hspd1	chr1:55077833-55087932	adult_pre	adult_day1	OK	39.2987	96.1382	1.29063	3.61277	5e-05	0.000664932	yes
XLOC_013998	Slc22a15	chr3:101855770-101924453	adult_pre	adult_day1	OK	0.467811	1.1439	1.28996	2.175	0.0012	0.00966708	yes
XLOC_003901	Nme2	chr11:93949813-93956256	adult_pre	adult_day1	OK	258.639	631.391	1.2876	3.60933	5e-05	0.000664932	yes
XLOC_023425	Prps1	chrX:140456602-140476140	adult_pre	adult_day1	OK	13.9155	33.9619	1.28723	3.40753	5e-05	0.000664932	yes
XLOC_023104	Slc25a5	chrX:36795596-36798808	adult_pre	adult_day1	OK	305.368	744.691	1.28609	3.49668	5e-05	0.000664932	yes
XLOC_022072	Gnb5	chr9:75306287-75345923	adult_pre	adult_day1	OK	2.34634	5.7218	1.28605	2.07574	0.00195	0.0142381	yes
XLOC_014037	Csf1	chr3:107741047-107760469	adult_pre	adult_day1	OK	2.83369	6.90407	1.28476	2.4708	0.00015	0.00171825	yes
XLOC_003809	Tmem97	chr11:78541816-78550735	adult_pre	adult_day1	OK	12.3955	30.1994	1.2847	2.9041	5e-05	0.000664932	yes
XLOC_009410	Mrps18b	chr17:35910384-35916369	adult_pre	adult_day1	OK	22.6003	55.027	1.2838	3.13677	5e-05	0.000664932	yes
XLOC_012921	Snhg17	chr2:158353699-158361522	adult_pre	adult_day1	OK	1.13891	2.77132	1.28292	2.01913	0.00345	0.0222622	yes
XLOC_003474	Npm1	chr11:33152497-33163206	adult_pre	adult_day1	OK	98.8738	240.498	1.28237	3.61758	5e-05	0.000664932	yes
XLOC_009632	Fam98a	chr17:75537085-75551946	adult_pre	adult_day1	OK	3.26408	7.93225	1.28105	2.584	0.0001	0.00122454	yes
XLOC_000091	Slc9a4	chr1:40580226-40630731	adult_pre	adult_day1	OK	0.594598	1.44391	1.28	1.80519	0.0059	0.0339325	yes
XLOC_007305	Tars	chr15:11383662-11399658	adult_pre	adult_day1	OK	14.6168	35.4917	1.27985	3.37702	5e-05	0.000664932	yes
XLOC_011218	Set	chr2:30061995-30072577	adult_pre	adult_day1	OK	52.4315	127.223	1.27885	3.67325	5e-05	0.000664932	yes
XLOC_002041	Qrsl1	chr10:43874189-43901736	adult_pre	adult_day1	OK	2.42442	5.87037	1.27581	2.08843	0.00235	0.0165483	yes
XLOC_005474	Dimt1	chr13:106947128-106960224	adult_pre	adult_day1	OK	1.61208	3.90102	1.27493	2.61985	0.00025	0.00266228	yes
XLOC_023951	Acsl4	chrX:142317992-142390535	adult_pre	adult_day1	OK	6.93618	16.7804	1.27457	3.51287	5e-05	0.000664932	yes
XLOC_010277	Yif1a	chr19:5088537-5098521	adult_pre	adult_day1	OK	28.0807	67.913	1.27411	3.40157	5e-05	0.000664932	yes
XLOC_022542	Sorl1	chr9:41968488-42124289	adult_pre	adult_day1	OK	16.6362	40.2305	1.27397	3.49302	5e-05	0.000664932	yes
XLOC_019236	Glrx3	chr7:137437647-137468594	adult_pre	adult_day1	OK	45.1519	109.153	1.2735	3.24238	5e-05	0.000664932	yes
XLOC_017634	Golt1b	chr6:142387242-142403858	adult_pre	adult_day1	OK	9.53545	23.0308	1.27219	3.33505	5e-05	0.000664932	yes
XLOC_011335	Gpd2	chr2:57237677-57370719	adult_pre	adult_day1	OK	7.74031	18.6907	1.27186	3.48998	5e-05	0.000664932	yes
XLOC_004058	Vat1	chr11:101458747-101466199	adult_pre	adult_day1	OK	7.26047	17.5184	1.27074	2.92248	5e-05	0.000664932	yes
XLOC_012302	Mmadhc	chr2:50279880-50296677	adult_pre	adult_day1	OK	25.8478	62.293	1.26903	3.38045	5e-05	0.000664932	yes
XLOC_010036	Slc39a6	chr18:24579880-24603817	adult_pre	adult_day1	OK	6.46663	15.5839	1.26897	3.24709	5e-05	0.000664932	yes
XLOC_023823	Pdk3	chrX:93764615-93832095	adult_pre	adult_day1	OK	11.4522	27.5871	1.26837	3.2335	5e-05	0.000664932	yes
XLOC_019157	Bola2	chr7:126695999-126696693	adult_pre	adult_day1	OK	128.413	309.151	1.26752	2.87617	0.00015	0.00171825	yes
XLOC_007279	Hnrnpa1	chr15:103240396-103246698	adult_pre	adult_day1	OK	31.909	76.7951	1.26705	3.22225	5e-05	0.000664932	yes
XLOC_000003	Atp6v1h	chr1:5083172-5162549	adult_pre	adult_day1	OK	30.7591	74.0236	1.26697	3.58284	5e-05	0.000664932	yes
XLOC_021946	Psma4	chr9:54950256-54958030	adult_pre	adult_day1	OK	87.5341	210.529	1.2661	3.59506	5e-05	0.000664932	yes
XLOC_001808	Mdm1	chr10:118141786-118168999	adult_pre	adult_day1	OK	11.6247	27.9326	1.26476	3.26622	5e-05	0.000664932	yes
XLOC_015035	Slc25a51	chr4:45395923-45408766	adult_pre	adult_day1	OK	8.43516	20.2308	1.26207	3.41168	5e-05	0.000664932	yes
XLOC_016530	Tlr6	chr5:64953094-64960034	adult_pre	adult_day1	OK	4.18359	10.0241	1.26066	2.74224	0.00015	0.00171825	yes
XLOC_016183	Rabgef1	chr5:130171818-130214337	adult_pre	adult_day1	OK	46.2714	110.828	1.26012	3.5242	5e-05	0.000664932	yes
XLOC_004431	Psma3	chr12:70974622-71015823	adult_pre	adult_day1	OK	80.11	191.786	1.25944	3.53517	5e-05	0.000664932	yes
XLOC_012981	B4galt5	chr2:167298444-167349178	adult_pre	adult_day1	OK	25.7812	61.6667	1.25817	3.57642	5e-05	0.000664932	yes
XLOC_020836	Farsa	chr8:84856985-84869257	adult_pre	adult_day1	OK	29.4603	70.4422	1.25767	3.44504	5e-05	0.000664932	yes
XLOC_009036	Wdr43	chr17:71616214-71659031	adult_pre	adult_day1	OK	9.16104	21.8996	1.25732	3.40203	5e-05	0.000664932	yes
XLOC_002404	Esyt1	chr10:128510249-128525859	adult_pre	adult_day1	OK	41.7501	99.7753	1.2569	3.57689	5e-05	0.000664932	yes
XLOC_017380	Ruvbl1	chr6:88465422-88497566	adult_pre	adult_day1	OK	19.6418	46.931	1.25662	3.1903	5e-05	0.000664932	yes
XLOC_023232	Ssr4	chrX:73787027-73790828	adult_pre	adult_day1	OK	128.524	306.582	1.25423	3.49555	5e-05	0.000664932	yes
XLOC_017610	Emp1	chr6:135362930-135383173	adult_pre	adult_day1	OK	101.432	241.813	1.25338	3.37886	5e-05	0.000664932	yes
XLOC_015153	Rps6	chr4:86854098-86857367	adult_pre	adult_day1	OK	130.753	311.589	1.2528	3.55707	5e-05	0.000664932	yes
XLOC_001002	Dbi	chr1:120113279-120121096	adult_pre	adult_day1	OK	271.461	646.731	1.25242	3.49814	5e-05	0.000664932	yes
XLOC_010590	Slk	chr19:47580018-47645246	adult_pre	adult_day1	OK	15.0759	35.9083	1.25208	3.51166	5e-05	0.000664932	yes
XLOC_003832	Rffl	chr11:82781108-82871210	adult_pre	adult_day1	OK	10.6394	25.3309	1.25148	2.82865	5e-05	0.000664932	yes
XLOC_024032	Hccs	chrX:169311530-169320343	adult_pre	adult_day1	OK	10.192	24.2496	1.25053	3.26605	5e-05	0.000664932	yes
XLOC_012667	Dph6	chr2:114516417-114654928	adult_pre	adult_day1	OK	4.03239	9.59344	1.25041	2.99222	5e-05	0.000664932	yes
XLOC_019332	Gm14548,Lilra6,Pira1,Pira11,Pira2,Pira6,Pira7	chr7:3731632-3915501	adult_pre	adult_day1	OK	62.3783	148.103	1.24748	3.19078	5e-05	0.000664932	yes
XLOC_000107	Wdr75	chr1:45795500-45823613	adult_pre	adult_day1	OK	4.69878	11.1546	1.24727	2.83631	5e-05	0.000664932	yes
XLOC_010080	Cd14	chr18:36725063-36726815	adult_pre	adult_day1	OK	3685.58	8736.28	1.24513	1.96417	0.00255	0.0176564	yes
XLOC_008218	Parl	chr16:20279820-20302362	adult_pre	adult_day1	OK	41.9307	99.3881	1.24506	3.38908	5e-05	0.000664932	yes
XLOC_003356	Tbcd	chr11:121451948-121673151	adult_pre	adult_day1	OK	5.64882	13.3832	1.24441	2.75742	0.00015	0.00171825	yes
XLOC_011609	Aven	chr2:112492963-112631253	adult_pre	adult_day1	OK	13.3274	31.547	1.24311	2.7162	5e-05	0.000664932	yes
XLOC_008522	Synj2	chr17:5941279-6079739	adult_pre	adult_day1	OK	2.73564	6.47431	1.24285	2.13747	0.0024	0.0168182	yes
XLOC_009010	Clpp	chr17:56990263-56996371	adult_pre	adult_day1	OK	12.1958	28.8556	1.24247	2.70257	0.0002	0.00220141	yes
XLOC_021561	Kars	chr8:111993438-112011354	adult_pre	adult_day1	OK	21.4913	50.8015	1.24112	3.30622	5e-05	0.000664932	yes
XLOC_022868	Manf	chr9:106887414-106891938	adult_pre	adult_day1	OK	47.1533	111.448	1.24094	3.5346	5e-05	0.000664932	yes
XLOC_000674	Cops5	chr1:10024599-10038159	adult_pre	adult_day1	OK	22.9401	54.1793	1.23987	3.32715	5e-05	0.000664932	yes
XLOC_004862	Vcpkmt	chr12:69577627-69583028	adult_pre	adult_day1	OK	2.59473	6.11586	1.23697	1.74349	0.009	0.0469632	yes
XLOC_009699	Snrpd1	chr18:10617795-10628230	adult_pre	adult_day1	OK	24.5286	57.804	1.2367	3.15778	5e-05	0.000664932	yes
XLOC_003698	Acap1	chr11:69881566-69895539	adult_pre	adult_day1	OK	2.97152	6.99866	1.23588	2.02697	0.0029	0.0194084	yes
XLOC_023539	Plp2	chrX:7657378-7671278	adult_pre	adult_day1	OK	45.6999	107.509	1.2342	2.79964	5e-05	0.000664932	yes
XLOC_017820	Pdia4	chr6:47796140-47813512	adult_pre	adult_day1	OK	87.6258	206.009	1.23328	3.36819	5e-05	0.000664932	yes
XLOC_009615	Tgif1	chr17:70844204-70853532	adult_pre	adult_day1	OK	131.721	309.446	1.23221	3.40574	5e-05	0.000664932	yes
XLOC_013483	Psma5	chr3:108256925-108279952	adult_pre	adult_day1	OK	70.7738	166.267	1.23221	3.47666	5e-05	0.000664932	yes
XLOC_001330	Plekhg1	chr10:3740376-3967302	adult_pre	adult_day1	OK	0.52444	1.23195	1.23209	2.03421	0.0026	0.0179028	yes
XLOC_000663	Mrpl15	chr1:4773199-4785726	adult_pre	adult_day1	OK	5.18374	12.1764	1.23202	2.51336	0.00015	0.00171825	yes
XLOC_011735	Itpa	chr2:130667840-130681614	adult_pre	adult_day1	OK	17.8015	41.7866	1.23104	2.9121	5e-05	0.000664932	yes
XLOC_000629	Eprs	chr1:185363094-185428355	adult_pre	adult_day1	OK	13.9992	32.8553	1.23079	3.46471	5e-05	0.000664932	yes
XLOC_014641	Psmb2	chr4:126677642-126709715	adult_pre	adult_day1	OK	177.791	416.897	1.22951	3.52085	5e-05	0.000664932	yes
XLOC_010471	Jak2	chr19:29251802-29313080	adult_pre	adult_day1	OK	13.2645	31.1007	1.22938	3.4237	5e-05	0.000664932	yes
XLOC_019630	Psmc4	chr7:28041701-28050092	adult_pre	adult_day1	OK	59.1891	138.776	1.22935	3.43946	5e-05	0.000664932	yes
XLOC_021251	Mtus1	chr8:40990911-41133726	adult_pre	adult_day1	OK	6.05071	14.1849	1.22918	3.12022	5e-05	0.000664932	yes
XLOC_001454	Rtn4ip1	chr10:43901806-43947862	adult_pre	adult_day1	OK	2.26673	5.31387	1.22915	2.36518	0.0006	0.00549596	yes
XLOC_012317	Cytip	chr2:58129138-58160122	adult_pre	adult_day1	OK	61.5617	144.208	1.22805	3.0255	5e-05	0.000664932	yes
XLOC_013506	Frrs1	chr3:116859566-116903750	adult_pre	adult_day1	OK	19.0885	44.7047	1.22772	3.38119	5e-05	0.000664932	yes
XLOC_017290	Gng12	chr6:66896396-67021361	adult_pre	adult_day1	OK	12.0615	28.2446	1.22756	3.45325	5e-05	0.000664932	yes
XLOC_013686	Mrpl47	chr3:32727496-32736755	adult_pre	adult_day1	OK	5.2526	12.2985	1.22738	1.87831	0.0055	0.0321452	yes
XLOC_007082	Lgals1	chr15:78926724-78930465	adult_pre	adult_day1	OK	617.453	1444.38	1.22605	3.35814	5e-05	0.000664932	yes
XLOC_016529	Tlr1	chr5:64924679-64933558	adult_pre	adult_day1	OK	8.2867	19.3692	1.22489	3.17152	5e-05	0.000664932	yes
XLOC_000111	Stat4	chr1:51987147-52107189	adult_pre	adult_day1	OK	1.72882	4.0369	1.22346	2.17233	0.00165	0.0124906	yes
XLOC_023550	Rbm3	chrX:8138974-8147963	adult_pre	adult_day1	OK	167.227	390.458	1.22336	3.19471	5e-05	0.000664932	yes
XLOC_001861	Atp5b	chr10:128083306-128090388	adult_pre	adult_day1	OK	323.949	756.061	1.22274	3.17957	5e-05	0.000664932	yes
XLOC_007063	Rpl8	chr15:76904070-76906318	adult_pre	adult_day1	OK	313.165	730.636	1.22223	3.49257	5e-05	0.000664932	yes
XLOC_007947	Kpna1	chr16:35983362-36036162	adult_pre	adult_day1	OK	14.8666	34.6546	1.22097	3.45889	5e-05	0.000664932	yes
XLOC_010121	Fem1c	chr18:46504605-46525971	adult_pre	adult_day1	OK	26.9314	62.744	1.22019	3.47233	5e-05	0.000664932	yes
XLOC_014358	Nipsnap3b	chr4:53011923-53022059	adult_pre	adult_day1	OK	33.6525	78.3156	1.21859	3.40334	5e-05	0.000664932	yes
XLOC_023228	Slc6a8	chrX:73673132-73682500	adult_pre	adult_day1	OK	0.675707	1.57081	1.21703	1.75677	0.0094	0.0485651	yes
XLOC_001553	Snrpd3	chr10:75518041-75535440	adult_pre	adult_day1	OK	72.3401	167.921	1.21491	3.2257	5e-05	0.000664932	yes
XLOC_021634	Egln1	chr8:124908586-124949254	adult_pre	adult_day1	OK	20.1834	46.8476	1.21481	3.34717	5e-05	0.000664932	yes
XLOC_020624	Eif4ebp1	chr8:27260326-27275656	adult_pre	adult_day1	OK	119.778	277.916	1.21429	3.41718	5e-05	0.000664932	yes
XLOC_005461	Ak6,Taf9	chr13:100651342-100666415	adult_pre	adult_day1	OK	42.7591	99.191	1.21398	3.34273	5e-05	0.000664932	yes
XLOC_023644	C1galt1c1	chrX:38630782-38635143	adult_pre	adult_day1	OK	10.5131	24.378	1.2134	2.94474	5e-05	0.000664932	yes
XLOC_004454	Mthfd1	chr12:76255231-76319820	adult_pre	adult_day1	OK	7.84713	18.196	1.21338	2.93042	5e-05	0.000664932	yes
XLOC_020386	9430038I01Rik	chr7:137375568-137410756	adult_pre	adult_day1	OK	8.70161	20.1748	1.2132	2.42912	0.00085	0.00730838	yes
XLOC_011366	Ppig	chr2:69723087-69754059	adult_pre	adult_day1	OK	5.14978	11.9397	1.21318	3.30444	5e-05	0.000664932	yes
XLOC_023656	Aifm1	chrX:48474943-48513563	adult_pre	adult_day1	OK	9.81824	22.7476	1.21218	2.94467	5e-05	0.000664932	yes
XLOC_001299	Smyd2	chr1:189880491-189922288	adult_pre	adult_day1	OK	7.24454	16.7813	1.21189	2.47898	0.00015	0.00171825	yes
XLOC_009680	Mettl4	chr17:94727079-94749892	adult_pre	adult_day1	OK	1.59955	3.70254	1.21085	1.88113	0.0064	0.0361106	yes
XLOC_014657	Yars	chr4:129189794-129261404	adult_pre	adult_day1	OK	9.02563	20.8864	1.21046	2.92625	5e-05	0.000664932	yes
XLOC_000681	Tram1	chr1:13564692-13589910	adult_pre	adult_day1	OK	61.9332	143.224	1.20949	3.39418	5e-05	0.000664932	yes
XLOC_009343	Hnrnpm	chr17:33646232-33685458	adult_pre	adult_day1	OK	75.1099	173.642	1.20904	3.48527	5e-05	0.000664932	yes
XLOC_009934	Rnmt	chr18:68300354-68324852	adult_pre	adult_day1	OK	2.89059	6.68079	1.20865	2.98685	5e-05	0.000664932	yes
XLOC_005786	Agtpbp1	chr13:59449534-59557347	adult_pre	adult_day1	OK	3.48258	8.0479	1.20846	2.75576	5e-05	0.000664932	yes
XLOC_001872	Cs	chr10:128337831-128362479	adult_pre	adult_day1	OK	36.8441	85.0844	1.20746	3.41331	5e-05	0.000664932	yes
XLOC_002090	Ddx21	chr10:62580246-62602298	adult_pre	adult_day1	OK	7.92777	18.305	1.20725	3.18398	5e-05	0.000664932	yes
XLOC_004809	Ifrd1	chr12:40203128-40223189	adult_pre	adult_day1	OK	593.766	1370.84	1.2071	2.86115	5e-05	0.000664932	yes
XLOC_000832	Klf7	chr1:64035670-64121389	adult_pre	adult_day1	OK	29.1102	67.1913	1.20675	2.95778	5e-05	0.000664932	yes
XLOC_022080	Gclc	chr9:77754534-77794489	adult_pre	adult_day1	OK	11.5607	26.6836	1.20672	3.29631	5e-05	0.000664932	yes
XLOC_015955	2011-09-01	chr5:93093456-93174958	adult_pre	adult_day1	OK	17.9927	41.5226	1.20649	3.29782	5e-05	0.000664932	yes
XLOC_013748	Serp1	chr3:58521970-58557501	adult_pre	adult_day1	OK	131.498	303.451	1.20642	3.1522	5e-05	0.000664932	yes
XLOC_022819	Mrps22	chr9:98588729-98601679	adult_pre	adult_day1	OK	5.99785	13.8293	1.20521	2.305	0.00095	0.00800391	yes
XLOC_017424	Ppp4r2	chr6:100833637-100868717	adult_pre	adult_day1	OK	11.8263	27.2662	1.20512	3.39609	5e-05	0.000664932	yes
XLOC_022006	Rpl4	chr9:64173386-64178562	adult_pre	adult_day1	OK	229.152	528.28	1.205	3.397	5e-05	0.000664932	yes
XLOC_007874	Polr2h	chr16:20717825-20722265	adult_pre	adult_day1	OK	15.7627	36.319	1.20421	2.59605	0.00025	0.00266228	yes
XLOC_007047	Cyc1	chr15:76343522-76345934	adult_pre	adult_day1	OK	82.219	189.353	1.20353	3.39083	5e-05	0.000664932	yes
XLOC_020953	Nutf2	chr8:105860633-105880401	adult_pre	adult_day1	OK	74.8256	172.31	1.20341	3.18603	5e-05	0.000664932	yes
XLOC_018781	Prmt3	chr7:49778357-49858265	adult_pre	adult_day1	OK	8.9546	20.6175	1.20317	3.06719	5e-05	0.000664932	yes
XLOC_002658	Ppp2ca	chr11:52098823-52122749	adult_pre	adult_day1	OK	134.336	309.137	1.20239	3.34742	5e-05	0.000664932	yes
XLOC_021899	Sik3	chr9:46012819-46224194	adult_pre	adult_day1	OK	3.36485	7.74135	1.20204	2.84636	5e-05	0.000664932	yes
XLOC_014690	Fgr	chr4:132974094-133001882	adult_pre	adult_day1	OK	39.4737	90.7999	1.2018	3.31937	5e-05	0.000664932	yes
XLOC_005066	Gpr132	chr12:112850875-112860916	adult_pre	adult_day1	OK	61.2745	140.923	1.20155	3.43965	5e-05	0.000664932	yes
XLOC_003820	Utp6	chr11:79933955-79962387	adult_pre	adult_day1	OK	5.40205	12.4175	1.2008	3.00097	5e-05	0.000664932	yes
XLOC_011034	Nudt5	chr2:5845033-5868736	adult_pre	adult_day1	OK	11.3605	26.1026	1.20017	2.83181	5e-05	0.000664932	yes
XLOC_016045	Tfip11	chr5:112326368-112343040	adult_pre	adult_day1	OK	13.6979	31.4572	1.19944	2.77598	5e-05	0.000664932	yes
XLOC_004870	Pygl	chr12:70190814-70227683	adult_pre	adult_day1	OK	25.9908	59.6874	1.19942	3.29814	5e-05	0.000664932	yes
XLOC_003034	Srsf1	chr11:88047372-88053757	adult_pre	adult_day1	OK	9.15748	21.028	1.19929	3.39485	5e-05	0.000664932	yes
XLOC_003536	Hnrnpab	chr11:51584756-51606881	adult_pre	adult_day1	OK	97.217	223.112	1.19849	3.34266	5e-05	0.000664932	yes
XLOC_003861	Appbp2	chr11:85191309-85235120	adult_pre	adult_day1	OK	18.9784	43.4765	1.19588	3.23537	5e-05	0.000664932	yes
XLOC_013528	Camk2d	chr3:126596950-126846326	adult_pre	adult_day1	OK	10.9296	25.0262	1.1952	3.26138	5e-05	0.000664932	yes
XLOC_003669	Pfas	chr11:68985700-69008460	adult_pre	adult_day1	OK	1.12329	2.57157	1.19493	1.47147	0.00665	0.0372412	yes
XLOC_003930	Atp5g1	chr11:96072792-96075694	adult_pre	adult_day1	OK	160.113	366.323	1.19402	3.39656	5e-05	0.000664932	yes
XLOC_021057	Trappc2l	chr8:122611625-122615591	adult_pre	adult_day1	OK	48.4003	110.635	1.19272	3.14192	5e-05	0.000664932	yes
XLOC_016828	Vps37b	chr5:124004640-124032260	adult_pre	adult_day1	OK	50.3139	114.86	1.19085	3.35578	5e-05	0.000664932	yes
XLOC_002901	Mir22,Mir22hg	chr11:75461538-75466690	adult_pre	adult_day1	OK	44.8976	102.467	1.19044	2.56024	5e-05	0.000664932	yes
XLOC_010571	Nolc1	chr19:46075846-46085543	adult_pre	adult_day1	OK	11.5424	26.325	1.18949	3.10394	5e-05	0.000664932	yes
XLOC_022591	Rexo2	chr9:48468513-48480611	adult_pre	adult_day1	OK	56.3535	128.504	1.18923	3.24062	5e-05	0.000664932	yes
XLOC_019135	Ubfd1	chr7:122067197-122082199	adult_pre	adult_day1	OK	5.87229	13.3904	1.1892	3.04495	5e-05	0.000664932	yes
XLOC_009706	Riok3	chr18:12128849-12157367	adult_pre	adult_day1	OK	22.1682	50.5253	1.18851	3.39841	5e-05	0.000664932	yes
XLOC_013217	Gfm1	chr3:67430114-67475068	adult_pre	adult_day1	OK	8.39455	19.1282	1.18817	2.3753	0.00045	0.00436502	yes
XLOC_001570	Slc19a1	chr10:77032738-77050432	adult_pre	adult_day1	OK	7.42659	16.9203	1.18798	2.62128	5e-05	0.000664932	yes
XLOC_009050	Ttc27	chr17:74717749-74863570	adult_pre	adult_day1	OK	3.37204	7.67854	1.18721	2.39208	0.00015	0.00171825	yes
XLOC_014899	Noc2l	chr4:156236009-156255338	adult_pre	adult_day1	OK	29.9597	68.216	1.18709	3.01664	5e-05	0.000664932	yes
XLOC_018221	Klra2	chr6:131219234-131247362	adult_pre	adult_day1	OK	14.9184	33.9579	1.18666	3.15053	5e-05	0.000664932	yes
XLOC_003665	Ndel1	chr11:68821445-68853131	adult_pre	adult_day1	OK	109.271	248.721	1.18662	3.26502	5e-05	0.000664932	yes
XLOC_007882	Dnajb11	chr16:22857844-22899451	adult_pre	adult_day1	OK	70.2037	159.779	1.18646	3.39142	5e-05	0.000664932	yes
XLOC_010921	Frat2	chr19:41845975-41848132	adult_pre	adult_day1	OK	5.58483	12.7082	1.18617	2.15574	0.0012	0.00966708	yes
XLOC_007960	Rabl3	chr16:37539893-37572385	adult_pre	adult_day1	OK	2.05259	4.67042	1.18611	2.02406	0.00345	0.0222622	yes
XLOC_006106	Tkt	chr14:30549130-30574726	adult_pre	adult_day1	OK	50.412	114.592	1.18466	3.37017	5e-05	0.000664932	yes
XLOC_014267	Rars2	chr4:34614957-34660167	adult_pre	adult_day1	OK	6.72062	15.2761	1.18461	2.61524	0.0001	0.00122454	yes
XLOC_020641	Gtf2e2	chr8:33731913-33777173	adult_pre	adult_day1	OK	17.7461	40.3338	1.18449	3.03206	5e-05	0.000664932	yes
XLOC_002025	Slc16a10	chr10:40033534-40142254	adult_pre	adult_day1	OK	5.24355	11.9165	1.18434	2.90537	5e-05	0.000664932	yes
XLOC_001699	Tmem263	chr10:85102626-85117747	adult_pre	adult_day1	OK	0.901589	2.04788	1.18359	2.04461	0.003	0.0199406	yes
XLOC_008711	Itpr3	chr17:27057303-27122223	adult_pre	adult_day1	OK	1.77297	4.02702	1.18354	1.54299	0.00335	0.0217611	yes
XLOC_021595	Mvd	chr8:122433595-122443422	adult_pre	adult_day1	OK	9.62246	21.8448	1.18281	2.45398	0.00015	0.00171825	yes
XLOC_007361	Eif3e	chr15:43250039-43282736	adult_pre	adult_day1	OK	48.9971	111.21	1.18252	3.37197	5e-05	0.000664932	yes
XLOC_003938	Pnpo	chr11:96937815-96944019	adult_pre	adult_day1	OK	11.0537	25.086	1.18236	2.78439	0.00015	0.00171825	yes
XLOC_020962	Prmt7	chr8:106211053-106251694	adult_pre	adult_day1	OK	11.0816	25.1465	1.18219	2.87812	5e-05	0.000664932	yes
XLOC_015377	Eif3i	chr4:129591973-129600648	adult_pre	adult_day1	OK	58.8868	133.545	1.18131	3.21602	5e-05	0.000664932	yes
XLOC_010172	Nars	chr18:64499646-64516557	adult_pre	adult_day1	OK	36.3444	82.3654	1.18031	3.4008	5e-05	0.000664932	yes
XLOC_000199	Rqcd1	chr1:74409383-74588028	adult_pre	adult_day1	OK	8.41699	19.062	1.17932	1.8587	0.0055	0.0321452	yes
XLOC_013772	Ssr3	chr3:65379656-65392553	adult_pre	adult_day1	OK	62.5144	141.315	1.17665	3.28526	5e-05	0.000664932	yes
XLOC_002840	Psmb6	chr11:70525356-70527858	adult_pre	adult_day1	OK	112.209	253.567	1.17618	3.36249	5e-05	0.000664932	yes
XLOC_003456	Rps27a	chr11:29545841-29578352	adult_pre	adult_day1	OK	347.508	785.209	1.17603	3.31723	5e-05	0.000664932	yes
XLOC_017770	Hipk2	chr6:38697839-38876190	adult_pre	adult_day1	OK	9.11565	20.5912	1.17561	2.99148	5e-05	0.000664932	yes
XLOC_020530	Tfdp1	chr8:13338750-13378448	adult_pre	adult_day1	OK	16.0704	36.2936	1.17531	3.11305	5e-05	0.000664932	yes
XLOC_011947	Sys1	chr2:164460970-164465510	adult_pre	adult_day1	OK	30.8917	69.7459	1.17489	3.12071	5e-05	0.000664932	yes
XLOC_005939	Tnpo1	chr13:98842080-98926384	adult_pre	adult_day1	OK	7.25006	16.3612	1.17422	3.25195	5e-05	0.000664932	yes
XLOC_015691	Psmc2	chr5:21785282-21803784	adult_pre	adult_day1	OK	52.7909	118.993	1.17252	3.27777	5e-05	0.000664932	yes
XLOC_004200	Rhbdf2	chr11:116598165-116627019	adult_pre	adult_day1	OK	28.7483	64.7333	1.17103	3.26381	5e-05	0.000664932	yes
XLOC_018540	Exosc5	chr7:25659152-25668032	adult_pre	adult_day1	OK	22.1814	49.9201	1.17027	2.53004	0.00025	0.00266228	yes
XLOC_011963	Mmp9	chr2:164948218-164955849	adult_pre	adult_day1	OK	24.8826	55.9725	1.16958	2.79052	5e-05	0.000664932	yes
XLOC_009405	Gtf2h4	chr17:35667727-35673743	adult_pre	adult_day1	OK	7.94456	17.8642	1.16903	2.313	0.0013	0.0102616	yes
XLOC_013666	Gyg	chr3:20122083-20155116	adult_pre	adult_day1	OK	15.8162	35.5598	1.16884	3.02288	5e-05	0.000664932	yes
XLOC_022747	Mapk6	chr9:75386781-75410016	adult_pre	adult_day1	OK	33.3794	75.0273	1.16846	3.23806	5e-05	0.000664932	yes
XLOC_022064	Rsl24d1	chr9:73113468-73123333	adult_pre	adult_day1	OK	21.8945	49.173	1.1673	2.97305	5e-05	0.000664932	yes
XLOC_008151	Rsl1d1	chr16:11193036-11203292	adult_pre	adult_day1	OK	29.5408	66.3054	1.16642	3.22345	5e-05	0.000664932	yes
XLOC_019668	Tbcb	chr7:30224130-30232029	adult_pre	adult_day1	OK	68.096	152.794	1.16595	3.23787	5e-05	0.000664932	yes
XLOC_003742	Emc6	chr11:73175502-73177042	adult_pre	adult_day1	OK	28.5344	64.0216	1.16586	3.08963	5e-05	0.000664932	yes
XLOC_010178	Lman1	chr18:65980738-66002635	adult_pre	adult_day1	OK	24.992	56.0683	1.16572	2.81338	5e-05	0.000664932	yes
XLOC_011181	Pmpca	chr2:26389347-26409219	adult_pre	adult_day1	OK	14.8552	33.2889	1.16407	2.68751	0.00015	0.00171825	yes
XLOC_002983	Slfn2	chr11:83065111-83070678	adult_pre	adult_day1	OK	297.252	665.779	1.16336	3.06901	5e-05	0.000664932	yes
XLOC_021083	Urb2	chr8:124023472-124048504	adult_pre	adult_day1	OK	1.15846	2.59424	1.1631	2.28331	0.0009	0.00767599	yes
XLOC_002689	Larp1	chr11:58009063-58062032	adult_pre	adult_day1	OK	13.3746	29.9497	1.16305	3.31816	5e-05	0.000664932	yes
XLOC_008966	Trem3	chr17:48247728-48258847	adult_pre	adult_day1	OK	15.7726	35.295	1.16204	2.672	0.0001	0.00122454	yes
XLOC_005435	Homer1	chr13:93304494-93405129	adult_pre	adult_day1	OK	2.99624	6.7041	1.16189	1.94555	0.0022	0.0156914	yes
XLOC_006071	Vdac2	chr14:21831560-21848910	adult_pre	adult_day1	OK	62.5714	139.982	1.16167	3.22477	5e-05	0.000664932	yes
XLOC_002787	Pik3r5	chr11:68432124-68497846	adult_pre	adult_day1	OK	17.929	40.0979	1.16123	3.27432	5e-05	0.000664932	yes
XLOC_010866	Plgrkt	chr19:29348676-29361871	adult_pre	adult_day1	OK	33.4066	74.5899	1.15885	2.80077	5e-05	0.000664932	yes
XLOC_014027	Cd53	chr3:106758860-106790149	adult_pre	adult_day1	OK	161.94	361.405	1.15816	2.83519	5e-05	0.000664932	yes
XLOC_017438	Edem1	chr6:108828640-108859356	adult_pre	adult_day1	OK	31.0567	69.265	1.15722	3.26523	5e-05	0.000664932	yes
XLOC_019154	Tufm	chr7:126487354-126490731	adult_pre	adult_day1	OK	21.9615	48.9671	1.15683	2.97738	5e-05	0.000664932	yes
XLOC_016886	Ywhag	chr5:135908378-135934641	adult_pre	adult_day1	OK	46.9102	104.508	1.15563	3.30104	5e-05	0.000664932	yes
XLOC_015268	Rps8	chr4:117153835-117156132	adult_pre	adult_day1	OK	333.769	743.511	1.15551	3.30183	5e-05	0.000664932	yes
XLOC_010185	Afg3l2	chr18:67404763-67449136	adult_pre	adult_day1	OK	20.9442	46.6339	1.15483	3.14902	5e-05	0.000664932	yes
XLOC_014013	Capza1	chr3:104822784-104864505	adult_pre	adult_day1	OK	75.8426	168.818	1.15439	3.14004	5e-05	0.000664932	yes
XLOC_022541	Ubash3b	chr9:41013640-41157494	adult_pre	adult_day1	OK	13.7318	30.5516	1.15372	3.09814	5e-05	0.000664932	yes
XLOC_016239	Cops6	chr5:138161101-138163984	adult_pre	adult_day1	OK	52.3822	116.535	1.15361	3.21054	5e-05	0.000664932	yes
XLOC_012809	Tasp1	chr2:139833478-140066805	adult_pre	adult_day1	OK	1.86945	4.1587	1.15352	1.80037	0.0083	0.0441026	yes
XLOC_008001	Ift57	chr16:49699293-49765126	adult_pre	adult_day1	OK	3.33605	7.41986	1.15325	2.44822	0.00025	0.00266228	yes
XLOC_007088	Eif3l	chr15:79075222-79094400	adult_pre	adult_day1	OK	44.3657	98.6666	1.15312	3.26275	5e-05	0.000664932	yes
XLOC_019442	Ube2m	chr7:13035119-13038275	adult_pre	adult_day1	OK	70.0338	155.602	1.15174	3.18234	5e-05	0.000664932	yes
XLOC_023782	Slc10a3,SlcUbl4a,Ubl4a	chrX:74365717-74373349	adult_pre	adult_day1	OK	25.2948	56.1616	1.15074	2.51	5e-05	0.000664932	yes
XLOC_019349	Hspbp1	chr7:4660520-4684963	adult_pre	adult_day1	OK	42.2198	93.6219	1.14893	2.92081	5e-05	0.000664932	yes
XLOC_014335	Ncbp1	chr4:46138510-46172402	adult_pre	adult_day1	OK	11.6303	25.7841	1.14859	3.04408	5e-05	0.000664932	yes
XLOC_003235	Psmd12	chr11:107479527-107498036	adult_pre	adult_day1	OK	28.8123	63.8186	1.14729	3.16303	5e-05	0.000664932	yes
XLOC_016089	Wsb2	chr5:117357304-117378589	adult_pre	adult_day1	OK	31.321	69.3593	1.14696	3.20986	5e-05	0.000664932	yes
XLOC_014981	Nol6	chr4:41114426-41124339	adult_pre	adult_day1	OK	7.33971	16.2495	1.1466	2.85421	5e-05	0.000664932	yes
XLOC_007742	Rarg	chr15:102234937-102257522	adult_pre	adult_day1	OK	10.1601	22.4931	1.14657	2.83676	0.0001	0.00122454	yes
XLOC_020234	Eif4g2	chr7:111067984-111083030	adult_pre	adult_day1	OK	68.4291	151.468	1.14633	2.81092	5e-05	0.000664932	yes
XLOC_012103	Fam188a	chr2:12347263-12419460	adult_pre	adult_day1	OK	9.42128	20.8341	1.14495	2.97261	5e-05	0.000664932	yes
XLOC_005516	Hmgcs1	chr13:119690350-119708260	adult_pre	adult_day1	OK	7.43352	16.4383	1.14494	2.96377	5e-05	0.000664932	yes
XLOC_018722	Napsa	chr7:44572444-44586846	adult_pre	adult_day1	OK	99.4928	219.835	1.14376	3.04274	5e-05	0.000664932	yes
XLOC_005662	Gmds	chr13:31819585-32338544	adult_pre	adult_day1	OK	6.87899	15.1989	1.1437	2.34158	0.0012	0.00966708	yes
XLOC_011360	Cers6	chr2:68861556-69111290	adult_pre	adult_day1	OK	9.35878	20.647	1.14154	3.08968	5e-05	0.000664932	yes
XLOC_002908	Pitpna	chr11:75588107-75628778	adult_pre	adult_day1	OK	129.939	286.507	1.14074	2.93919	5e-05	0.000664932	yes
XLOC_012385	Sestd1	chr2:77180339-77280592	adult_pre	adult_day1	OK	2.66054	5.86579	1.14061	3.02838	5e-05	0.000664932	yes
XLOC_017609	8430419L09Rik	chr6:135197986-135236240	adult_pre	adult_day1	OK	5.80239	12.7924	1.14057	2.84899	5e-05	0.000664932	yes
XLOC_016102	Rbm19	chr5:120116512-120198971	adult_pre	adult_day1	OK	4.79981	10.5794	1.14021	2.40322	0.00045	0.00436502	yes
XLOC_014124	Aimp1	chr3:132660497-132683879	adult_pre	adult_day1	OK	15.453	34.0355	1.13915	2.43223	0.0003	0.00311016	yes
XLOC_014045	Ampd2	chr3:108074061-108086666	adult_pre	adult_day1	OK	10.8819	23.9647	1.13898	2.88407	5e-05	0.000664932	yes
XLOC_012328	Rbms1	chr2:60751952-60963204	adult_pre	adult_day1	OK	79.4851	175.019	1.13876	3.20558	5e-05	0.000664932	yes
XLOC_017456	Vhl	chr6:113624020-113631633	adult_pre	adult_day1	OK	6.44608	14.1913	1.13851	2.76244	5e-05	0.000664932	yes
XLOC_009559	Mydgf	chr17:56176540-56183920	adult_pre	adult_day1	OK	67.9453	149.576	1.13843	3.1081	5e-05	0.000664932	yes
XLOC_016614	Cox18	chr5:90214724-90223996	adult_pre	adult_day1	OK	11.6063	25.5171	1.13655	2.29474	0.0009	0.00767599	yes
XLOC_000496	Vamp4	chr1:162570827-162599078	adult_pre	adult_day1	OK	6.47324	14.229	1.13628	2.73838	5e-05	0.000664932	yes
XLOC_011672	Eif3j1	chr2:122028579-122118386	adult_pre	adult_day1	OK	16.1764	35.5544	1.13614	2.47927	0.0005	0.00472658	yes
XLOC_011896	1110008F13Rik	chr2:156863121-156887078	adult_pre	adult_day1	OK	44.2362	97.1811	1.13545	1.93154	0.00255	0.0176564	yes
XLOC_015034	Exosc3	chr4:45316629-45320603	adult_pre	adult_day1	OK	25.3091	55.5649	1.13452	2.69709	0.0001	0.00122454	yes
XLOC_000347	Nifk	chr1:118321842-118333831	adult_pre	adult_day1	OK	12.2133	26.8107	1.13436	2.83385	5e-05	0.000664932	yes
XLOC_004334	Tssc1	chr12:28751827-28867491	adult_pre	adult_day1	OK	12.4471	27.3166	1.13397	2.65921	0.00015	0.00171825	yes
XLOC_015178	Plaa	chr4:94565138-94603247	adult_pre	adult_day1	OK	3.38761	7.43189	1.13346	2.92972	5e-05	0.000664932	yes
XLOC_015762	Bre	chr5:31698049-32084739	adult_pre	adult_day1	OK	17.7346	38.9021	1.13328	2.73181	0.0001	0.00122454	yes
XLOC_007871	Eif4g1	chr16:20672726-20692883	adult_pre	adult_day1	OK	35.0921	76.9546	1.13286	3.21525	5e-05	0.000664932	yes
XLOC_008950	2310039H08Rik	chr17:46772634-46773407	adult_pre	adult_day1	OK	13.8693	30.4046	1.13239	1.88177	0.0037	0.0235381	yes
XLOC_006894	Prkaa1	chr15:5143860-5181899	adult_pre	adult_day1	OK	3.976	8.7105	1.13144	2.98652	5e-05	0.000664932	yes
XLOC_000883	Atg9a	chr1:75180860-75192010	adult_pre	adult_day1	OK	14.4634	31.6759	1.13098	3.03165	5e-05	0.000664932	yes
XLOC_000444	Uchl5	chr1:143777277-143807466	adult_pre	adult_day1	OK	8.36485	18.3146	1.13059	2.8859	5e-05	0.000664932	yes
XLOC_000605	Sde2	chr1:180851150-180868114	adult_pre	adult_day1	OK	31.3382	68.5937	1.13015	3.22069	5e-05	0.000664932	yes
XLOC_010623	Atrnl1	chr19:57611033-58133340	adult_pre	adult_day1	OK	3.63003	7.94316	1.12973	2.92636	5e-05	0.000664932	yes
XLOC_019285	Taldo1	chr7:141392159-141402976	adult_pre	adult_day1	OK	317.69	694.405	1.12816	3.15973	5e-05	0.000664932	yes
XLOC_017510	M6pr	chr6:122309009-122317677	adult_pre	adult_day1	OK	115.583	252.615	1.12801	3.1566	5e-05	0.000664932	yes
XLOC_001458	Prep	chr10:45067213-45158995	adult_pre	adult_day1	OK	22.7556	49.7189	1.12757	3.10907	5e-05	0.000664932	yes
XLOC_019961	Crtc3	chr7:80586631-80688877	adult_pre	adult_day1	OK	7.37174	16.0989	1.12689	2.65737	0.00015	0.00171825	yes
XLOC_010791	Ms4a6d	chr19:11586605-11604804	adult_pre	adult_day1	OK	222.395	485.372	1.12596	2.96992	5e-05	0.000664932	yes
XLOC_001859	Naca	chr10:128035345-128048637	adult_pre	adult_day1	OK	151.107	329.744	1.12577	3.19342	5e-05	0.000664932	yes
XLOC_019842	Spty2d1	chr7:46990395-47008414	adult_pre	adult_day1	OK	19.1443	41.7637	1.12533	3.20158	5e-05	0.000664932	yes
XLOC_006660	Slc7a8	chr14:54722214-54781886	adult_pre	adult_day1	OK	38.5472	84.0774	1.12509	3.20991	5e-05	0.000664932	yes
XLOC_001274	Capn2	chr1:182467258-182517483	adult_pre	adult_day1	OK	55.7175	121.455	1.12422	3.2045	5e-05	0.000664932	yes
XLOC_013941	Prune	chr3:95253673-95282076	adult_pre	adult_day1	OK	3.06826	6.68127	1.1227	2.30252	0.0011	0.00902496	yes
XLOC_007342	Pabpc1	chr15:36595657-36608973	adult_pre	adult_day1	OK	98.412	214.247	1.12237	3.14522	5e-05	0.000664932	yes
XLOC_001135	Cacybp	chr1:160202366-160212892	adult_pre	adult_day1	OK	22.7751	49.5449	1.12128	3.07955	5e-05	0.000664932	yes
XLOC_014020	Atp5f1	chr3:105942677-105969760	adult_pre	adult_day1	OK	108.792	236.421	1.11979	2.92578	5e-05	0.000664932	yes
XLOC_016659	Hpse	chr5:100679485-100719683	adult_pre	adult_day1	OK	8.4923	18.4526	1.11959	2.77702	0.0001	0.00122454	yes
XLOC_002207	Timm13	chr10:80879815-80900969	adult_pre	adult_day1	OK	51.7703	112.478	1.11945	2.94171	5e-05	0.000664932	yes
XLOC_006163	Psmc6	chr14:45329823-45349071	adult_pre	adult_day1	OK	26.0646	56.6278	1.11942	3.11234	5e-05	0.000664932	yes
XLOC_017065	Cped1	chr6:21985909-22255606	adult_pre	adult_day1	OK	0.714458	1.55076	1.11805	1.74859	0.0069	0.0382901	yes
XLOC_013736	Ufm1	chr3:53853375-53863807	adult_pre	adult_day1	OK	4.73901	10.2803	1.11722	3.02588	5e-05	0.000664932	yes
XLOC_011837	H13	chr2:152669460-152708668	adult_pre	adult_day1	OK	34.3263	74.417	1.11632	2.51305	0.0001	0.00122454	yes
XLOC_014741	Ece1	chr4:137862236-137965229	adult_pre	adult_day1	OK	6.73983	14.6057	1.11575	2.80141	5e-05	0.000664932	yes
XLOC_012207	Ntng2	chr2:29194725-29252993	adult_pre	adult_day1	OK	4.08714	8.85242	1.11498	2.28764	0.0007	0.00624213	yes
XLOC_005460	Smn1	chr13:100123204-100137698	adult_pre	adult_day1	OK	8.71422	18.8681	1.11451	2.3641	0.0003	0.00311016	yes
XLOC_019226	Bccip	chr7:133709332-133881532	adult_pre	adult_day1	OK	32.779	70.9713	1.11446	2.2384	0.00135	0.0105867	yes
XLOC_005532	Gtpbp4	chr13:8972477-8996012	adult_pre	adult_day1	OK	17.4968	37.863	1.1137	3.06373	5e-05	0.000664932	yes
XLOC_007407	Fam49b	chr15:63929093-64060448	adult_pre	adult_day1	OK	65.0748	140.789	1.11337	3.03109	5e-05	0.000664932	yes
XLOC_001657	Thop1	chr10:81070082-81082360	adult_pre	adult_day1	OK	7.68733	16.6271	1.11298	2.39128	0.0005	0.00472658	yes
XLOC_009877	Prrc1	chr18:57354732-57392719	adult_pre	adult_day1	OK	5.85603	12.6485	1.11097	2.87352	5e-05	0.000664932	yes
XLOC_016151	Tmed2	chr5:124540790-124550503	adult_pre	adult_day1	OK	185.537	400.46	1.10995	3.01599	5e-05	0.000664932	yes
XLOC_022718	Rab8b	chr9:66843663-66919705	adult_pre	adult_day1	OK	46.1744	99.5957	1.10899	3.08226	5e-05	0.000664932	yes
XLOC_010356	Fth1	chr19:9980599-9985111	adult_pre	adult_day1	OK	8030.14	17316.4	1.10864	1.73033	0.0084	0.0445289	yes
XLOC_002971	Ccl2	chr11:82035576-82037452	adult_pre	adult_day1	OK	1028.91	2217.28	1.10768	2.76223	5e-05	0.000664932	yes
XLOC_014688	Eya3	chr4:132639045-132724765	adult_pre	adult_day1	OK	2.5641	5.52487	1.10749	2.48602	0.00025	0.00266228	yes
XLOC_003566	Tnip1	chr11:54910786-54962940	adult_pre	adult_day1	OK	26.5697	57.2355	1.10713	2.95447	5e-05	0.000664932	yes
XLOC_011658	Haus2	chr2:120604237-120621559	adult_pre	adult_day1	OK	4.81323	10.3595	1.10587	2.29013	0.00065	0.00587037	yes
XLOC_004118	Ern1	chr11:106397619-106487796	adult_pre	adult_day1	OK	4.79829	10.3262	1.10572	2.53912	0.0004	0.00397419	yes
XLOC_017457	Irak2	chr6:113638466-113695027	adult_pre	adult_day1	OK	34.4731	74.1831	1.10562	3.13954	5e-05	0.000664932	yes
XLOC_009392	Csnk2b	chr17:35116194-35124815	adult_pre	adult_day1	OK	56.6391	121.88	1.1056	2.87296	5e-05	0.000664932	yes
XLOC_018778	Zdhhc13	chr7:48789002-48827437	adult_pre	adult_day1	OK	9.06562	19.5054	1.1054	2.75547	5e-05	0.000664932	yes
XLOC_017292	Serbp1	chr6:67266978-67289302	adult_pre	adult_day1	OK	8.66997	18.6374	1.1041	3.16107	5e-05	0.000664932	yes
XLOC_021054	9330133O14Rik	chr8:122443655-122451322	adult_pre	adult_day1	OK	1.90634	4.09578	1.10334	1.87209	0.00565	0.0328037	yes
XLOC_016113	Rpl6	chr5:121204500-121209241	adult_pre	adult_day1	OK	126.431	271.52	1.10271	3.13277	5e-05	0.000664932	yes
XLOC_014890	Ube2j2	chr4:155943812-155959604	adult_pre	adult_day1	OK	26.4737	56.8224	1.1019	2.60931	5e-05	0.000664932	yes
XLOC_007356	Lrp12	chr15:39870602-39943757	adult_pre	adult_day1	OK	7.08944	15.2056	1.10086	2.80847	0.0001	0.00122454	yes
XLOC_014119	Ostc	chr3:130695916-130709444	adult_pre	adult_day1	OK	85.3277	183.008	1.10082	3.13116	5e-05	0.000664932	yes
XLOC_016380	Dnajc2	chr5:21757276-21785165	adult_pre	adult_day1	OK	11.8785	25.4635	1.10007	2.64068	5e-05	0.000664932	yes
XLOC_010353	Tut1	chr19:8953849-8966210	adult_pre	adult_day1	OK	3.47906	7.45406	1.09933	2.10539	0.0017	0.0128072	yes
XLOC_011013	Prdx3	chr19:60864065-60874538	adult_pre	adult_day1	OK	40.2487	86.1941	1.09865	3.01279	5e-05	0.000664932	yes
XLOC_013877	Hax1	chr3:89995445-89998716	adult_pre	adult_day1	OK	43.2213	92.5132	1.09792	2.90299	5e-05	0.000664932	yes
XLOC_011989	Pfdn4	chr2:170482964-170519070	adult_pre	adult_day1	OK	13.4351	28.7456	1.09733	2.10455	0.002	0.014512	yes
XLOC_010898	Ide	chr19:37268740-37330613	adult_pre	adult_day1	OK	7.73272	16.5428	1.09716	2.97125	5e-05	0.000664932	yes
XLOC_017058	St7	chr6:17693993-17943023	adult_pre	adult_day1	OK	5.49356	11.7521	1.0971	2.36662	0.0006	0.00549596	yes
XLOC_016651	Hnrnpd	chr5:99955934-99978938	adult_pre	adult_day1	OK	8.88048	18.9714	1.09512	3.08484	5e-05	0.000664932	yes
XLOC_012368	Atp5g3	chr2:73908446-73911326	adult_pre	adult_day1	OK	252.536	539.457	1.09502	3.12441	5e-05	0.000664932	yes
XLOC_007280	Copz1	chr15:103272917-103299864	adult_pre	adult_day1	OK	67.9056	144.985	1.0943	3.13409	5e-05	0.000664932	yes
XLOC_011781	Dtd1	chr2:144599952-144768747	adult_pre	adult_day1	OK	4.87091	10.3945	1.09355	1.76829	0.0097	0.0498363	yes
XLOC_003077	Snf8	chr11:96034916-96047405	adult_pre	adult_day1	OK	45.6376	97.3344	1.09273	2.82715	5e-05	0.000664932	yes
XLOC_023946	Psmd10	chrX:140948424-140956711	adult_pre	adult_day1	OK	12.2675	26.1595	1.09249	2.62947	0.0001	0.00122454	yes
XLOC_005746	Nop16	chr13:54584190-54590074	adult_pre	adult_day1	OK	19.2191	40.9455	1.09117	2.81662	5e-05	0.000664932	yes
XLOC_017839	Hnrnpa2b1	chr6:51460434-51469894	adult_pre	adult_day1	OK	91.6846	195.307	1.09099	3.0237	5e-05	0.000664932	yes
XLOC_002530	Cct4	chr11:22990592-23003336	adult_pre	adult_day1	OK	59.1506	125.932	1.09019	3.10728	5e-05	0.000664932	yes
XLOC_016585	Cenpc1	chr5:86012024-86065583	adult_pre	adult_day1	OK	2.29224	4.8788	1.08977	2.14952	0.00195	0.0142381	yes
XLOC_007759	Itga5	chr15:103344285-103366748	adult_pre	adult_day1	OK	49.9877	106.283	1.08826	2.89636	5e-05	0.000664932	yes
XLOC_019689	Tmem147	chr7:30727700-30729534	adult_pre	adult_day1	OK	67.1218	142.649	1.08762	2.97734	5e-05	0.000664932	yes
XLOC_004523	Cipc	chr12:86947040-86965366	adult_pre	adult_day1	OK	2.5009	5.31494	1.08761	2.31628	0.0008	0.00695651	yes
XLOC_019811	Bax	chr7:45461694-45466898	adult_pre	adult_day1	OK	149.445	317.596	1.08758	3.0575	5e-05	0.000664932	yes
XLOC_021715	Pin1	chr9:20652129-20666584	adult_pre	adult_day1	OK	6.90162	14.6441	1.08532	2.80418	5e-05	0.000664932	yes
XLOC_010000	Usp14	chr18:9958179-10030149	adult_pre	adult_day1	OK	9.98818	21.1914	1.08519	2.55426	5e-05	0.000664932	yes
XLOC_004768	Id2	chr12:25093798-25096092	adult_pre	adult_day1	OK	419.835	890.665	1.08506	2.75988	5e-05	0.000664932	yes
XLOC_016716	Noc4l	chr5:110648418-110653382	adult_pre	adult_day1	OK	14.054	29.8096	1.0848	2.74226	5e-05	0.000664932	yes
XLOC_017083	Calu	chr6:29348105-29380513	adult_pre	adult_day1	OK	36.2706	76.9246	1.08464	3.07415	5e-05	0.000664932	yes
XLOC_015896	Srp72	chr5:76974700-76999935	adult_pre	adult_day1	OK	14.8368	31.4077	1.08194	3.01488	5e-05	0.000664932	yes
XLOC_010371	Prpf19	chr19:10895230-10909559	adult_pre	adult_day1	OK	2.1647	4.57995	1.08117	2.5187	0.00025	0.00266228	yes
XLOC_001381	Sgk1	chr10:21882183-21999902	adult_pre	adult_day1	OK	168.582	356.397	1.08003	2.94405	5e-05	0.000664932	yes
XLOC_021526	Psmd7	chr8:107580379-107588482	adult_pre	adult_day1	OK	41.0657	86.8163	1.08003	2.97757	5e-05	0.000664932	yes
XLOC_006007	Zfp131	chr13:119765185-119791122	adult_pre	adult_day1	OK	9.41398	19.8994	1.07985	2.8093	5e-05	0.000664932	yes
XLOC_021457	Nudt21	chr8:94019402-94037039	adult_pre	adult_day1	OK	33.2241	70.2026	1.0793	2.83503	5e-05	0.000664932	yes
XLOC_009671	Mcfd2	chr17:87254442-87265947	adult_pre	adult_day1	OK	40.4837	85.5299	1.07909	3.11312	5e-05	0.000664932	yes
XLOC_018124	Gdf3	chr6:122605402-122610071	adult_pre	adult_day1	OK	5.27195	11.1358	1.0788	2.28074	0.00065	0.00587037	yes
XLOC_003856	Dhrs11	chr11:84820727-84829003	adult_pre	adult_day1	OK	5.87097	12.3931	1.07787	2.02841	0.0024	0.0168182	yes
XLOC_000212	Dnajb2	chr1:75236422-75245692	adult_pre	adult_day1	OK	8.52072	17.9842	1.07768	2.32122	0.00045	0.00436502	yes
XLOC_011975	Ddx27	chr2:167015312-167034945	adult_pre	adult_day1	OK	16.3802	34.5687	1.07751	2.77785	5e-05	0.000664932	yes
XLOC_001672	Dohh	chr10:81384427-81388352	adult_pre	adult_day1	OK	39.553	83.3815	1.07594	2.76811	5e-05	0.000664932	yes
XLOC_005036	Wars	chr12:108860029-108894174	adult_pre	adult_day1	OK	24.9418	52.5797	1.07594	2.77404	5e-05	0.000664932	yes
XLOC_010849	Tjp2	chr19:24094501-24225026	adult_pre	adult_day1	OK	3.96511	8.34973	1.07437	2.41569	0.0005	0.00472658	yes
XLOC_000822	Wdr12	chr1:60076867-60153953	adult_pre	adult_day1	OK	4.2186	8.8831	1.0743	2.35213	0.0005	0.00472658	yes
XLOC_017650	Med21	chr6:146642578-146650600	adult_pre	adult_day1	OK	55.4859	116.807	1.07394	2.86862	5e-05	0.000664932	yes
XLOC_017051	Mdfic	chr6:15720660-15802169	adult_pre	adult_day1	OK	3.73479	7.85908	1.07334	2.47791	0.0002	0.00220141	yes
XLOC_014077	Rtca	chr3:116488963-116508175	adult_pre	adult_day1	OK	16.236	34.1641	1.07329	2.55069	0.00025	0.00266228	yes
XLOC_008431	Mrpl39	chr16:84717579-84735302	adult_pre	adult_day1	OK	8.43871	17.7527	1.07295	2.56416	0.0001	0.00122454	yes
XLOC_005636	Mrs2	chr13:24992294-25020317	adult_pre	adult_day1	OK	4.61002	9.69576	1.07258	2.18419	0.00145	0.0112098	yes
XLOC_005766	H2afy	chr13:56073621-56135550	adult_pre	adult_day1	OK	89.7933	188.841	1.07249	3.0824	5e-05	0.000664932	yes
XLOC_020274	Igsf6	chr7:121034444-121076835	adult_pre	adult_day1	OK	77.4506	162.88	1.07246	2.81926	5e-05	0.000664932	yes
XLOC_011725	Nop56	chr2:130274411-130284451	adult_pre	adult_day1	OK	42.6696	89.702	1.07193	2.14822	0.0017	0.0128072	yes
XLOC_002683	G3bp1	chr11:55469751-55500887	adult_pre	adult_day1	OK	70.6782	148.537	1.07149	3.07059	5e-05	0.000664932	yes
XLOC_005778	Ubqln1	chr13:58176155-58215653	adult_pre	adult_day1	OK	29.2589	61.4237	1.06992	3.08731	5e-05	0.000664932	yes
XLOC_008019	Cldnd1	chr16:58727909-58734247	adult_pre	adult_day1	OK	27.7301	58.2085	1.06978	3.00139	5e-05	0.000664932	yes
XLOC_022314	Rpl14	chr9:120571516-120574653	adult_pre	adult_day1	OK	155.514	326.369	1.06945	3.02253	5e-05	0.000664932	yes
XLOC_002282	Metap2	chr10:93858489-93891202	adult_pre	adult_day1	OK	13.9857	29.3494	1.06938	3.03588	5e-05	0.000664932	yes
XLOC_015618	B3galt6	chr4:155989465-155992678	adult_pre	adult_day1	OK	1.42473	2.9897	1.06931	1.79443	0.0079	0.0424214	yes
XLOC_016150	Snrnp35	chr5:124483154-124491122	adult_pre	adult_day1	OK	10.3732	21.7636	1.06906	1.99621	0.00275	0.0186716	yes
XLOC_012616	Eif3m	chr2:104886323-105017027	adult_pre	adult_day1	OK	65.1868	136.659	1.06793	3.01645	5e-05	0.000664932	yes
XLOC_014337	Anp32b	chr4:46451116-46472523	adult_pre	adult_day1	OK	65.8595	138.064	1.06787	3.01179	5e-05	0.000664932	yes
XLOC_016203	Rhbdd2	chr5:135632653-135646376	adult_pre	adult_day1	OK	2.66606	5.58795	1.06761	2.35725	0.0007	0.00624213	yes
XLOC_015833	Pi4k2b	chr5:52741573-52769344	adult_pre	adult_day1	OK	4.21925	8.83917	1.06692	2.47187	0.00025	0.00266228	yes
XLOC_011799	Gzf1	chr2:148681119-148692949	adult_pre	adult_day1	OK	5.12799	10.741	1.06666	2.56109	5e-05	0.000664932	yes
XLOC_005878	Pdcd6	chr13:74303120-74317326	adult_pre	adult_day1	OK	34.2698	71.759	1.06622	2.97524	5e-05	0.000664932	yes
XLOC_019959	Furin	chr7:80389193-80405436	adult_pre	adult_day1	OK	56.3852	118.002	1.06542	3.05434	5e-05	0.000664932	yes
XLOC_000121	Hspe1	chr1:55088147-55091317	adult_pre	adult_day1	OK	95.0296	198.738	1.06442	2.77054	5e-05	0.000664932	yes
XLOC_022538	Gramd1b	chr9:40297906-40455764	adult_pre	adult_day1	OK	3.87887	8.11138	1.06431	2.06988	0.0022	0.0156914	yes
XLOC_004315	Odc1	chr12:17544872-17551502	adult_pre	adult_day1	OK	36.4895	76.298	1.06416	3.00132	5e-05	0.000664932	yes
XLOC_008182	Ube2l3	chr16:17152014-17201492	adult_pre	adult_day1	OK	55.1474	115.301	1.06404	3.04834	5e-05	0.000664932	yes
XLOC_011645	Chp1	chr2:119547706-119587022	adult_pre	adult_day1	OK	48.2751	100.909	1.0637	3.02697	5e-05	0.000664932	yes
XLOC_011818	Nsfl1c	chr2:151494181-151511310	adult_pre	adult_day1	OK	33.7873	70.6048	1.06329	2.79068	5e-05	0.000664932	yes
XLOC_006705	Pspc1	chr14:56722448-56778316	adult_pre	adult_day1	OK	7.72874	16.1415	1.06247	2.46756	5e-05	0.000664932	yes
XLOC_002218	Mrpl54	chr10:81264721-81266926	adult_pre	adult_day1	OK	87.7735	183.204	1.06159	2.61463	5e-05	0.000664932	yes
XLOC_018728	Pnkp	chr7:44857145-44862929	adult_pre	adult_day1	OK	22.1051	46.1201	1.06102	2.68654	5e-05	0.000664932	yes
XLOC_009676	Fbxo11	chr17:87975049-88065285	adult_pre	adult_day1	OK	6.12425	12.7774	1.06099	2.34052	0.00055	0.00511733	yes
XLOC_012579	Slc35c1	chr2:92452764-92460518	adult_pre	adult_day1	OK	8.10893	16.9177	1.06095	2.57743	0.0003	0.00311016	yes
XLOC_007963	Lrrc58	chr16:37868399-37888857	adult_pre	adult_day1	OK	8.5566	17.8501	1.06082	3.02789	5e-05	0.000664932	yes
XLOC_008077	Ifnar1	chr16:91485214-91510522	adult_pre	adult_day1	OK	22.1542	46.2115	1.06067	3.02645	5e-05	0.000664932	yes
XLOC_007967	Cox17	chr16:38346998-38352763	adult_pre	adult_day1	OK	242.715	506.268	1.06064	2.82826	5e-05	0.000664932	yes
XLOC_012907	Sla2	chr2:156863121-156887078	adult_pre	adult_day1	OK	19.5136	40.7015	1.0606	2.36785	0.00015	0.00171825	yes
XLOC_000411	Rabif	chr1:134494659-134507884	adult_pre	adult_day1	OK	8.91311	18.5896	1.0605	2.56517	0.0002	0.00220141	yes
XLOC_022637	Wdr61	chr9:54717152-54734549	adult_pre	adult_day1	OK	25.8987	53.9866	1.05972	2.7703	5e-05	0.000664932	yes
XLOC_013140	Atp11b	chr3:35754137-35856276	adult_pre	adult_day1	OK	9.06086	18.8817	1.05927	2.95329	5e-05	0.000664932	yes
XLOC_012738	Atp8b4	chr2:126320972-126491553	adult_pre	adult_day1	OK	11.182	23.2964	1.05892	2.96454	5e-05	0.000664932	yes
XLOC_001445	Sec63	chr10:42761495-42832514	adult_pre	adult_day1	OK	6.53572	13.6153	1.05881	2.95489	5e-05	0.000664932	yes
XLOC_021985	Adpgk	chr9:59291571-59316200	adult_pre	adult_day1	OK	8.66518	18.034	1.05742	2.54913	0.0001	0.00122454	yes
XLOC_022231	Impdh2	chr9:108560500-108565566	adult_pre	adult_day1	OK	35.6569	74.1698	1.05665	2.86952	5e-05	0.000664932	yes
XLOC_021529	Dhx38	chr8:109548023-109565601	adult_pre	adult_day1	OK	11.6309	24.1759	1.05561	2.79225	5e-05	0.000664932	yes
XLOC_017340	Bola3	chr6:83349483-83358392	adult_pre	adult_day1	OK	35.568	73.9061	1.05511	2.07171	0.0034	0.0220145	yes
XLOC_001667	Apba3	chr10:81268171-81291581	adult_pre	adult_day1	OK	19.1366	39.7627	1.05508	2.42823	0.00025	0.00266228	yes
XLOC_008164	Ube2v2	chr16:15550985-15594518	adult_pre	adult_day1	OK	3.86726	8.02653	1.05346	2.82818	5e-05	0.000664932	yes
XLOC_009707	3110002H16Rik	chr18:12168729-12236386	adult_pre	adult_day1	OK	15.0271	31.1883	1.05344	1.78088	0.0065	0.0365661	yes
XLOC_019150	Il21r	chr7:125603428-125633570	adult_pre	adult_day1	OK	14.2294	29.5192	1.05278	2.82032	5e-05	0.000664932	yes
XLOC_016719	Pus1	chr5:110773666-110780615	adult_pre	adult_day1	OK	11.0803	22.9637	1.05136	2.28711	0.00055	0.00511733	yes
XLOC_023070	Uba1	chrX:20658301-20683179	adult_pre	adult_day1	OK	38.2947	79.3233	1.0506	3.02648	5e-05	0.000664932	yes
XLOC_004786	Dld	chr12:31331561-31351471	adult_pre	adult_day1	OK	24.1939	50.0967	1.05007	2.93229	5e-05	0.000664932	yes
XLOC_020595	Vps36	chr8:22192859-22218597	adult_pre	adult_day1	OK	27.6112	57.1649	1.04987	2.67875	5e-05	0.000664932	yes
XLOC_023333	Pbdc1	chrX:105079755-105117090	adult_pre	adult_day1	OK	8.629	17.8447	1.04823	2.23715	0.0007	0.00624213	yes
XLOC_018598	Map4k1	chr7:28982853-29003278	adult_pre	adult_day1	OK	16.28	33.6666	1.04821	2.63183	0.0001	0.00122454	yes
XLOC_015049	Erp44	chr4:48193330-48279589	adult_pre	adult_day1	OK	26.0983	53.9525	1.04773	2.98861	5e-05	0.000664932	yes
XLOC_003257	Rpl38	chr11:114344525-114757886	adult_pre	adult_day1	OK	653.126	1350.18	1.04772	2.71287	5e-05	0.000664932	yes
XLOC_014573	Med8	chr4:118409336-118415824	adult_pre	adult_day1	OK	16.3964	33.892	1.04757	2.65154	5e-05	0.000664932	yes
XLOC_001018	Dars	chr1:128363706-128417416	adult_pre	adult_day1	OK	20.9966	43.3846	1.04703	2.87032	5e-05	0.000664932	yes
XLOC_011343	2007-03-01	chr2:60209935-60248385	adult_pre	adult_day1	OK	18.1056	37.4092	1.04696	2.9474	5e-05	0.000664932	yes
XLOC_005703	Dtnbp1	chr13:44922079-45002096	adult_pre	adult_day1	OK	46.8997	96.8931	1.04681	2.83149	5e-05	0.000664932	yes
XLOC_018077	Tamm41	chr6:115004380-115037874	adult_pre	adult_day1	OK	4.39324	9.06765	1.04544	1.75764	0.00835	0.0443225	yes
XLOC_011705	Mrps5	chr2:127587425-127603986	adult_pre	adult_day1	OK	16.721	34.5087	1.0453	2.33745	0.0005	0.00472658	yes
XLOC_021392	Elmod2	chr8:83312631-83332486	adult_pre	adult_day1	OK	2.48813	5.13287	1.0447	2.52508	0.0001	0.00122454	yes
XLOC_023668	Rap2c	chrX:51003913-51018018	adult_pre	adult_day1	OK	8.14452	16.8013	1.04467	2.84047	5e-05	0.000664932	yes
XLOC_010245	1810055G02Rik	chr19:3708332-3717881	adult_pre	adult_day1	OK	5.62273	11.5932	1.04393	2.06963	0.00275	0.0186716	yes
XLOC_014772	Fbxo42	chr4:141147921-141204062	adult_pre	adult_day1	OK	5.10852	10.5327	1.04389	2.68584	0.00015	0.00171825	yes
XLOC_004509	Dlst	chr12:85110832-85134091	adult_pre	adult_day1	OK	37.2038	76.6983	1.04375	2.97988	5e-05	0.000664932	yes
XLOC_005282	Ninj1	chr13:49187546-49196251	adult_pre	adult_day1	OK	437.638	902.051	1.04347	2.87841	5e-05	0.000664932	yes
XLOC_015795	Afap1	chr5:35893318-36003922	adult_pre	adult_day1	OK	0.784896	1.61654	1.04233	1.7753	0.00935	0.0483692	yes
XLOC_000284	Lrrfip1	chr1:90998726-91128944	adult_pre	adult_day1	OK	55.2633	113.758	1.04157	2.81118	5e-05	0.000664932	yes
XLOC_009786	Slc35a4	chr18:36671158-36683862	adult_pre	adult_day1	OK	32.0047	65.8679	1.04129	2.41735	0.0005	0.00472658	yes
XLOC_013517	Gclm	chr3:122245556-122267215	adult_pre	adult_day1	OK	14.7262	30.3073	1.04128	2.67604	0.0001	0.00122454	yes
XLOC_012578	Cry2	chr2:92403646-92434069	adult_pre	adult_day1	OK	2.06773	4.25491	1.04108	1.93023	0.00365	0.0232899	yes
XLOC_003251	Kcnj2	chr11:111066163-111076825	adult_pre	adult_day1	OK	2.60537	5.36094	1.041	2.46538	0.00015	0.00171825	yes
XLOC_013218	Mfsd1	chr3:67582767-67604231	adult_pre	adult_day1	OK	71.8581	147.855	1.04096	2.91797	5e-05	0.000664932	yes
XLOC_016883	Tmem120a	chr5:135735489-135744172	adult_pre	adult_day1	OK	30.7386	63.2368	1.04071	2.58124	5e-05	0.000664932	yes
XLOC_003398	Ddx56	chr11:6257544-6267729	adult_pre	adult_day1	OK	10.5647	21.7243	1.04006	2.65329	5e-05	0.000664932	yes
XLOC_020971	Sntb2	chr8:106935749-107014192	adult_pre	adult_day1	OK	4.77546	9.81497	1.03934	2.52344	5e-05	0.000664932	yes
XLOC_022559	Hmbs	chr9:44336347-44344228	adult_pre	adult_day1	OK	18.6352	38.2914	1.03899	2.55575	5e-05	0.000664932	yes
XLOC_003067	Fam117a	chr11:95337017-95381872	adult_pre	adult_day1	OK	4.01746	8.25149	1.03837	1.81651	0.0057	0.0330248	yes
XLOC_008548	Agpat4	chr17:12119283-12219640	adult_pre	adult_day1	OK	27.3468	56.0989	1.0366	2.81403	5e-05	0.000664932	yes
XLOC_005290	Iars	chr13:49682129-49734267	adult_pre	adult_day1	OK	11.5728	23.7321	1.0361	2.78982	5e-05	0.000664932	yes
XLOC_020244	Psma1	chr7:114264549-114276116	adult_pre	adult_day1	OK	108.558	222.581	1.03586	2.97968	5e-05	0.000664932	yes
XLOC_005252	Gcnt2	chr13:40859767-40960892	adult_pre	adult_day1	OK	16.4092	33.5962	1.03379	2.74433	5e-05	0.000664932	yes
XLOC_014621	Yrdc	chr4:124850758-124862171	adult_pre	adult_day1	OK	37.4564	76.6182	1.03248	2.80511	5e-05	0.000664932	yes
XLOC_003339	Mrpl12	chr11:120484668-120488754	adult_pre	adult_day1	OK	37.6411	76.9079	1.03082	2.48064	0.00025	0.00266228	yes
XLOC_021639	Tomm20	chr8:126930663-126945921	adult_pre	adult_day1	OK	10.3656	21.1706	1.03026	2.90401	5e-05	0.000664932	yes
XLOC_021500	Atp6v0d1	chr8:105524469-105566040	adult_pre	adult_day1	OK	100.055	204.194	1.02914	2.94637	5e-05	0.000664932	yes
XLOC_009740	Mocos	chr18:24653690-24701556	adult_pre	adult_day1	OK	3.42004	6.97932	1.02907	1.97663	0.0039	0.0245417	yes
XLOC_018791	Cyfip1	chr7:55842070-55962493	adult_pre	adult_day1	OK	40.7362	83.1085	1.02869	2.49706	5e-05	0.000664932	yes
XLOC_010436	2410127L17Rik	chr19:18670779-18704792	adult_pre	adult_day1	OK	6.99633	14.2695	1.02826	2.50604	0.0002	0.00220141	yes
XLOC_000058	Imp4	chr1:34439828-34445747	adult_pre	adult_day1	OK	27.7959	56.6784	1.02793	2.84098	5e-05	0.000664932	yes
XLOC_003649	Cox10	chr11:63962626-64079472	adult_pre	adult_day1	OK	3.6003	7.33941	1.02755	2.04752	0.0024	0.0168182	yes
XLOC_022936	Stt3b	chr9:115242581-115310421	adult_pre	adult_day1	OK	34.693	70.6992	1.02705	2.89827	5e-05	0.000664932	yes
XLOC_002661	Vdac1	chr11:52361114-52389396	adult_pre	adult_day1	OK	36.4216	74.1859	1.02635	2.85763	5e-05	0.000664932	yes
XLOC_020049	Spcs2	chr7:99837568-99858883	adult_pre	adult_day1	OK	42.0074	85.5015	1.02531	2.93744	5e-05	0.000664932	yes
XLOC_003002	Acaca	chr11:84195437-84401651	adult_pre	adult_day1	OK	0.893179	1.81789	1.02524	2.08545	0.002	0.014512	yes
XLOC_023105	Ube2a	chrX:36874365-36884220	adult_pre	adult_day1	OK	30.2906	61.6095	1.02428	2.88545	5e-05	0.000664932	yes
XLOC_007144	Samm50	chr15:84192232-84214303	adult_pre	adult_day1	OK	51.3622	104.457	1.02413	2.84198	5e-05	0.000664932	yes
XLOC_023825	Eif2s3x	chrX:94188708-94212651	adult_pre	adult_day1	OK	13.7232	27.9084	1.02408	2.87184	5e-05	0.000664932	yes
XLOC_021966	Cox5a	chr9:57521231-57532426	adult_pre	adult_day1	OK	255.559	519.397	1.02318	2.93074	5e-05	0.000664932	yes
XLOC_014634	Stk40	chr4:126103956-126141029	adult_pre	adult_day1	OK	38.337	77.8973	1.02284	2.85297	5e-05	0.000664932	yes
XLOC_001837	B4galnt1	chr10:127165155-127172340	adult_pre	adult_day1	OK	84.1563	170.967	1.02258	2.75275	5e-05	0.000664932	yes
XLOC_018292	Asun	chr6:146549631-146577835	adult_pre	adult_day1	OK	8.13442	16.511	1.02132	2.56483	5e-05	0.000664932	yes
XLOC_018381	Rps5	chr7:12922310-12926686	adult_pre	adult_day1	OK	274.251	556.525	1.02095	2.91308	5e-05	0.000664932	yes
XLOC_011406	Hnrnpa3	chr2:75659258-75669407	adult_pre	adult_day1	OK	41.7634	84.7411	1.02082	2.41191	0.00025	0.00266228	yes
XLOC_013037	Psma7	chr2:180036366-180042464	adult_pre	adult_day1	OK	243.503	493.832	1.02008	2.92457	5e-05	0.000664932	yes
XLOC_008010	Rpl24	chr16:55966274-55971437	adult_pre	adult_day1	OK	256.934	520.877	1.01955	2.89164	5e-05	0.000664932	yes
XLOC_020251	Rps13	chr7:116331506-116334190	adult_pre	adult_day1	OK	463.688	940.003	1.01951	2.92157	5e-05	0.000664932	yes
XLOC_007300	Dnajc21	chr15:10446762-10470516	adult_pre	adult_day1	OK	9.77708	19.8124	1.01893	2.37235	0.0004	0.00397419	yes
XLOC_004183	Galk1	chr11:115974724-116012719	adult_pre	adult_day1	OK	18.1462	36.7657	1.01869	2.33076	0.0003	0.00311016	yes
XLOC_005994	Ndufs4	chr13:114287794-114388094	adult_pre	adult_day1	OK	18.3356	37.1475	1.01862	2.70486	5e-05	0.000664932	yes
XLOC_000136	Bzw1	chr1:58393135-58406548	adult_pre	adult_day1	OK	87.0618	176.3	1.01792	2.86002	5e-05	0.000664932	yes
XLOC_014397	Tlr4	chr4:66827810-66842796	adult_pre	adult_day1	OK	15.1973	30.7736	1.01788	2.87987	5e-05	0.000664932	yes
XLOC_016115	Naa25	chr5:121397981-121440113	adult_pre	adult_day1	OK	7.23985	14.6581	1.01767	2.48469	5e-05	0.000664932	yes
XLOC_010287	Cfl1	chr19:5490454-5494031	adult_pre	adult_day1	OK	1148.47	2325.19	1.01764	2.50827	0.00025	0.00266228	yes
XLOC_007093	Maff	chr15:79346620-79359076	adult_pre	adult_day1	OK	57.0705	115.525	1.01739	2.81282	5e-05	0.000664932	yes
XLOC_001196	Fcgr2b	chr1:170960558-170976071	adult_pre	adult_day1	OK	239.639	485.015	1.01717	2.78595	5e-05	0.000664932	yes
XLOC_015957	Ccng2	chr5:93267572-93276231	adult_pre	adult_day1	OK	23.9899	48.5511	1.01708	2.88509	5e-05	0.000664932	yes
XLOC_016874	Wbscr22	chr5:135052956-135065365	adult_pre	adult_day1	OK	26.6145	53.8605	1.01701	2.27158	0.0009	0.00767599	yes
XLOC_002741	Map2k3	chr11:60932056-60952803	adult_pre	adult_day1	OK	102.321	207.059	1.01694	2.80167	5e-05	0.000664932	yes
XLOC_003070	Phb	chr11:95666956-95680773	adult_pre	adult_day1	OK	33.5161	67.7982	1.01639	2.71797	5e-05	0.000664932	yes
XLOC_002769	Elac2	chr11:64979034-65162961	adult_pre	adult_day1	OK	7.21174	14.5851	1.01608	2.34668	0.00045	0.00436502	yes
XLOC_017913	Mrpl35	chr6:71812996-71823784	adult_pre	adult_day1	OK	4.68005	9.4597	1.01527	2.50979	0.00025	0.00266228	yes
XLOC_000169	Ccnyl1	chr1:64691344-64725642	adult_pre	adult_day1	OK	5.10101	10.3083	1.01495	2.40104	0.00065	0.00587037	yes
XLOC_018815	Vimp	chr7:66079648-66089405	adult_pre	adult_day1	OK	72.5952	146.682	1.01474	2.85335	5e-05	0.000664932	yes
XLOC_001566	Lss	chr10:76531604-76562226	adult_pre	adult_day1	OK	0.883109	1.78324	1.01384	1.88509	0.0051	0.0302989	yes
XLOC_003434	Ugp2	chr11:21239031-21371267	adult_pre	adult_day1	OK	22.5505	45.5328	1.01375	2.33487	0.00045	0.00436502	yes
XLOC_002389	Shmt2	chr10:127514938-127522444	adult_pre	adult_day1	OK	15.3268	30.9432	1.01356	2.49061	0.00015	0.00171825	yes
XLOC_020316	Mvp	chr7:126986859-127014594	adult_pre	adult_day1	OK	71.1993	143.705	1.01317	2.91229	5e-05	0.000664932	yes
XLOC_000279	Agap1	chr1:89454810-89895282	adult_pre	adult_day1	OK	4.50739	9.09634	1.01299	2.67785	5e-05	0.000664932	yes
XLOC_002932	Flot2	chr11:78037940-78060432	adult_pre	adult_day1	OK	27.5553	55.5888	1.01247	2.7896	0.0001	0.00122454	yes
XLOC_003807	Tmem199	chr11:78507054-78512168	adult_pre	adult_day1	OK	10.9322	22.0532	1.0124	2.17001	0.00095	0.00800391	yes
XLOC_022308	Rpsa	chr9:120127765-120132369	adult_pre	adult_day1	OK	129.919	262.073	1.01235	2.85835	5e-05	0.000664932	yes
XLOC_017334	Mogs	chr6:83115505-83118898	adult_pre	adult_day1	OK	37.8153	76.2574	1.01191	2.79241	5e-05	0.000664932	yes
XLOC_008237	Dgkg	chr16:22466568-22657231	adult_pre	adult_day1	OK	1.30714	2.63547	1.01164	1.93351	0.00355	0.0227647	yes
XLOC_021685	Slc36a4	chr9:15709768-15738789	adult_pre	adult_day1	OK	6.75684	13.6224	1.01155	2.25581	0.00075	0.00660785	yes
XLOC_004126	Nol11	chr11:107157407-107189381	adult_pre	adult_day1	OK	6.11034	12.3096	1.01046	2.49432	0.0001	0.00122454	yes
XLOC_014366	Rad23b	chr4:55350041-55392237	adult_pre	adult_day1	OK	6.51394	13.1133	1.00943	2.60668	0.00015	0.00171825	yes
XLOC_007576	Rrp7a	chr15:83100204-83122801	adult_pre	adult_day1	OK	23.7003	47.694	1.0089	2.48929	0.0001	0.00122454	yes
XLOC_009761	Srp19	chr18:34331144-34336599	adult_pre	adult_day1	OK	37.5703	75.5785	1.00838	2.61831	0.00015	0.00171825	yes
XLOC_020639	Ppp2cb	chr8:33599620-33641976	adult_pre	adult_day1	OK	22.2354	44.7181	1.008	2.4773	0.00015	0.00171825	yes
XLOC_008149	Txndc11	chr16:11066297-11134532	adult_pre	adult_day1	OK	15.7957	31.7464	1.00706	2.45802	0.00035	0.00355086	yes
XLOC_023997	Sms	chrX:157443953-157492046	adult_pre	adult_day1	OK	3.36618	6.76526	1.00703	2.40384	0.0004	0.00397419	yes
XLOC_017675	Bet1	chr6:4076903-4086927	adult_pre	adult_day1	OK	10.6084	21.3188	1.00691	2.45946	0.0002	0.00220141	yes
XLOC_019667	Capns1	chr7:30186941-30195048	adult_pre	adult_day1	OK	103.69	208.34	1.00666	2.89152	5e-05	0.000664932	yes
XLOC_016401	Abcf2	chr5:24565340-24577467	adult_pre	adult_day1	OK	21.5069	43.1872	1.00581	2.71839	5e-05	0.000664932	yes
XLOC_006463	Rpl15	chr14:18267822-18270986	adult_pre	adult_day1	OK	63.338	127.162	1.00553	2.88736	5e-05	0.000664932	yes
XLOC_018051	Shq1	chr6:100571810-100671157	adult_pre	adult_day1	OK	1.64644	3.30506	1.00533	1.78608	0.00865	0.0455592	yes
XLOC_002469	Pes1	chr11:3963974-3980004	adult_pre	adult_day1	OK	15.7535	31.6095	1.00468	2.79971	5e-05	0.000664932	yes
XLOC_018921	Clns1a	chr7:97696656-97720793	adult_pre	adult_day1	OK	11.6703	23.4033	1.00387	2.74449	5e-05	0.000664932	yes
XLOC_022891	Arih2	chr9:108602942-108649380	adult_pre	adult_day1	OK	30.7198	61.5962	1.00367	2.86656	5e-05	0.000664932	yes
XLOC_009966	Atp5a1	chr18:77773767-77782868	adult_pre	adult_day1	OK	173.824	348.509	1.00357	2.78724	5e-05	0.000664932	yes
XLOC_011266	Rpl12	chr2:32961711-32964045	adult_pre	adult_day1	OK	193.631	387.951	1.00256	2.79526	5e-05	0.000664932	yes
XLOC_005657	Uqcrfs1	chr13:30540311-30545316	adult_pre	adult_day1	OK	65.625	131.48	1.00252	2.83457	0.0001	0.00122454	yes
XLOC_021191	Agpat6	chr8:23172945-23208453	adult_pre	adult_day1	OK	17.3039	34.6676	1.00248	2.78711	5e-05	0.000664932	yes
XLOC_002411	Rps26	chr10:128624528-128626506	adult_pre	adult_day1	OK	287.886	576.731	1.0024	2.74119	5e-05	0.000664932	yes
XLOC_002270	Slc25a3	chr10:91116577-91123963	adult_pre	adult_day1	OK	136.245	272.742	1.00133	2.81468	5e-05	0.000664932	yes
XLOC_016500	Tapt1	chr5:44175161-44226606	adult_pre	adult_day1	OK	6.27857	12.5648	1.00088	2.55817	0.00025	0.00266228	yes
XLOC_023968	Gnl3l	chrX:150983132-151017322	adult_pre	adult_day1	OK	2.98806	5.97764	1.00037	2.44111	0.0002	0.00220141	yes
XLOC_002385	Mars	chr10:127290792-127311786	adult_pre	adult_day1	OK	12.9808	25.9678	1.00034	1.83969	0.00785	0.0422474	yes
XLOC_003175	Rpl27	chr11:101442244-101445596	adult_pre	adult_day1	OK	252.275	504.581	1.00009	2.85307	5e-05	0.000664932	yes
XLOC_004237	Nploc4	chr11:120379797-120437700	adult_pre	adult_day1	OK	19.158	38.3065	0.999638	2.86235	5e-05	0.000664932	yes
XLOC_007671	Kansl2	chr15:98517657-98534269	adult_pre	adult_day1	OK	13.0654	26.1216	0.999489	2.74055	5e-05	0.000664932	yes
XLOC_023385	Rpl36a	chrX:134585653-134588062	adult_pre	adult_day1	OK	127.963	255.798	0.999278	2.59917	0.0002	0.00220141	yes
XLOC_020016	Tmem126a	chr7:90450711-90457208	adult_pre	adult_day1	OK	24.4157	48.7965	0.998972	2.32806	0.00045	0.00436502	yes
XLOC_010201	Me2	chr18:73770039-73815392	adult_pre	adult_day1	OK	31.3285	62.5744	0.998097	2.80522	5e-05	0.000664932	yes
XLOC_007354	Slc25a32	chr15:39094190-39112716	adult_pre	adult_day1	OK	3.53689	7.06405	0.998016	2.26229	0.00085	0.00730838	yes
XLOC_007894	Lpp	chr16:24392555-24992578	adult_pre	adult_day1	OK	2.13735	4.26807	0.997762	2.12653	0.002	0.014512	yes
XLOC_000457	Arpc5	chr1:152766541-152775580	adult_pre	adult_day1	OK	293.141	585.225	0.997395	2.6187	0.0001	0.00122454	yes
XLOC_000601	Itpkb	chr1:180326968-180423659	adult_pre	adult_day1	OK	9.7127	19.3903	0.997391	2.6076	5e-05	0.000664932	yes
XLOC_013821	Rps3a1	chr3:86137939-86142668	adult_pre	adult_day1	OK	431.835	861.936	0.997099	2.79094	5e-05	0.000664932	yes
XLOC_009600	Vapa	chr17:65580052-65613555	adult_pre	adult_day1	OK	116.114	231.697	0.996701	2.86654	5e-05	0.000664932	yes
XLOC_004762	Itgb1bp1	chr12:21111755-21286237	adult_pre	adult_day1	OK	7.10318	14.1693	0.996229	2.38605	0.00025	0.00266228	yes
XLOC_003247	Prkar1a	chr11:109650948-109669648	adult_pre	adult_day1	OK	89.726	178.968	0.996108	2.76991	0.0001	0.00122454	yes
XLOC_020650	Tusc3	chr8:39005866-39130817	adult_pre	adult_day1	OK	28.598	57.038	0.996012	2.38048	0.00035	0.00355086	yes
XLOC_015204	Slc35d1	chr4:103171717-103214884	adult_pre	adult_day1	OK	4.09624	8.16342	0.994874	2.15453	0.00135	0.0105867	yes
XLOC_006964	Atp6v1c1	chr15:38661903-38692444	adult_pre	adult_day1	OK	38.9262	77.5632	0.994633	2.84098	5e-05	0.000664932	yes
XLOC_015814	Cpeb2	chr5:43151685-43289724	adult_pre	adult_day1	OK	6.6509	13.2479	0.994138	2.72696	5e-05	0.000664932	yes
XLOC_021729	AB124611	chr9:21526176-21545331	adult_pre	adult_day1	OK	46.2945	92.1985	0.993901	2.69527	0.0001	0.00122454	yes
XLOC_015858	Ube2k	chr5:65537260-65598989	adult_pre	adult_day1	OK	5.1549	10.2646	0.993664	2.65602	0.0001	0.00122454	yes
XLOC_014382	Slc31a1	chr4:62360700-62391769	adult_pre	adult_day1	OK	18.8394	37.5091	0.993491	2.80482	0.0001	0.00122454	yes
XLOC_013264	Hdgf	chr3:87906320-87916132	adult_pre	adult_day1	OK	50.2071	99.9555	0.993394	2.83183	5e-05	0.000664932	yes
XLOC_005792	Isca1	chr13:59755414-59769789	adult_pre	adult_day1	OK	25.1802	50.1058	0.992692	2.68972	5e-05	0.000664932	yes
XLOC_015445	Ldlrap1	chr4:134745411-134768004	adult_pre	adult_day1	OK	17.3935	34.6092	0.992612	2.53516	0.0001	0.00122454	yes
XLOC_010188	Ptpn2	chr18:67665500-67724621	adult_pre	adult_day1	OK	31.2878	62.2112	0.991572	2.58643	5e-05	0.000664932	yes
XLOC_023843	Pdzd11	chrX:100622905-100625907	adult_pre	adult_day1	OK	17.2957	34.3591	0.990282	2.41011	0.0004	0.00397419	yes
XLOC_009157	Psmb1	chr17:15475720-15498276	adult_pre	adult_day1	OK	122.164	242.641	0.990006	2.84572	5e-05	0.000664932	yes
XLOC_016179	Vkorc1l1	chr5:129942108-129986692	adult_pre	adult_day1	OK	2.5862	5.13457	0.989407	2.34935	0.00015	0.00171825	yes
XLOC_017773	Kdm7a	chr6:39118472-39206773	adult_pre	adult_day1	OK	12.6754	25.163	0.989271	2.79097	5e-05	0.000664932	yes
XLOC_020670	Ufsp2	chr8:45975527-45999850	adult_pre	adult_day1	OK	18.6101	36.9349	0.988897	2.51151	5e-05	0.000664932	yes
XLOC_013290	Gba	chr3:89202924-89208966	adult_pre	adult_day1	OK	44.111	87.5415	0.988831	2.80035	5e-05	0.000664932	yes
XLOC_002691	Mrpl22	chr11:58171653-58179581	adult_pre	adult_day1	OK	20.1173	39.9153	0.988504	2.0839	0.0018	0.013365	yes
XLOC_022858	Acy1	chr9:106432980-106438236	adult_pre	adult_day1	OK	11.4405	22.6913	0.987989	2.1479	0.0011	0.00902496	yes
XLOC_007089	Micall1	chr15:79108982-79141251	adult_pre	adult_day1	OK	2.5798	5.11523	0.98754	2.17093	0.00095	0.00800391	yes
XLOC_004845	Sec23a	chr12:58958383-59012017	adult_pre	adult_day1	OK	5.37719	10.6606	0.987358	2.57695	0.00015	0.00171825	yes
XLOC_017314	Suclg1	chr6:73248504-73276907	adult_pre	adult_day1	OK	39.1486	77.5991	0.987079	2.65176	5e-05	0.000664932	yes
XLOC_013810	Tlr2	chr3:83836271-83841608	adult_pre	adult_day1	OK	227.249	450.27	0.986512	2.56242	0.0002	0.00220141	yes
XLOC_005494	Dhx29	chr13:112927792-112969187	adult_pre	adult_day1	OK	3.61086	7.15055	0.985711	2.19933	0.00055	0.00511733	yes
XLOC_014714	Runx3	chr4:135120644-135177990	adult_pre	adult_day1	OK	10.7559	21.2976	0.98556	2.49262	0.0001	0.00122454	yes
XLOC_010976	Obfc1	chr19:47501047-47537020	adult_pre	adult_day1	OK	8.98403	17.7767	0.984553	2.10829	0.0012	0.00966708	yes
XLOC_006128	Ercc6	chr14:32513520-32580989	adult_pre	adult_day1	OK	1.09021	2.15652	0.984098	2.11728	0.0018	0.013365	yes
XLOC_011199	Ralgds	chr2:28513166-28553082	adult_pre	adult_day1	OK	31.0846	61.4792	0.983897	2.72938	5e-05	0.000664932	yes
XLOC_021202	Adam9	chr8:24949610-25016922	adult_pre	adult_day1	OK	38.788	76.6972	0.983563	2.8076	5e-05	0.000664932	yes
XLOC_001701	Pwp1	chr10:85871830-85889103	adult_pre	adult_day1	OK	11.0059	21.7591	0.983337	2.55797	0.00015	0.00171825	yes
XLOC_020718	Lpl	chr8:68880554-68906932	adult_pre	adult_day1	OK	23.8151	47.0823	0.983308	2.72913	5e-05	0.000664932	yes
XLOC_007426	Ago2	chr15:73101624-73184947	adult_pre	adult_day1	OK	4.92888	9.73183	0.98145	2.63392	5e-05	0.000664932	yes
XLOC_016184	Tmem248	chr5:130219743-130243765	adult_pre	adult_day1	OK	21.4851	42.3978	0.980656	2.78058	5e-05	0.000664932	yes
XLOC_000628	Bpnt1	chr1:185332158-185357769	adult_pre	adult_day1	OK	7.83334	15.457	0.980557	2.24355	0.0003	0.00311016	yes
XLOC_011521	Mtch2	chr2:90847154-90866634	adult_pre	adult_day1	OK	26.5239	52.3352	0.98049	2.73787	5e-05	0.000664932	yes
XLOC_007115	Rbx1	chr15:81466315-81476369	adult_pre	adult_day1	OK	74.9199	147.808	0.980307	2.8113	5e-05	0.000664932	yes
XLOC_003603	Arf1	chr11:59211411-59228267	adult_pre	adult_day1	OK	286.572	565.18	0.979812	2.64654	0.00015	0.00171825	yes
XLOC_009232	Nubp2	chr17:24882610-24886350	adult_pre	adult_day1	OK	36.8668	72.7017	0.979666	2.63812	0.0001	0.00122454	yes
XLOC_014259	Ube2j1	chr4:33031424-33052364	adult_pre	adult_day1	OK	30.9054	60.884	0.978207	2.81043	5e-05	0.000664932	yes
XLOC_012169	Qsox2	chr2:26209123-26237399	adult_pre	adult_day1	OK	3.55193	6.99708	0.978149	1.82748	0.00465	0.0281642	yes
XLOC_011420	Dnajc10	chr2:80315465-80354055	adult_pre	adult_day1	OK	16.9366	33.3593	0.977943	2.78254	5e-05	0.000664932	yes
XLOC_021284	Spcs3	chr8:54520432-54529998	adult_pre	adult_day1	OK	37.0316	72.8939	0.977043	2.75299	5e-05	0.000664932	yes
XLOC_013653	1810022K09Rik	chr3:14578670-14611256	adult_pre	adult_day1	OK	151.648	298.496	0.976983	2.28875	0.00095	0.00800391	yes
XLOC_005934	Btf3	chr13:98309896-98317006	adult_pre	adult_day1	OK	241.976	476.212	0.976739	2.80073	5e-05	0.000664932	yes
XLOC_001741	Ube2n	chr10:95515161-95545658	adult_pre	adult_day1	OK	22.0182	43.309	0.975972	2.81167	5e-05	0.000664932	yes
XLOC_019243	Inpp5a	chr7:139389108-139582797	adult_pre	adult_day1	OK	8.02024	15.7755	0.975965	2.31686	0.00055	0.00511733	yes
XLOC_006485	Ap3m1	chr14:21033741-21052442	adult_pre	adult_day1	OK	12.0454	23.6926	0.975956	2.70426	5e-05	0.000664932	yes
XLOC_022764	Eef1a1	chr9:78478453-78481724	adult_pre	adult_day1	OK	838.426	1648.98	0.97582	2.2542	0.00075	0.00660785	yes
XLOC_007104	Atf4	chr15:80255183-80257545	adult_pre	adult_day1	OK	236.384	464.815	0.975527	2.69812	5e-05	0.000664932	yes
XLOC_009977	Zadh2	chr18:84088157-84097514	adult_pre	adult_day1	OK	4.35788	8.56814	0.975355	2.22424	0.00125	0.00996515	yes
XLOC_021140	Pcid2	chr8:13077524-13105343	adult_pre	adult_day1	OK	10.9666	21.5576	0.975077	2.35344	0.0005	0.00472658	yes
XLOC_004258	Fasn	chr11:120805957-120824547	adult_pre	adult_day1	OK	2.6556	5.22016	0.975055	2.34988	0.0001	0.00122454	yes
XLOC_019330	Mboat7	chr7:3677788-3693525	adult_pre	adult_day1	OK	26.7453	52.5645	0.974803	2.66955	5e-05	0.000664932	yes
XLOC_006391	Uchl3	chr14:101653966-101696125	adult_pre	adult_day1	OK	22.8485	44.8967	0.974511	2.37692	0.0006	0.00549596	yes
XLOC_023884	Cysltr1	chrX:106576508-106710557	adult_pre	adult_day1	OK	11.9887	23.5529	0.974223	2.70408	5e-05	0.000664932	yes
XLOC_011230	Ntmt1	chr2:30807976-30823014	adult_pre	adult_day1	OK	12.7377	25.0236	0.974182	2.00764	0.0028	0.0189148	yes
XLOC_016080	Rplp0	chr5:115559466-115563729	adult_pre	adult_day1	OK	564.658	1108.95	0.973742	2.66218	5e-05	0.000664932	yes
XLOC_022607	Dlat	chr9:50634632-50659780	adult_pre	adult_day1	OK	6.00204	11.7867	0.973641	2.52249	0.00015	0.00171825	yes
XLOC_021414	Rad23a	chr8:84832281-84840665	adult_pre	adult_day1	OK	17.8111	34.9738	0.973499	2.51687	0.0001	0.00122454	yes
XLOC_016774	Pebp1	chr5:117282650-117287564	adult_pre	adult_day1	OK	69.113	135.704	0.973434	2.73954	5e-05	0.000664932	yes
XLOC_022972	Zdhhc3	chr9:123072309-123113205	adult_pre	adult_day1	OK	4.80573	9.43444	0.973183	2.60566	5e-05	0.000664932	yes
XLOC_003115	Rpl19	chr11:98026709-98030493	adult_pre	adult_day1	OK	449.664	882.629	0.97296	2.76702	5e-05	0.000664932	yes
XLOC_010923	Exosc1	chr19:41922979-41933314	adult_pre	adult_day1	OK	5.84822	11.4765	0.972616	2.05343	0.0018	0.013365	yes
XLOC_012041	Adrm1	chr2:180171587-180176283	adult_pre	adult_day1	OK	83.2373	163.315	0.972355	2.7121	5e-05	0.000664932	yes
XLOC_004973	Ston2	chr12:91633008-91786436	adult_pre	adult_day1	OK	0.999516	1.96049	0.971911	2.05966	0.0016	0.012189	yes
XLOC_020784	Sin3b	chr8:72723269-72758203	adult_pre	adult_day1	OK	103.523	203.043	0.971833	2.60491	0.0001	0.00122454	yes
XLOC_018116	Atp6v1e1	chr6:120795243-120822685	adult_pre	adult_day1	OK	161.178	316.049	0.971493	2.77107	5e-05	0.000664932	yes
XLOC_012589	Hsd17b12	chr2:94032696-94157909	adult_pre	adult_day1	OK	46.5474	91.2602	0.971286	2.74761	5e-05	0.000664932	yes
XLOC_018901	Picalm	chr7:90130231-90209447	adult_pre	adult_day1	OK	55.0862	107.94	0.970463	2.5674	0.0001	0.00122454	yes
XLOC_023586	Cfp	chrX:20925534-20931524	adult_pre	adult_day1	OK	344.897	675.654	0.970121	2.59628	0.00015	0.00171825	yes
XLOC_012889	Gss	chr2:155563180-155592810	adult_pre	adult_day1	OK	8.56369	16.7758	0.970077	2.20812	0.0007	0.00624213	yes
XLOC_016626	Sdad1	chr5:92284009-92310024	adult_pre	adult_day1	OK	4.53861	8.8907	0.970046	2.45027	0.0001	0.00122454	yes
XLOC_014364	Tmem38b	chr4:53826044-53862018	adult_pre	adult_day1	OK	5.60563	10.9764	0.969457	2.3074	0.00065	0.00587037	yes
XLOC_023237	Rpl10	chrX:74270815-74273135	adult_pre	adult_day1	OK	720.045	1408.51	0.968008	2.6329	5e-05	0.000664932	yes
XLOC_017988	Anxa4	chr6:86736839-86793584	adult_pre	adult_day1	OK	62.7244	122.679	0.967786	2.68254	0.0001	0.00122454	yes
XLOC_009514	Rpl7l1	chr17:46773906-46782656	adult_pre	adult_day1	OK	26.4347	51.7008	0.967756	2.69351	5e-05	0.000664932	yes
XLOC_008367	Tfg	chr16:56690328-56717450	adult_pre	adult_day1	OK	29.3434	57.3843	0.96762	2.72939	5e-05	0.000664932	yes
XLOC_007989	Atg3	chr16:45158828-45188538	adult_pre	adult_day1	OK	31.1282	60.851	0.967058	2.75882	5e-05	0.000664932	yes
XLOC_017728	Rbm28	chr6:29123572-29164724	adult_pre	adult_day1	OK	5.34801	10.4517	0.966667	2.37709	0.00055	0.00511733	yes
XLOC_008647	Rnps1	chr17:24414674-24425897	adult_pre	adult_day1	OK	47.344	92.4682	0.965774	2.70491	0.0001	0.00122454	yes
XLOC_011715	Slc20a1	chr2:129198772-129211612	adult_pre	adult_day1	OK	36.5674	71.4181	0.965733	2.75052	5e-05	0.000664932	yes
XLOC_001834	Cdk4	chr10:127063602-127067282	adult_pre	adult_day1	OK	79.118	154.481	0.965351	2.70908	0.0001	0.00122454	yes
XLOC_007540	Rpl3	chr15:80077780-80083406	adult_pre	adult_day1	OK	247.491	483.107	0.964967	2.72961	5e-05	0.000664932	yes
XLOC_001686	Hcfc2	chr10:82699006-82741392	adult_pre	adult_day1	OK	5.4953	10.7146	0.963309	2.16417	0.001	0.00834708	yes
XLOC_010685	Banf1	chr19:5364632-5371511	adult_pre	adult_day1	OK	99.9993	194.947	0.963088	2.27991	0.00035	0.00355086	yes
XLOC_021876	Dpagt1	chr9:44326844-44333600	adult_pre	adult_day1	OK	24.4486	47.628	0.962058	2.52314	0.0002	0.00220141	yes
XLOC_022242	Uqcrc1	chr9:108936647-108949641	adult_pre	adult_day1	OK	150.395	292.899	0.96165	2.75626	5e-05	0.000664932	yes
XLOC_014560	Prdx1	chr4:116684964-116700000	adult_pre	adult_day1	OK	422.607	822.687	0.961027	2.47665	0.0003	0.00311016	yes
XLOC_007126	Ccdc134	chr15:82127921-82142202	adult_pre	adult_day1	OK	17.7073	34.4687	0.96094	2.42438	0.00025	0.00266228	yes
XLOC_005386	Mrpl36	chr13:73331008-73332178	adult_pre	adult_day1	OK	45.7547	89.0478	0.960659	2.48996	0.00015	0.00171825	yes
XLOC_006082	Anxa11	chr14:25842154-25886804	adult_pre	adult_day1	OK	36.9031	71.8075	0.96039	2.66573	0.0001	0.00122454	yes
XLOC_012401	Zdhhc5	chr2:84671310-84715164	adult_pre	adult_day1	OK	14.141	27.497	0.959394	2.22752	0.0007	0.00624213	yes
XLOC_004750	Ddx1	chr12:13219306-13249174	adult_pre	adult_day1	OK	16.6643	32.389	0.958747	2.62988	0.00015	0.00171825	yes
XLOC_008265	Atp13a3	chr16:30312423-30388530	adult_pre	adult_day1	OK	6.58119	12.7903	0.958629	2.70621	0.0001	0.00122454	yes
XLOC_017374	Copg1	chr6:87887939-87913594	adult_pre	adult_day1	OK	24.2007	47.0193	0.958203	2.37133	0.00015	0.00171825	yes
XLOC_005046	Cinp	chr12:110872609-110889145	adult_pre	adult_day1	OK	5.50577	10.6962	0.958085	2.15555	0.00125	0.00996515	yes
XLOC_019648	Eif3k	chr7:28971371-28981888	adult_pre	adult_day1	OK	100.36	194.929	0.957772	2.66238	5e-05	0.000664932	yes
XLOC_003682	Mpdu1	chr11:69655036-69662649	adult_pre	adult_day1	OK	29.2835	56.8749	0.957703	2.32789	0.00065	0.00587037	yes
XLOC_023135	Mcts1	chrX:38600657-38613522	adult_pre	adult_day1	OK	47.935	93.0958	0.957636	2.60967	0.00015	0.00171825	yes
XLOC_019653	Psmd8	chr7:29174186-29180673	adult_pre	adult_day1	OK	112.385	218.206	0.957242	2.74612	0.0001	0.00122454	yes
XLOC_021077	Afg3l1	chr8:123477861-123503916	adult_pre	adult_day1	OK	13.4455	26.0998	0.956909	2.55835	5e-05	0.000664932	yes
XLOC_016896	Ap1s1	chr5:137034993-137046060	adult_pre	adult_day1	OK	42.1126	81.7308	0.956629	2.54574	0.0002	0.00220141	yes
XLOC_000591	Zbtb18	chr1:177444660-177450764	adult_pre	adult_day1	OK	1.79439	3.48197	0.956408	2.02545	0.002	0.014512	yes
XLOC_004800	Ahr	chr12:35497978-35534989	adult_pre	adult_day1	OK	12.8438	24.9211	0.956291	2.70658	0.0001	0.00122454	yes
XLOC_004779	Rps7	chr12:28630846-28635953	adult_pre	adult_day1	OK	159.838	310.097	0.956112	2.6954	5e-05	0.000664932	yes
XLOC_012607	Caprin1	chr2:103762944-103797640	adult_pre	adult_day1	OK	29.4146	57.065	0.956073	2.45454	5e-05	0.000664932	yes
XLOC_013656	Sirpb1a	chr3:15371826-15426427	adult_pre	adult_day1	OK	18.1863	35.2751	0.955799	2.31349	0.00045	0.00436502	yes
XLOC_010971	Usmg5	chr19:47067747-47090625	adult_pre	adult_day1	OK	376.395	730.05	0.955749	2.53209	5e-05	0.000664932	yes
XLOC_014144	Metap1	chr3:138458959-138489382	adult_pre	adult_day1	OK	8.00832	15.5314	0.955612	2.39261	0.00015	0.00171825	yes
XLOC_013972	Gpr89	chr3:96871065-96905298	adult_pre	adult_day1	OK	6.43536	12.4806	0.955593	1.96109	0.0033	0.0214945	yes
XLOC_019620	Snrpa	chr7:27187005-27205386	adult_pre	adult_day1	OK	54.5415	105.765	0.955435	2.51213	0.0003	0.00311016	yes
XLOC_008288	Umps	chr16:33955011-33967003	adult_pre	adult_day1	OK	7.40409	14.3549	0.955152	2.39358	0.00055	0.00511733	yes
XLOC_012270	Ndufa8	chr2:36036333-36049292	adult_pre	adult_day1	OK	73.5157	142.483	0.954661	2.50333	0.00025	0.00266228	yes
XLOC_012775	Fastkd5,Ubox5	chr2:130589995-130630038	adult_pre	adult_day1	OK	3.85457	7.46669	0.953901	2.16956	0.0011	0.00902496	yes
XLOC_020892	Cpne2	chr8:94533027-94570529	adult_pre	adult_day1	OK	14.9101	28.8815	0.95386	2.32134	0.0005	0.00472658	yes
XLOC_007580	Arfgap3	chr15:83299739-83350247	adult_pre	adult_day1	OK	11.3701	22.0183	0.953453	2.29332	0.00065	0.00587037	yes
XLOC_007739	Spryd3	chr15:102116527-102136215	adult_pre	adult_day1	OK	13.7273	26.5737	0.952956	2.41137	0.00015	0.00171825	yes
XLOC_008424	Samsn1	chr16:75858793-75909266	adult_pre	adult_day1	OK	47.7149	92.3508	0.952684	2.6779	5e-05	0.000664932	yes
XLOC_013131	Actl6a	chr3:32708545-32726971	adult_pre	adult_day1	OK	19.1919	37.1436	0.952618	2.48321	0.0002	0.00220141	yes
XLOC_022561	Trappc4	chr9:44403758-44407548	adult_pre	adult_day1	OK	53.1225	102.807	0.952549	2.54806	0.0001	0.00122454	yes
XLOC_000084	Map4k4	chr1:39900912-40026310	adult_pre	adult_day1	OK	9.39598	18.1821	0.952404	2.59683	5e-05	0.000664932	yes
XLOC_009353	Rps18	chr17:33951998-33955641	adult_pre	adult_day1	OK	522.703	1011.32	0.952174	2.69892	0.0001	0.00122454	yes
XLOC_011744	Prn,Prnd,Prnp	chr2:131909927-131956131	adult_pre	adult_day1	OK	18.1598	35.132	0.952033	2.15416	0.0028	0.0189148	yes
XLOC_000195	Slc11a1	chr1:74375202-74386051	adult_pre	adult_day1	OK	222.911	431.224	0.951971	2.60686	5e-05	0.000664932	yes
XLOC_007329	Rpl30	chr15:34440505-34443276	adult_pre	adult_day1	OK	294.008	568.566	0.951472	2.69726	5e-05	0.000664932	yes
XLOC_010445	Tmem2	chr19:21778339-21858360	adult_pre	adult_day1	OK	5.00198	9.67188	0.951298	2.43613	0.0004	0.00397419	yes
XLOC_013647	Impa1	chr3:10313539-10331439	adult_pre	adult_day1	OK	11.4668	22.1506	0.949882	2.54827	0.0001	0.00122454	yes
XLOC_010878	Sgms1	chr19:32122726-32388454	adult_pre	adult_day1	OK	51.9726	100.377	0.949605	2.6834	5e-05	0.000664932	yes
XLOC_007228	Atf1	chr15:100227858-100261248	adult_pre	adult_day1	OK	11.8708	22.9244	0.949469	2.48635	0.0003	0.00311016	yes
XLOC_015572	Slc25a33	chr4:149744035-149774267	adult_pre	adult_day1	OK	15.5736	30.0586	0.94867	2.23549	0.0013	0.0102616	yes
XLOC_007813	Rrn3	chr16:13780698-13814841	adult_pre	adult_day1	OK	7.85561	15.15	0.947523	2.47696	0.00015	0.00171825	yes
XLOC_010063	Etf1	chr18:34902784-34932003	adult_pre	adult_day1	OK	34.0791	65.6893	0.946772	2.72049	5e-05	0.000664932	yes
XLOC_004507	Fcf1	chr12:84970929-84983303	adult_pre	adult_day1	OK	52.106	100.429	0.946651	2.51833	0.0002	0.00220141	yes
XLOC_013392	Anp32e	chr3:95929256-95947387	adult_pre	adult_day1	OK	20.4313	39.3784	0.946626	2.65672	5e-05	0.000664932	yes
XLOC_011306	Nek6	chr2:38511696-38587490	adult_pre	adult_day1	OK	13.9284	26.8424	0.946489	2.58156	0.0001	0.00122454	yes
XLOC_013266	Isg20l2	chr3:87930313-87940686	adult_pre	adult_day1	OK	9.25883	17.8373	0.945993	2.43353	0.00015	0.00171825	yes
XLOC_023005	Praf2	chrX:7728570-7731063	adult_pre	adult_day1	OK	15.3699	29.6012	0.945549	2.11611	0.00145	0.0112098	yes
XLOC_007811	3110001I22Rik,Bfar	chr16:13671857-13703612	adult_pre	adult_day1	OK	12.0434	23.1922	0.945389	2.29465	0.00035	0.00355086	yes
XLOC_021408	Mri1	chr8:84250575-84257324	adult_pre	adult_day1	OK	4.31498	8.30867	0.945265	1.76954	0.00775	0.0418467	yes
XLOC_010648	Aldh3b1	chr19:3913490-3929716	adult_pre	adult_day1	OK	43.6549	84.0454	0.945025	2.60199	0.00015	0.00171825	yes
XLOC_010735	Otub1	chr19:7198205-7206284	adult_pre	adult_day1	OK	21.8688	42.088	0.944532	2.45268	0.0002	0.00220141	yes
XLOC_012562	Ptpmt1	chr2:90910712-90918050	adult_pre	adult_day1	OK	19.6173	37.7133	0.942943	2.33926	0.0002	0.00220141	yes
XLOC_019102	Nucb2	chr7:116504368-116540588	adult_pre	adult_day1	OK	20.3782	39.1687	0.942678	2.49146	0.00015	0.00171825	yes
XLOC_004391	Srp54b	chr12:55230167-55263480	adult_pre	adult_day1	OK	2.37679	4.56559	0.941784	1.73302	0.0081	0.0433018	yes
XLOC_001481	Pkib	chr10:57631980-57741112	adult_pre	adult_day1	OK	1.19645	2.29816	0.941723	2.12264	0.0013	0.0102616	yes
XLOC_008032	Gbe1	chr16:70313948-70569720	adult_pre	adult_day1	OK	4.89866	9.40823	0.941537	2.16836	0.0009	0.00767599	yes
XLOC_006476	Anxa7	chr14:20455260-20480133	adult_pre	adult_day1	OK	18.8881	36.2561	0.94075	2.63221	5e-05	0.000664932	yes
XLOC_009661	Lrpprc	chr17:84705246-84790786	adult_pre	adult_day1	OK	8.01761	15.3897	0.940725	2.4417	0.00035	0.00355086	yes
XLOC_014653	Ak2	chr4:128993223-129011529	adult_pre	adult_day1	OK	40.3181	77.3715	0.940375	2.56772	5e-05	0.000664932	yes
XLOC_020464	Cars	chr7:143557229-143600090	adult_pre	adult_day1	OK	9.66936	18.5456	0.939582	2.29127	0.0004	0.00397419	yes
XLOC_002115	Cisd1	chr10:71330493-71344849	adult_pre	adult_day1	OK	15.68	30.0672	0.939266	2.10773	0.0014	0.0108957	yes
XLOC_009317	U2af1	chr17:31647081-31658754	adult_pre	adult_day1	OK	89.5957	171.798	0.93921	2.54167	5e-05	0.000664932	yes
XLOC_007863	Eif2b5	chr16:20498816-20509325	adult_pre	adult_day1	OK	17.2269	33.0237	0.938839	2.43812	0.0003	0.00311016	yes
XLOC_016297	Arpc1b	chr5:145114255-145128186	adult_pre	adult_day1	OK	996.996	1910.91	0.938599	2.32593	0.00045	0.00436502	yes
XLOC_012107	Trdmt1	chr2:13510160-13544664	adult_pre	adult_day1	OK	1.53977	2.94815	0.937095	1.73632	0.0076	0.0412098	yes
XLOC_017119	Nup205	chr6:35177615-35247598	adult_pre	adult_day1	OK	4.83548	9.25726	0.936925	2.39931	0.0001	0.00122454	yes
XLOC_001734	Fgd6	chr10:94036000-94145339	adult_pre	adult_day1	OK	1.19597	2.2888	0.936409	1.96533	0.0022	0.0156914	yes
XLOC_006353	Sucla2	chr14:73552785-73596142	adult_pre	adult_day1	OK	17.2166	32.9466	0.936328	2.57237	0.00015	0.00171825	yes
XLOC_004829	Snx6	chr12:54746356-54795662	adult_pre	adult_day1	OK	80.1961	153.353	0.935249	2.67086	5e-05	0.000664932	yes
XLOC_000611	Cnih4	chr1:181150930-181168994	adult_pre	adult_day1	OK	10.9532	20.9414	0.935	2.57699	5e-05	0.000664932	yes
XLOC_007794	Nubp1	chr16:10411937-10447350	adult_pre	adult_day1	OK	13.978	26.722	0.934867	2.2813	0.0002	0.00220141	yes
XLOC_021120	Elavl1	chr8:4284781-4325100	adult_pre	adult_day1	OK	14.336	27.402	0.934639	2.6766	5e-05	0.000664932	yes
XLOC_016996	Flt3	chr5:147330741-147400489	adult_pre	adult_day1	OK	2.68531	5.13267	0.934622	1.7143	0.009	0.0469632	yes
XLOC_005974	Kif2a	chr13:106960584-107022114	adult_pre	adult_day1	OK	2.50451	4.78596	0.934278	2.08342	0.0022	0.0156914	yes
XLOC_002523	Rab1	chr11:20201601-20226856	adult_pre	adult_day1	OK	71.2592	136.089	0.933401	2.61987	5e-05	0.000664932	yes
XLOC_004582	Glrx5	chr12:105032688-105040910	adult_pre	adult_day1	OK	52.5138	100.286	0.933356	2.33497	0.00045	0.00436502	yes
XLOC_002655	Sar1b	chr11:51763662-51791953	adult_pre	adult_day1	OK	32.9926	62.9962	0.933124	2.5507	5e-05	0.000664932	yes
XLOC_007054	Slc52a2	chr15:76538942-76542130	adult_pre	adult_day1	OK	4.45817	8.51105	0.932888	1.87949	0.0053	0.031199	yes
XLOC_022412	Eif3g	chr9:20894348-20898590	adult_pre	adult_day1	OK	75.5387	144.186	0.932642	2.58341	0.0001	0.00122454	yes
XLOC_005399	Erap1	chr13:74639871-74691875	adult_pre	adult_day1	OK	13.8573	26.4502	0.932631	2.6103	0.00015	0.00171825	yes
XLOC_015006	Stoml2	chr4:43027689-43031384	adult_pre	adult_day1	OK	26.8062	51.1372	0.931808	2.41559	0.0003	0.00311016	yes
XLOC_013409	Rbm8a	chr3:96629927-96633791	adult_pre	adult_day1	OK	14.9125	28.4393	0.931364	2.57756	5e-05	0.000664932	yes
XLOC_014035	Strip1	chr3:107612531-107631710	adult_pre	adult_day1	OK	9.89372	18.8673	0.931306	2.37464	0.00025	0.00266228	yes
XLOC_003618	Srebf1	chr11:60105012-60220604	adult_pre	adult_day1	OK	10.9746	20.9129	0.930228	2.18818	0.0013	0.0102616	yes
XLOC_018579	Rps16	chr7:28350688-28352698	adult_pre	adult_day1	OK	360.32	686.61	0.930213	2.61245	5e-05	0.000664932	yes
XLOC_020258	Coq7	chr7:118509658-118533356	adult_pre	adult_day1	OK	11.9287	22.7307	0.930206	1.77653	0.0061	0.0347995	yes
XLOC_001860	Ptges3	chr10:128058981-128077254	adult_pre	adult_day1	OK	72.7088	138.478	0.929459	2.67412	5e-05	0.000664932	yes
XLOC_000920	Ncl	chr1:86344718-86359455	adult_pre	adult_day1	OK	21.3985	40.7471	0.929185	2.64632	5e-05	0.000664932	yes
XLOC_008523	Gtf2h5	chr17:6079827-6085485	adult_pre	adult_day1	OK	27.633	52.575	0.927986	2.39747	0.0001	0.00122454	yes
XLOC_010947	Ndufb8	chr19:44550253-44555415	adult_pre	adult_day1	OK	237.151	451.076	0.927565	2.66587	5e-05	0.000664932	yes
XLOC_005389	Clptm1l	chr13:73604001-73620639	adult_pre	adult_day1	OK	56.6882	107.698	0.925869	2.65857	0.00015	0.00171825	yes
XLOC_007933	Snx4	chr16:33251455-33299562	adult_pre	adult_day1	OK	20.6139	39.158	0.925689	2.60025	0.0001	0.00122454	yes
XLOC_014502	Magoh	chr4:107879754-107887424	adult_pre	adult_day1	OK	51.014	96.8025	0.924152	2.29087	0.0005	0.00472658	yes
XLOC_004847	Fbxo33	chr12:59200654-59219483	adult_pre	adult_day1	OK	9.03461	17.1401	0.923842	2.52035	5e-05	0.000664932	yes
XLOC_013857	Dap3	chr3:88920802-88950282	adult_pre	adult_day1	OK	4.73885	8.98841	0.923529	2.28622	0.00035	0.00355086	yes
XLOC_003771	Dph1,Ovca2	chr11:75175942-75190483	adult_pre	adult_day1	OK	10.0159	18.9951	0.923327	2.15486	0.0007	0.00624213	yes
XLOC_016892	Cux1	chr5:136248134-136567490	adult_pre	adult_day1	OK	27.9028	52.8912	0.922617	2.16081	0.0007	0.00624213	yes
XLOC_015003	Vcp	chr4:42979963-43000507	adult_pre	adult_day1	OK	148.743	281.948	0.922611	2.52446	0.00015	0.00171825	yes
XLOC_014915	Asph	chr4:9269316-9669344	adult_pre	adult_day1	OK	10.1646	19.2495	0.921274	2.31755	0.0002	0.00220141	yes
XLOC_012312	Prpf40a	chr2:53138475-53191187	adult_pre	adult_day1	OK	23.1358	43.8019	0.920869	2.64039	5e-05	0.000664932	yes
XLOC_013018	Slmo2	chr2:174465090-174472941	adult_pre	adult_day1	OK	28.3091	53.5885	0.920658	2.45933	0.00015	0.00171825	yes
XLOC_016859	Wbscr16	chr5:134148057-134176767	adult_pre	adult_day1	OK	6.28655	11.8996	0.920567	1.84714	0.0045	0.0274681	yes
XLOC_007392	Tmem65	chr15:58782268-58823427	adult_pre	adult_day1	OK	9.4647	17.9133	0.920405	2.55206	5e-05	0.000664932	yes
XLOC_022919	Ccrl2	chr9:111054833-111057518	adult_pre	adult_day1	OK	596.264	1128.29	0.920115	2.16927	0.0006	0.00549596	yes
XLOC_013640	Tpd52	chr3:8929435-9004515	adult_pre	adult_day1	OK	121.988	230.826	0.920064	2.33861	0.0005	0.00472658	yes
XLOC_015402	Trnau1ap	chr4:132311762-132329538	adult_pre	adult_day1	OK	24.8667	47.0439	0.919791	2.27885	0.00065	0.00587037	yes
XLOC_015243	Cmpk1	chr4:114960612-114987228	adult_pre	adult_day1	OK	65.7734	124.414	0.91957	2.63524	5e-05	0.000664932	yes
XLOC_013103	Nceh1	chr3:27183003-27244911	adult_pre	adult_day1	OK	12.8077	24.224	0.919428	2.58855	5e-05	0.000664932	yes
XLOC_013932	Psmd4	chr3:95032690-95042614	adult_pre	adult_day1	OK	75.4208	142.636	0.919301	2.58114	5e-05	0.000664932	yes
XLOC_014725	Id3	chr4:136143821-136145392	adult_pre	adult_day1	OK	552.752	1045.17	0.919038	2.53233	0.00015	0.00171825	yes
XLOC_003703	Elp5	chr11:69968225-69990600	adult_pre	adult_day1	OK	37.4318	70.7709	0.918891	1.70265	0.0082	0.0437325	yes
XLOC_018760	Rpl18	chr7:45718070-45720835	adult_pre	adult_day1	OK	420.239	794.098	0.918109	2.62885	5e-05	0.000664932	yes
XLOC_010934	Got1	chr19:43499752-43524605	adult_pre	adult_day1	OK	24.3544	46.0157	0.917946	2.36522	0.00035	0.00355086	yes
XLOC_004245	Alyref	chr11:120594515-120598365	adult_pre	adult_day1	OK	92.1092	173.949	0.91725	2.55478	0.00015	0.00171825	yes
XLOC_018139	Emg1	chr6:124663103-124712178	adult_pre	adult_day1	OK	60.5426	114.291	0.916686	1.96018	0.0029	0.0194084	yes
XLOC_015432	Cep85	chr4:134129857-134187085	adult_pre	adult_day1	OK	2.85468	5.38833	0.91651	1.88149	0.00445	0.0272368	yes
XLOC_016243	Nxpe5	chr5:138225903-138251875	adult_pre	adult_day1	OK	21.0329	39.669	0.915366	2.40675	0.0003	0.00311016	yes
XLOC_000215	Gmppa	chr1:75435942-75443176	adult_pre	adult_day1	OK	31.8382	60.0461	0.915311	2.3757	0.00035	0.00355086	yes
XLOC_005747	Cltb	chr13:54592938-54611272	adult_pre	adult_day1	OK	26.1654	49.3248	0.914652	2.34403	0.00015	0.00171825	yes
XLOC_021184	Vdac3	chr8:22577074-22593813	adult_pre	adult_day1	OK	67.4004	126.979	0.913759	2.59696	5e-05	0.000664932	yes
XLOC_009684	Bambi	chr18:3507956-3516404	adult_pre	adult_day1	OK	3.49492	6.58311	0.913512	2.21219	0.0006	0.00549596	yes
XLOC_000788	Nab1	chr1:52455848-52500448	adult_pre	adult_day1	OK	17.6848	33.3107	0.913476	2.6235	5e-05	0.000664932	yes
XLOC_014188	Rabggtb	chr3:153907288-153912966	adult_pre	adult_day1	OK	5.6828	10.7007	0.913026	1.66623	0.00885	0.0463753	yes
XLOC_015774	Whsc1	chr5:33843111-33897966	adult_pre	adult_day1	OK	4.01494	7.55781	0.912588	2.35084	0.0005	0.00472658	yes
XLOC_022376	Ankrd49	chr9:14780197-14782964	adult_pre	adult_day1	OK	3.78771	7.12796	0.912164	1.7872	0.007	0.0387138	yes
XLOC_010296	Syvn1	chr19:6046575-6057751	adult_pre	adult_day1	OK	18.9814	35.7158	0.911979	2.22085	0.0005	0.00472658	yes
XLOC_023251	Brcc3	chrX:75416627-75455701	adult_pre	adult_day1	OK	11.4823	21.6036	0.911863	1.94585	0.0031	0.0204393	yes
XLOC_001736	Ndufa12	chr10:94199008-94220948	adult_pre	adult_day1	OK	118.956	223.801	0.911785	2.42249	0.0002	0.00220141	yes
XLOC_003054	Spag9	chr11:93996090-94126082	adult_pre	adult_day1	OK	12.2849	23.1049	0.911316	2.57641	0.0001	0.00122454	yes
XLOC_002391	Lrp1	chr10:127538157-127621148	adult_pre	adult_day1	OK	38.8927	73.0872	0.910118	2.45475	0.0002	0.00220141	yes
XLOC_001007	Ddx18	chr1:121553834-121567980	adult_pre	adult_day1	OK	11.3719	21.3615	0.909545	2.18326	0.0007	0.00624213	yes
XLOC_006792	Polr3d	chr14:70438747-70443471	adult_pre	adult_day1	OK	7.99021	15.009	0.909519	1.95592	0.00275	0.0186716	yes
XLOC_008657	Rps2	chr17:24720062-24721927	adult_pre	adult_day1	OK	529.304	993.997	0.909146	2.54793	0.0001	0.00122454	yes
XLOC_011210	Slc27a4	chr2:29802679-29817522	adult_pre	adult_day1	OK	7.44903	13.9872	0.908982	2.30616	0.0008	0.00695651	yes
XLOC_002257	Dram1	chr10:88322803-88357075	adult_pre	adult_day1	OK	12.2021	22.9051	0.908543	2.41247	0.00045	0.00436502	yes
XLOC_006270	Sap18	chr14:57798188-57804980	adult_pre	adult_day1	OK	103.088	193.482	0.908328	2.09627	0.00115	0.00935001	yes
XLOC_001782	Osbpl8	chr10:111164801-111297247	adult_pre	adult_day1	OK	7.22888	13.5652	0.908068	2.57826	0.0001	0.00122454	yes
XLOC_021732	Smarca4	chr9:21616168-21704230	adult_pre	adult_day1	OK	11.7193	21.9849	0.907627	2.53591	5e-05	0.000664932	yes
XLOC_022339	Exosc7	chr9:123113230-123136129	adult_pre	adult_day1	OK	18.0367	33.8351	0.907588	2.0518	0.0022	0.0156914	yes
XLOC_011668	Hypk	chr2:121457087-121458440	adult_pre	adult_day1	OK	101.46	190.308	0.907426	2.33722	0.0004	0.00397419	yes
XLOC_017774	Slc37a3	chr6:39334770-39377707	adult_pre	adult_day1	OK	3.77198	7.07429	0.907263	2.0871	0.00155	0.0118759	yes
XLOC_015821	Lap3	chr5:45493373-45512691	adult_pre	adult_day1	OK	15.1142	28.3432	0.907103	2.33792	0.0003	0.00311016	yes
XLOC_015866	Slc30a9	chr5:67306956-67356145	adult_pre	adult_day1	OK	11.6727	21.8868	0.90693	2.45309	0.0002	0.00220141	yes
XLOC_009645	Hnrnpll	chr17:80029486-80062268	adult_pre	adult_day1	OK	10.6646	19.9839	0.906012	2.48519	0.00025	0.00266228	yes
XLOC_018278	Ldhb	chr6:142490248-142507957	adult_pre	adult_day1	OK	9.00893	16.8743	0.905398	1.65747	0.0092	0.0477509	yes
XLOC_015899	Rest	chr5:77265493-77283697	adult_pre	adult_day1	OK	10.4596	19.5895	0.905257	2.37306	0.0002	0.00220141	yes
XLOC_016532	Rpl9	chr5:65388363-65391431	adult_pre	adult_day1	OK	384.257	719.635	0.905192	2.55531	0.00015	0.00171825	yes
XLOC_008267	Lsg1	chr16:30561368-30587589	adult_pre	adult_day1	OK	9.41039	17.619	0.904806	2.14543	0.0011	0.00902496	yes
XLOC_000962	Hdlbp	chr1:93405939-93478917	adult_pre	adult_day1	OK	25.7825	48.269	0.904705	2.5765	5e-05	0.000664932	yes
XLOC_020744	Lsm4	chr8:70673230-70678752	adult_pre	adult_day1	OK	75.899	142.062	0.904372	2.32681	0.00055	0.00511733	yes
XLOC_013167	Naa15	chr3:51416015-51475985	adult_pre	adult_day1	OK	4.86811	9.10983	0.904063	2.46553	0.0004	0.00397419	yes
XLOC_022185	Rpl29	chr9:106429538-106431567	adult_pre	adult_day1	OK	257.572	481.778	0.903395	2.53454	0.00015	0.00171825	yes
XLOC_018201	Clec7a	chr6:129461590-129472779	adult_pre	adult_day1	OK	76.8396	143.708	0.90322	2.49715	5e-05	0.000664932	yes
XLOC_014209	Sdcbp	chr4:6365679-6396122	adult_pre	adult_day1	OK	325.842	609.099	0.902502	2.07323	0.00115	0.00935001	yes
XLOC_020434	Slc25a22	chr7:141429748-141437874	adult_pre	adult_day1	OK	10.9336	20.4373	0.902439	2.17399	0.00085	0.00730838	yes
XLOC_021630	Ttc13	chr8:124671326-124721975	adult_pre	adult_day1	OK	8.51158	15.9023	0.901736	2.23387	0.0006	0.00549596	yes
XLOC_005411	Arrdc3	chr13:80883421-80896043	adult_pre	adult_day1	OK	44.2892	82.7406	0.90164	2.50761	5e-05	0.000664932	yes
XLOC_016568	Chic2	chr5:75005003-75044641	adult_pre	adult_day1	OK	11.5388	21.5519	0.901317	2.46946	0.0002	0.00220141	yes
XLOC_009822	Arhgap26	chr18:38993144-39376285	adult_pre	adult_day1	OK	8.61476	16.0873	0.901044	2.52179	5e-05	0.000664932	yes
XLOC_008660	Msrb1	chr17:24736641-24742778	adult_pre	adult_day1	OK	114.571	213.915	0.900795	2.39333	0.00025	0.00266228	yes
XLOC_016456	Letm1	chr5:33741351-33782704	adult_pre	adult_day1	OK	14.2826	26.6632	0.900595	2.44254	0.0002	0.00220141	yes
XLOC_015304	Ybx1	chr4:119277326-119294513	adult_pre	adult_day1	OK	182.313	340.301	0.900398	2.5107	0.0001	0.00122454	yes
XLOC_017918	Usp39	chr6:72318675-72345175	adult_pre	adult_day1	OK	10.2952	19.2119	0.900022	2.10498	0.00125	0.00996515	yes
XLOC_009527	9830107B12Rik	chr17:48125604-48146307	adult_pre	adult_day1	OK	2.36202	4.40671	0.899683	1.78787	0.00715	0.0393261	yes
XLOC_013561	Ube2d3	chr3:135438758-135467178	adult_pre	adult_day1	OK	104.61	195.017	0.898581	2.41996	0.00045	0.00436502	yes
XLOC_015838	Rbpj	chr5:53555778-53657445	adult_pre	adult_day1	OK	35.8519	66.8146	0.898113	2.54263	0.0001	0.00122454	yes
XLOC_000949	Ndufa10	chr1:92439718-92473758	adult_pre	adult_day1	OK	40.2718	75.0358	0.897811	2.44765	5e-05	0.000664932	yes
XLOC_022126	Plscr1	chr9:92250193-92272561	adult_pre	adult_day1	OK	4.84025	9.01826	0.897767	2.06218	0.00155	0.0118759	yes
XLOC_004099	Gosr2	chr11:103676848-103697710	adult_pre	adult_day1	OK	31.9174	59.4585	0.89754	2.5719	5e-05	0.000664932	yes
XLOC_002484	Thoc5	chr11:4895342-4928865	adult_pre	adult_day1	OK	11.0105	20.5092	0.897388	2.15157	0.0007	0.00624213	yes
XLOC_016124	Vps29	chr5:122354412-122363287	adult_pre	adult_day1	OK	82.5078	153.668	0.897215	2.55048	0.0001	0.00122454	yes
XLOC_011206	Med27	chr2:29346809-29524790	adult_pre	adult_day1	OK	25.8929	48.222	0.897136	2.23496	0.00055	0.00511733	yes
XLOC_004416	Mgat2	chr12:69184157-69186773	adult_pre	adult_day1	OK	42.1512	78.4814	0.896776	2.57219	0.0001	0.00122454	yes
XLOC_014120	Rpl34	chr3:130726826-130730398	adult_pre	adult_day1	OK	400.439	745.081	0.895815	2.49986	5e-05	0.000664932	yes
XLOC_007145	Parvb	chr15:84232042-84315609	adult_pre	adult_day1	OK	6.86016	12.7617	0.89551	2.14032	0.00165	0.0124906	yes
XLOC_021565	Cdyl2	chr8:116568723-116732991	adult_pre	adult_day1	OK	1.04057	1.93573	0.895508	1.81148	0.00675	0.0376783	yes
XLOC_012032	Fam217b	chr2:178414533-178422161	adult_pre	adult_day1	OK	4.55592	8.47413	0.895324	1.81362	0.0066	0.037013	yes
XLOC_021415	Calr	chr8:84842087-84846931	adult_pre	adult_day1	OK	400.543	744.701	0.894703	2.24293	0.0009	0.00767599	yes
XLOC_004513	Jdp2	chr12:85599104-85639878	adult_pre	adult_day1	OK	80.5521	149.703	0.894111	2.18273	0.00095	0.00800391	yes
XLOC_007146	Parvg	chr15:84324719-84342978	adult_pre	adult_day1	OK	27.9954	52.0259	0.894039	2.49949	0.00015	0.00171825	yes
XLOC_017303	Immt	chr6:71831319-71875266	adult_pre	adult_day1	OK	29.8996	55.5491	0.893636	2.50602	5e-05	0.000664932	yes
XLOC_001162	Blzf1	chr1:164289799-164307484	adult_pre	adult_day1	OK	2.03763	3.78519	0.893469	1.92144	0.00295	0.0196845	yes
XLOC_015761	Mrpl33	chr5:31613950-31622644	adult_pre	adult_day1	OK	261.701	485.869	0.892645	2.42284	0.00015	0.00171825	yes
XLOC_011411	Plekha3	chr2:76675314-76697335	adult_pre	adult_day1	OK	8.14714	15.1195	0.892041	2.36669	0.0002	0.00220141	yes
XLOC_013421	Sec22b	chr3:97901226-97922318	adult_pre	adult_day1	OK	25.107	46.5573	0.890922	2.4553	0.00025	0.00266228	yes
XLOC_002681	Gm2a	chr11:55097984-55113028	adult_pre	adult_day1	OK	83.8937	155.564	0.89087	2.38378	0.00055	0.00511733	yes
XLOC_001042	Snrpe	chr1:133603870-133610280	adult_pre	adult_day1	OK	145.759	270.252	0.890724	2.44583	0.00015	0.00171825	yes
XLOC_008118	Pam16	chr16:4616465-4624946	adult_pre	adult_day1	OK	40.1244	74.3939	0.890705	1.86698	0.0041	0.0255239	yes
XLOC_006272	Mrpl57	chr14:57826238-57828745	adult_pre	adult_day1	OK	5.60179	10.385	0.890547	2.16345	0.00065	0.00587037	yes
XLOC_021328	Ddx49	chr8:70282998-70302452	adult_pre	adult_day1	OK	16.7215	30.9991	0.890528	1.97011	0.0024	0.0168182	yes
XLOC_020742	Isyna1	chr8:70594480-70597290	adult_pre	adult_day1	OK	38.6911	71.7114	0.8902	2.39579	0.00045	0.00436502	yes
XLOC_010104	Lars	chr18:42202348-42262071	adult_pre	adult_day1	OK	15.3587	28.4596	0.889857	2.46492	0.00035	0.00355086	yes
XLOC_015806	Stx18	chr5:38039229-38159467	adult_pre	adult_day1	OK	7.2684	13.4543	0.888353	2.00823	0.0029	0.0194084	yes
XLOC_023626	Ndufa1	chrX:37187588-37191238	adult_pre	adult_day1	OK	275.139	509.2	0.888072	2.46291	5e-05	0.000664932	yes
XLOC_008946	Mrpl2	chr17:46646247-46650132	adult_pre	adult_day1	OK	26.9981	49.9564	0.887814	2.065	0.0015	0.0115591	yes
XLOC_004430	Actr10	chr12:70937856-70964717	adult_pre	adult_day1	OK	8.24922	15.2608	0.887498	2.43277	5e-05	0.000664932	yes
XLOC_016711	Pgam5	chr5:110259134-110269899	adult_pre	adult_day1	OK	11.8718	21.9594	0.887306	2.24171	0.00065	0.00587037	yes
XLOC_004084	Eftud2	chr11:102838471-102880975	adult_pre	adult_day1	OK	23.5081	43.4616	0.886584	2.49067	5e-05	0.000664932	yes
XLOC_014521	Faf1	chr4:109676626-109963960	adult_pre	adult_day1	OK	8.51876	15.7397	0.885695	2.39884	0.0004	0.00397419	yes
XLOC_014671	Snrnp40	chr4:130360131-130390030	adult_pre	adult_day1	OK	16.7724	30.9844	0.885455	2.2034	0.0009	0.00767599	yes
XLOC_023337	Cox7b	chrX:106015699-106022450	adult_pre	adult_day1	OK	79.9859	147.728	0.885122	2.45675	0.00035	0.00355086	yes
XLOC_016866	Eif4h	chr5:134619875-134639328	adult_pre	adult_day1	OK	121.221	223.663	0.883682	2.52981	0.0001	0.00122454	yes
XLOC_022571	Atp5l	chr9:44913247-44920742	adult_pre	adult_day1	OK	354.778	654.527	0.883538	2.48049	0.0001	0.00122454	yes
XLOC_022699	Smad3	chr9:63646766-63757994	adult_pre	adult_day1	OK	5.82515	10.7418	0.882869	2.25591	0.0006	0.00549596	yes
XLOC_000948	Hdac4	chr1:91932748-92148393	adult_pre	adult_day1	OK	8.01546	14.7804	0.882825	2.12468	0.001	0.00834708	yes
XLOC_001255	Hnrnpu	chr1:178328299-178337784	adult_pre	adult_day1	OK	117.995	217.571	0.882759	2.43102	0.0003	0.00311016	yes
XLOC_014132	Cisd2	chr3:135406411-135423433	adult_pre	adult_day1	OK	11.8594	21.8674	0.882749	2.43358	0.0002	0.00220141	yes
XLOC_013357	S100a10	chr3:93555116-93564645	adult_pre	adult_day1	OK	806.292	1486.54	0.882586	2.46369	0.00025	0.00266228	yes
XLOC_006359	Lcp1	chr14:75004109-75388146	adult_pre	adult_day1	OK	378.587	697.889	0.882372	1.99275	0.00235	0.0165483	yes
XLOC_023316	Pin4	chrX:102119464-102127673	adult_pre	adult_day1	OK	44.9667	82.8825	0.882211	1.95404	0.00245	0.0170921	yes
XLOC_014263	Rngtt	chr4:33310310-33502614	adult_pre	adult_day1	OK	4.79696	8.84175	0.88221	2.24273	0.0004	0.00397419	yes
XLOC_010733	Stip1	chr19:7020695-7040026	adult_pre	adult_day1	OK	48.369	89.136	0.881924	2.44527	0.0002	0.00220141	yes
XLOC_007969	Cd80	chr16:38458932-38486932	adult_pre	adult_day1	OK	18.0992	33.3401	0.881329	2.20502	0.00105	0.00867997	yes
XLOC_003243	Gna13	chr11:109354777-109401369	adult_pre	adult_day1	OK	28.1171	51.7919	0.881278	2.4806	0.00025	0.00266228	yes
XLOC_016159	Bri3bp	chr5:125441567-125460885	adult_pre	adult_day1	OK	2.20529	4.06148	0.88104	2.10772	0.00115	0.00935001	yes
XLOC_003718	Pfn1	chr11:70651846-70654650	adult_pre	adult_day1	OK	1902.8	3503.99	0.880877	2.2264	0.0007	0.00624213	yes
XLOC_008936	Mrps18a	chr17:46111003-46128908	adult_pre	adult_day1	OK	47.5571	87.542	0.880314	2.20644	0.0004	0.00397419	yes
XLOC_009114	Ezr	chr17:6738130-6782780	adult_pre	adult_day1	OK	90.8485	167.089	0.879078	2.46882	0.00015	0.00171825	yes
XLOC_005414	Lysmd3	chr13:81657805-81671890	adult_pre	adult_day1	OK	7.00644	12.8852	0.878967	2.28201	0.0005	0.00472658	yes
XLOC_014476	Pde4b	chr4:102254741-102607262	adult_pre	adult_day1	OK	92.702	170.461	0.878771	2.34695	0.0004	0.00397419	yes
XLOC_020790	Hmox1	chr8:75093617-75100593	adult_pre	adult_day1	OK	441.534	811.531	0.878122	2.29443	0.00035	0.00355086	yes
XLOC_015982	Mrps18c	chr5:100798758-100804467	adult_pre	adult_day1	OK	73.281	134.668	0.8779	2.22013	0.0007	0.00624213	yes
XLOC_022844	Uba5	chr9:104046587-104063121	adult_pre	adult_day1	OK	17.4982	32.1246	0.876475	2.39818	0.00045	0.00436502	yes
XLOC_000719	Ptp4a1	chr1:30940302-30949755	adult_pre	adult_day1	OK	140.997	258.702	0.87563	2.20525	0.00055	0.00511733	yes
XLOC_015328	Ppie	chr4:123127124-123139941	adult_pre	adult_day1	OK	20.1502	36.9602	0.875177	2.02314	0.0021	0.0150917	yes
XLOC_016776	Fbxw8	chr5:118064980-118155458	adult_pre	adult_day1	OK	10.7361	19.6894	0.874944	2.38538	0.00025	0.00266228	yes
XLOC_022285	Dync1li1	chr9:114688830-114723777	adult_pre	adult_day1	OK	21.7828	39.9412	0.874685	2.3394	0.00055	0.00511733	yes
XLOC_011185	Rpl7a	chr2:26910806-26913311	adult_pre	adult_day1	OK	204.636	375.01	0.873872	2.46879	0.0001	0.00122454	yes
XLOC_016433	Preb	chr5:30950065-30960327	adult_pre	adult_day1	OK	11.8606	21.7134	0.872408	2.35384	0.00015	0.00171825	yes
XLOC_019492	Vasp	chr7:19256929-19271854	adult_pre	adult_day1	OK	73.2448	134.071	0.872198	2.45483	0.0001	0.00122454	yes
XLOC_002912	Ywhae	chr11:75732886-75765841	adult_pre	adult_day1	OK	109.44	200.296	0.871996	2.48369	0.00015	0.00171825	yes
XLOC_010650	Gstp1	chr19:4035410-4037912	adult_pre	adult_day1	OK	160.533	293.501	0.870491	2.38413	0.0003	0.00311016	yes
XLOC_022418	Fdx1l,Raver1	chr9:21067513-21092008	adult_pre	adult_day1	OK	33.8873	61.9405	0.87014	1.88382	0.00285	0.0191378	yes
XLOC_000166	Fastkd2	chr1:63730624-63753385	adult_pre	adult_day1	OK	4.30502	7.86795	0.869966	1.98631	0.0023	0.0162757	yes
XLOC_017926	Kcmf1	chr6:72841113-72899979	adult_pre	adult_day1	OK	19.9619	36.4659	0.869298	2.44118	0.0004	0.00397419	yes
XLOC_016955	Actb	chr5:142903117-142906754	adult_pre	adult_day1	OK	1736.58	3171.14	0.868755	1.75261	0.00945	0.0487395	yes
XLOC_020042	Rps3	chr7:99477896-99483709	adult_pre	adult_day1	OK	133.217	243.222	0.868493	2.45543	0.0002	0.00220141	yes
XLOC_004678	Traf3	chr12:111159849-111267155	adult_pre	adult_day1	OK	6.12651	11.1855	0.868489	2.32822	0.0002	0.00220141	yes
XLOC_019331	Pirb	chr7:3712504-3720382	adult_pre	adult_day1	OK	88.1193	160.882	0.868471	2.36807	0.00045	0.00436502	yes
XLOC_003945	Npepps	chr11:97205855-97280576	adult_pre	adult_day1	OK	8.56344	15.6345	0.868468	2.30072	0.0006	0.00549596	yes
XLOC_001609	Cdc34	chr10:79682194-79688398	adult_pre	adult_day1	OK	37.3299	68.1475	0.868328	2.16077	0.00145	0.0112098	yes
XLOC_021272	Snx25	chr8:46033260-46124146	adult_pre	adult_day1	OK	6.12377	11.1787	0.86826	2.02573	0.0018	0.013365	yes
XLOC_020165	Mrpl17	chr7:105803781-105811087	adult_pre	adult_day1	OK	3.4842	6.3576	0.867654	2.28725	0.00065	0.00587037	yes
XLOC_018916	Alg8	chr7:97371616-97392158	adult_pre	adult_day1	OK	6.73668	12.2896	0.867327	1.89657	0.00375	0.023789	yes
XLOC_008577	Riok2	chr17:17374331-17394899	adult_pre	adult_day1	OK	4.42496	8.07055	0.867003	2.00237	0.00205	0.0148062	yes
XLOC_013673	Fndc3b	chr3:27416161-27710439	adult_pre	adult_day1	OK	9.97026	18.1791	0.866574	2.46139	0.00015	0.00171825	yes
XLOC_002733	Drg2	chr11:60454616-60468705	adult_pre	adult_day1	OK	21.3888	38.9928	0.866355	2.23085	0.00075	0.00660785	yes
XLOC_006472	Ecd	chr14:20319858-20348121	adult_pre	adult_day1	OK	11.2378	20.4863	0.866298	2.25156	0.0006	0.00549596	yes
XLOC_018780	Htatip2	chr7:49759105-49773999	adult_pre	adult_day1	OK	14.914	27.183	0.866037	1.93048	0.00325	0.0212186	yes
XLOC_011983	Ptpn1	chr2:167932326-167979385	adult_pre	adult_day1	OK	80.4274	146.54	0.865534	2.43638	0.00015	0.00171825	yes
XLOC_011417	Ssfa2	chr2:79635424-79672964	adult_pre	adult_day1	OK	21.6577	39.4578	0.865428	2.40717	0.0003	0.00311016	yes
XLOC_015784	Htt	chr5:34761739-34912534	adult_pre	adult_day1	OK	2.18099	3.97347	0.865419	2.22122	0.0008	0.00695651	yes
XLOC_004041	Rab5c	chr11:100715002-100738215	adult_pre	adult_day1	OK	15.1077	27.5198	0.865183	2.0866	0.0016	0.012189	yes
XLOC_015032	Tomm5	chr4:45105209-45108113	adult_pre	adult_day1	OK	63.2862	115.229	0.864543	2.21594	0.0008	0.00695651	yes
XLOC_012593	Api5	chr2:94411726-94438186	adult_pre	adult_day1	OK	34.4455	62.7013	0.864181	2.44529	0.0001	0.00122454	yes
XLOC_019251	Mtg1	chr7:140137563-140154659	adult_pre	adult_day1	OK	5.49397	9.99724	0.863682	1.70878	0.0091	0.0473615	yes
XLOC_000613	Srp9	chr1:182124736-182132415	adult_pre	adult_day1	OK	27.222	49.5059	0.862827	2.25884	0.00045	0.00436502	yes
XLOC_022857	Alas1	chr9:106233454-106247954	adult_pre	adult_day1	OK	10.9043	19.8253	0.862451	2.14339	0.00105	0.00867997	yes
XLOC_000882	Abcb6	chr1:75171640-75180283	adult_pre	adult_day1	OK	3.4169	6.21106	0.862151	1.67616	0.00945	0.0487395	yes
XLOC_009570	Lonp1	chr17:56614297-56626903	adult_pre	adult_day1	OK	16.6475	30.2284	0.860601	2.27662	0.00075	0.00660785	yes
XLOC_014747	Ddost	chr4:138304737-138312611	adult_pre	adult_day1	OK	112.449	204.165	0.860467	2.4609	0.00015	0.00171825	yes
XLOC_021718	Ppan	chr9:20888174-20892179	adult_pre	adult_day1	OK	15.6007	28.3068	0.859543	1.92801	0.0036	0.023028	yes
XLOC_018895	Ctsc	chr7:88278092-88310875	adult_pre	adult_day1	OK	532.766	966.39	0.859103	1.89368	0.0052	0.0307409	yes
XLOC_008183	Pi4ka	chr16:17280350-17430826	adult_pre	adult_day1	OK	8.32816	15.1023	0.858697	1.85509	0.00535	0.0314163	yes
XLOC_006447	Pdhb	chr14:8165990-8172992	adult_pre	adult_day1	OK	40.1854	72.849	0.858235	2.39016	0.0002	0.00220141	yes
XLOC_014978	Bag1	chr4:40936397-40948294	adult_pre	adult_day1	OK	94.0123	170.304	0.857191	2.42359	0.0001	0.00122454	yes
XLOC_020678	Rwdd4a	chr8:47533644-47552837	adult_pre	adult_day1	OK	3.82939	6.93678	0.857152	1.90028	0.00355	0.0227647	yes
XLOC_007161	Gramd4	chr15:86057694-86137636	adult_pre	adult_day1	OK	7.44045	13.4768	0.85702	2.08381	0.0014	0.0108957	yes
XLOC_010796	Stx3	chr19:11775117-11819403	adult_pre	adult_day1	OK	8.34375	15.1125	0.856975	2.14251	0.00125	0.00996515	yes
XLOC_005857	Mtrr	chr13:68560779-68582169	adult_pre	adult_day1	OK	2.94511	5.33422	0.856957	1.84612	0.00475	0.0286208	yes
XLOC_002679	Hint1	chr11:54866437-54870496	adult_pre	adult_day1	OK	322.898	584.551	0.85625	2.44754	0.00015	0.00171825	yes
XLOC_017620	Mgst1	chr6:138140536-138156752	adult_pre	adult_day1	OK	85.2393	154.294	0.856093	2.1788	0.00085	0.00730838	yes
XLOC_021035	Usp10	chr8:119910851-119957557	adult_pre	adult_day1	OK	9.53739	17.2584	0.855633	2.13168	0.0014	0.0108957	yes
XLOC_020424	Hras	chr7:141189933-141194004	adult_pre	adult_day1	OK	12.9286	23.3822	0.854843	2.15888	0.00105	0.00867997	yes
XLOC_022145	Copb2	chr9:98563730-98588375	adult_pre	adult_day1	OK	27.8624	50.3785	0.85449	2.43379	0.00015	0.00171825	yes
XLOC_006484	Camk2g	chr14:20734872-20794088	adult_pre	adult_day1	OK	2.87317	5.19489	0.85445	1.69909	0.0084	0.0445289	yes
XLOC_021019	Cmip	chr8:117257018-117461505	adult_pre	adult_day1	OK	43.1382	77.9754	0.854054	2.44756	0.0002	0.00220141	yes
XLOC_015320	Zmpste24	chr4:121059237-121098243	adult_pre	adult_day1	OK	10.3047	18.6246	0.853905	2.31581	0.0005	0.00472658	yes
XLOC_009359	Slc39a7	chr17:34028265-34031690	adult_pre	adult_day1	OK	67.8868	122.649	0.853329	2.42141	0.0001	0.00122454	yes
XLOC_010917	Tm9sf3	chr19:41210841-41264004	adult_pre	adult_day1	OK	28.5972	51.6646	0.853302	2.37643	0.0003	0.00311016	yes
XLOC_010382	Mrpl16	chr19:11770414-11774946	adult_pre	adult_day1	OK	13.9232	25.1455	0.852805	1.77082	0.00875	0.0459649	yes
XLOC_002208	Lmnb2	chr10:80901362-80918245	adult_pre	adult_day1	OK	7.20548	12.9998	0.851327	1.91977	0.0042	0.0260295	yes
XLOC_014885	Aurkaip1	chr4:155831268-155833098	adult_pre	adult_day1	OK	37.2795	67.2563	0.851286	2.17773	0.00125	0.00996515	yes
XLOC_000552	Copa	chr1:172066012-172122332	adult_pre	adult_day1	OK	46.2802	83.46	0.850691	1.79659	0.0067	0.0374805	yes
XLOC_021923	Alg9	chr9:50775224-50843639	adult_pre	adult_day1	OK	10.8215	19.5145	0.850644	2.12182	0.0012	0.00966708	yes
XLOC_006398	Ndfip2	chr14:105258672-105309298	adult_pre	adult_day1	OK	21.4431	38.6642	0.850484	2.37687	0.00015	0.00171825	yes
XLOC_023588	Uxt	chrX:20951664-20987349	adult_pre	adult_day1	OK	16.909	30.4858	0.850347	1.74368	0.00785	0.0422474	yes
XLOC_017408	Slc6a6	chr6:91684066-91759063	adult_pre	adult_day1	OK	36.9404	66.5752	0.849783	2.39069	0.0001	0.00122454	yes
XLOC_017521	Clec4a2	chr6:123122689-123143999	adult_pre	adult_day1	OK	26.5675	47.8629	0.849246	2.41353	0.00025	0.00266228	yes
XLOC_014177	Dnajb4	chr3:152183870-152210083	adult_pre	adult_day1	OK	18.9401	34.1135	0.848903	2.38174	0.00015	0.00171825	yes
XLOC_012601	Pdhx	chr2:103021056-103073513	adult_pre	adult_day1	OK	4.18207	7.53183	0.848781	1.88676	0.0035	0.0225243	yes
XLOC_023772	Naa10	chrX:73916869-73921944	adult_pre	adult_day1	OK	37.5747	67.6654	0.848655	2.04931	0.0014	0.0108957	yes
XLOC_011224	Nup188	chr2:30286432-30344262	adult_pre	adult_day1	OK	5.05952	9.11112	0.848627	2.13208	0.00125	0.00996515	yes
XLOC_011898	Rpn2	chr2:157208547-157326318	adult_pre	adult_day1	OK	91.1766	164.166	0.84842	2.42166	0.00015	0.00171825	yes
XLOC_002240	Slc41a2	chr10:83231138-83337817	adult_pre	adult_day1	OK	4.28033	7.70611	0.84828	2.07325	0.0013	0.0102616	yes
XLOC_011192	Wdr5	chr2:27515146-27536538	adult_pre	adult_day1	OK	9.92503	17.8684	0.848269	2.20188	0.001	0.00834708	yes
XLOC_005782	Hnrnpk	chr13:58391131-58411149	adult_pre	adult_day1	OK	203.165	365.48	0.847141	2.13475	0.00105	0.00867997	yes
XLOC_022646	Peak1	chr9:56201128-56418050	adult_pre	adult_day1	OK	3.31534	5.96332	0.846959	2.2734	0.0005	0.00472658	yes
XLOC_018542	Tgfb1	chr7:25687001-25704996	adult_pre	adult_day1	OK	177.285	318.769	0.846439	2.39476	0.00025	0.00266228	yes
XLOC_003525	Canx	chr11:50293956-50325673	adult_pre	adult_day1	OK	82.8087	148.85	0.846007	2.22898	0.0006	0.00549596	yes
XLOC_022567	Arcn1	chr9:44742143-44767808	adult_pre	adult_day1	OK	44.9914	80.8548	0.845684	2.42974	0.0003	0.00311016	yes
XLOC_015798	Grpel1	chr5:36465184-36484285	adult_pre	adult_day1	OK	8.73363	15.6934	0.845508	1.90966	0.00355	0.0227647	yes
XLOC_007767	Zfp263	chr16:3744098-3750788	adult_pre	adult_day1	OK	22.8382	41.0289	0.845193	2.37261	0.0001	0.00122454	yes
XLOC_001543	Zwint	chr10:72654845-72674964	adult_pre	adult_day1	OK	18.6475	33.4854	0.844551	2.18387	0.0006	0.00549596	yes
XLOC_004284	Sf3b6	chr12:4817607-4827659	adult_pre	adult_day1	OK	52.6668	94.5668	0.844442	2.37178	5e-05	0.000664932	yes
XLOC_009209	Atp6v0c	chr17:24163864-24169429	adult_pre	adult_day1	OK	821.829	1475.63	0.844424	2.17619	0.00105	0.00867997	yes
XLOC_022622	Zc3h12c	chr9:52111984-52168111	adult_pre	adult_day1	OK	1.63442	2.93422	0.844198	1.89976	0.0033	0.0214945	yes
XLOC_014850	Nol9	chr4:152039320-152061494	adult_pre	adult_day1	OK	6.51626	11.698	0.84415	1.99956	0.00175	0.0130773	yes
XLOC_009560	Dpp9	chr17:56186681-56218889	adult_pre	adult_day1	OK	21.7932	39.1195	0.844014	2.30679	0.0003	0.00311016	yes
XLOC_000191	Arpc2	chr1:74236549-74268213	adult_pre	adult_day1	OK	579.314	1039.85	0.843964	2.13916	0.00125	0.00996515	yes
XLOC_021439	Brd7	chr8:88332310-88362191	adult_pre	adult_day1	OK	13.1228	23.5456	0.843376	2.1665	0.00085	0.00730838	yes
XLOC_023386	Hnrnph2	chrX:134601285-134607054	adult_pre	adult_day1	OK	59.8928	107.442	0.843104	2.41436	0.00015	0.00171825	yes
XLOC_012794	Slc23a2	chr2:132052495-132145108	adult_pre	adult_day1	OK	8.86656	15.9025	0.84281	2.35326	0.00045	0.00436502	yes
XLOC_010541	Pi4k2a	chr19:42090434-42122218	adult_pre	adult_day1	OK	34.7553	62.3021	0.842045	2.39705	0.00035	0.00355086	yes
XLOC_011786	Naa20	chr2:145903240-145916425	adult_pre	adult_day1	OK	29.0265	52.0313	0.842008	2.3164	0.0004	0.00397419	yes
XLOC_000162	Eef1b2	chr1:63176830-63180486	adult_pre	adult_day1	OK	26.0756	46.7318	0.841704	2.33054	0.0003	0.00311016	yes
XLOC_013093	Mtfr1	chr3:19187328-19220817	adult_pre	adult_day1	OK	4.29404	7.6924	0.841097	1.97329	0.00165	0.0124906	yes
XLOC_000729	Ccdc115	chr1:34436669-34439672	adult_pre	adult_day1	OK	24.0013	42.9859	0.840755	2.18166	0.00075	0.00660785	yes
XLOC_012291	Rpl35	chr2:38998308-39005131	adult_pre	adult_day1	OK	724.473	1296.19	0.839268	2.36868	0.00025	0.00266228	yes
XLOC_022273	Lrrfip2	chr9:111118110-111225668	adult_pre	adult_day1	OK	11.1257	19.902	0.839023	2.24104	0.00095	0.00800391	yes
XLOC_017463	Atg7	chr6:114643096-114860614	adult_pre	adult_day1	OK	21.518	38.4777	0.838475	2.37626	0.00035	0.00355086	yes
XLOC_005426	Rps23	chr13:90923121-90924732	adult_pre	adult_day1	OK	479.897	858.076	0.838379	2.35544	0.0003	0.00311016	yes
XLOC_007459	Tsta3	chr15:75924682-75929730	adult_pre	adult_day1	OK	20.4361	36.4622	0.835281	1.91233	0.00315	0.0207008	yes
XLOC_000826	Ndufs1	chr1:63114470-63176822	adult_pre	adult_day1	OK	18.8364	33.6058	0.835184	2.25022	0.00075	0.00660785	yes
XLOC_021249	Cnot7	chr8:40492537-40634792	adult_pre	adult_day1	OK	11.4596	20.4439	0.835106	1.77826	0.0096	0.0494141	yes
XLOC_013762	Slc33a1	chr3:63942323-63964733	adult_pre	adult_day1	OK	4.50845	8.04203	0.834928	1.88839	0.0039	0.0245417	yes
XLOC_020073	Nup98	chr7:102119399-102210166	adult_pre	adult_day1	OK	15.9145	28.3732	0.834185	2.29776	0.0005	0.00472658	yes
XLOC_008574	Chd1	chr17:15704966-15772612	adult_pre	adult_day1	OK	7.16575	12.7677	0.833306	2.34237	0.0003	0.00311016	yes
XLOC_008481	Atp5o	chr16:91925222-91931630	adult_pre	adult_day1	OK	123.153	219.383	0.833002	2.30734	0.0003	0.00311016	yes
XLOC_020899	Polr2c	chr8:94857449-94876312	adult_pre	adult_day1	OK	32.6782	58.2108	0.832959	2.14005	0.00105	0.00867997	yes
XLOC_009930	Psmg2	chr18:67641598-67654162	adult_pre	adult_day1	OK	20.873	37.1743	0.832667	2.02224	0.0022	0.0156914	yes
XLOC_020775	Tpm4	chr8:72135291-72153129	adult_pre	adult_day1	OK	179.248	319.174	0.832386	2.26843	0.00075	0.00660785	yes
XLOC_004224	Eif4a3	chr11:119288362-119300043	adult_pre	adult_day1	OK	84.6818	150.643	0.831009	2.36647	0.0003	0.00311016	yes
XLOC_019962	Iqgap1	chr7:80711582-80803331	adult_pre	adult_day1	OK	105.103	186.862	0.830166	2.14411	0.001	0.00834708	yes
XLOC_002042	Aim1	chr10:43950306-44004846	adult_pre	adult_day1	OK	4.58348	8.14849	0.83009	2.11863	0.00145	0.0112098	yes
XLOC_021997	Tle3	chr9:61372365-61418497	adult_pre	adult_day1	OK	16.7632	29.7995	0.829995	2.3083	0.00035	0.00355086	yes
XLOC_023148	Utp14a	chrX:48256933-48285426	adult_pre	adult_day1	OK	6.64213	11.8042	0.829584	1.74981	0.00755	0.0409818	yes
XLOC_021599	Piezo1	chr8:122476142-122551329	adult_pre	adult_day1	OK	17.2136	30.5256	0.826474	2.17093	0.00065	0.00587037	yes
XLOC_009617	Myl12a	chr17:70993792-71002533	adult_pre	adult_day1	OK	185.157	328.259	0.826089	2.34212	0.0003	0.00311016	yes
XLOC_021345	Ccdc124	chr8:70868226-70873490	adult_pre	adult_day1	OK	85.9372	152.353	0.826061	2.05334	0.00165	0.0124906	yes
XLOC_016488	Wdr1	chr5:38526812-38561595	adult_pre	adult_day1	OK	147.423	261.287	0.825678	2.25551	0.0009	0.00767599	yes
XLOC_013596	Bcl10	chr3:145924261-145934364	adult_pre	adult_day1	OK	98.5555	174.636	0.825346	2.35757	0.00035	0.00355086	yes
XLOC_010262	Ppp1ca	chr19:4192173-4201603	adult_pre	adult_day1	OK	254.316	450.425	0.824664	2.18768	0.001	0.00834708	yes
XLOC_018148	Usp5	chr6:124815018-124829447	adult_pre	adult_day1	OK	22.677	40.1426	0.823904	2.26556	0.00045	0.00436502	yes
XLOC_016654	Sec31a	chr5:100361648-100416234	adult_pre	adult_day1	OK	23.6351	41.8356	0.8238	2.33394	0.0007	0.00624213	yes
XLOC_021387	Smarca5	chr8:80699942-80739459	adult_pre	adult_day1	OK	20.5588	36.3881	0.82371	2.36789	0.0004	0.00397419	yes
XLOC_009161	Lnpep	chr17:17527722-17624489	adult_pre	adult_day1	OK	4.80719	8.50556	0.823213	2.15623	0.0008	0.00695651	yes
XLOC_004510	Eif2b2	chr12:85219512-85226628	adult_pre	adult_day1	OK	17.6097	31.1487	0.822802	1.94482	0.00285	0.0191378	yes
XLOC_018329	Rpl28	chr7:4792964-4794547	adult_pre	adult_day1	OK	300.509	531.532	0.822747	2.2609	0.00045	0.00436502	yes
XLOC_021212	Hgsnat	chr8:25944458-25976744	adult_pre	adult_day1	OK	55.153	97.5192	0.822247	2.33738	0.00025	0.00266228	yes
XLOC_008649	Pgp	chr17:24470472-24471596	adult_pre	adult_day1	OK	37.3538	66.0324	0.82192	1.72954	0.00695	0.0385023	yes
XLOC_009950	Rpl17	chr18:75000476-75003381	adult_pre	adult_day1	OK	196.089	346.631	0.821893	2.34339	0.00065	0.00587037	yes
XLOC_010611	Tcf7l2	chr19:55741809-55933655	adult_pre	adult_day1	OK	10.6164	18.7629	0.821583	2.14934	0.00095	0.00800391	yes
XLOC_021391	Zfp330	chr8:82763619-82774126	adult_pre	adult_day1	OK	20.8629	36.8567	0.820988	2.19155	0.00095	0.00800391	yes
XLOC_001052	Tmem183a	chr1:134346096-134361999	adult_pre	adult_day1	OK	12.2171	21.581	0.820854	2.19941	0.0004	0.00397419	yes
XLOC_005253	Pak1ip1	chr13:41001009-41013033	adult_pre	adult_day1	OK	32.9721	58.2423	0.820823	2.20653	0.00075	0.00660785	yes
XLOC_013056	Gmeb2	chr2:181251450-181287966	adult_pre	adult_day1	OK	4.46747	7.87982	0.818704	1.95642	0.0029	0.0194084	yes
XLOC_016180	Crcp	chr5:130029305-130060783	adult_pre	adult_day1	OK	12.6291	22.2749	0.81867	1.94686	0.0026	0.0179028	yes
XLOC_001571	Pofut2	chr10:77259299-77269586	adult_pre	adult_day1	OK	47.3076	83.3855	0.817723	2.30567	0.0007	0.00624213	yes
XLOC_021421	Asna1	chr8:85017930-85025278	adult_pre	adult_day1	OK	32.1357	56.6422	0.817699	2.07469	0.0018	0.013365	yes
XLOC_013729	Ndufc1	chr3:51405478-51408955	adult_pre	adult_day1	OK	150.92	265.992	0.817601	2.05934	0.00165	0.0124906	yes
XLOC_018954	Clpb	chr7:101663767-101790168	adult_pre	adult_day1	OK	4.12447	7.26459	0.816672	1.97963	0.0027	0.0184573	yes
XLOC_013443	Csde1	chr3:103020545-103058189	adult_pre	adult_day1	OK	65.4564	115.277	0.816494	2.32085	0.0003	0.00311016	yes
XLOC_014168	Rpf1	chr3:146506345-146521423	adult_pre	adult_day1	OK	20.3844	35.8912	0.816163	1.92855	0.00295	0.0196845	yes
XLOC_021076	Def8	chr8:123442955-123463899	adult_pre	adult_day1	OK	4.11576	7.24213	0.815255	1.78997	0.00485	0.0291113	yes
XLOC_002782	Gas7	chr11:67532997-67688992	adult_pre	adult_day1	OK	23.9996	42.2269	0.815155	2.29273	0.0003	0.00311016	yes
XLOC_020974	Cyb5b	chr8:107150660-107187470	adult_pre	adult_day1	OK	8.08412	14.2177	0.814521	2.16545	0.0012	0.00966708	yes
XLOC_019512	Bcl3	chr7:19808461-19822755	adult_pre	adult_day1	OK	116.346	204.535	0.813929	2.199	0.00105	0.00867997	yes
XLOC_013208	Gmps	chr3:63976142-64019078	adult_pre	adult_day1	OK	6.57056	11.5358	0.812035	2.20354	0.0011	0.00902496	yes
XLOC_010152	Slc26a2	chr18:61196853-61211596	adult_pre	adult_day1	OK	12.7466	22.3759	0.811836	2.22532	0.0005	0.00472658	yes
XLOC_018601	Yif1b	chr7:29238322-29248467	adult_pre	adult_day1	OK	47.5166	83.4113	0.811812	2.13133	0.00115	0.00935001	yes
XLOC_016834	Rilpl2	chr5:124463264-124478235	adult_pre	adult_day1	OK	74.0118	129.812	0.810597	2.23508	0.00045	0.00436502	yes
XLOC_001645	Adat3,Scamp4	chr10:80602879-80615783	adult_pre	adult_day1	OK	40.2956	70.6702	0.810479	2.152	0.00065	0.00587037	yes
XLOC_021653	Dcun1d5	chr9:7184565-7207031	adult_pre	adult_day1	OK	49.9827	87.6541	0.810392	2.23383	0.00075	0.00660785	yes
XLOC_010241	Mrpl21	chr19:3283046-3292837	adult_pre	adult_day1	OK	19.1646	33.5606	0.808326	1.75016	0.00715	0.0393261	yes
XLOC_002074	Sgpl1	chr10:61098641-61147665	adult_pre	adult_day1	OK	58.1174	101.771	0.808281	2.27982	0.00035	0.00355086	yes
XLOC_010501	Btaf1	chr19:36926078-37014057	adult_pre	adult_day1	OK	5.9228	10.371	0.80821	2.28285	0.00035	0.00355086	yes
XLOC_023622	Rpl39	chrX:37082519-37085184	adult_pre	adult_day1	OK	349.553	612.049	0.808134	2.23869	0.00035	0.00355086	yes
XLOC_016141	Denr	chr5:123907274-123928832	adult_pre	adult_day1	OK	10.6548	18.6494	0.807622	2.11154	0.00135	0.0105867	yes
XLOC_000454	Edem3	chr1:151755373-151822328	adult_pre	adult_day1	OK	3.69461	6.46672	0.807614	2.09172	0.001	0.00834708	yes
XLOC_010671	Gm21992,Rbm14,Rbm4	chr19:4784292-4811634	adult_pre	adult_day1	OK	16.1503	28.2622	0.807314	2.07803	0.00215	0.0153896	yes
XLOC_020243	Copb1	chr7:114215558-114254680	adult_pre	adult_day1	OK	36.6871	64.1936	0.807155	2.31812	0.00045	0.00436502	yes
XLOC_022624	Ddx10	chr9:53098453-53248112	adult_pre	adult_day1	OK	6.26264	10.954	0.806617	2.04661	0.0016	0.012189	yes
XLOC_003382	Ewsr1	chr11:5069686-5099088	adult_pre	adult_day1	OK	119.253	208.54	0.806299	2.1562	0.001	0.00834708	yes
XLOC_020850	Wdr83os	chr8:85080962-85082339	adult_pre	adult_day1	OK	74.1209	129.591	0.806012	2.10215	0.00125	0.00996515	yes
XLOC_009941	Mbd2	chr18:70568291-70626131	adult_pre	adult_day1	OK	58.8181	102.824	0.805847	2.28145	0.00055	0.00511733	yes
XLOC_004213	Usp36	chr11:118259652-118290244	adult_pre	adult_day1	OK	4.82365	8.43016	0.805434	1.93943	0.0028	0.0189148	yes
XLOC_011029	Sephs1	chr2:4881563-4910556	adult_pre	adult_day1	OK	3.45681	6.0406	0.805252	1.98015	0.0022	0.0156914	yes
XLOC_004119	Tex2	chr11:106502138-106612930	adult_pre	adult_day1	OK	5.11732	8.94213	0.80523	1.96169	0.0035	0.0225243	yes
XLOC_010444	Abhd17b	chr19:21653308-21685637	adult_pre	adult_day1	OK	10.3273	18.0423	0.804922	2.12949	0.0013	0.0102616	yes
XLOC_019966	Rps17	chr7:81342732-81345234	adult_pre	adult_day1	OK	468.913	819.166	0.804837	2.29447	0.0005	0.00472658	yes
XLOC_019793	Rps11	chr7:45122387-45124389	adult_pre	adult_day1	OK	777.381	1357.98	0.804772	2.28751	0.00025	0.00266228	yes
XLOC_020939	E2f4	chr8:105297662-105305370	adult_pre	adult_day1	OK	25.4096	44.3748	0.804369	2.15013	0.00095	0.00800391	yes
XLOC_011526	Psmc3	chr2:91054015-91059438	adult_pre	adult_day1	OK	71.4884	124.786	0.803675	2.28552	0.00035	0.00355086	yes
XLOC_023778	Flna	chrX:74223460-74246534	adult_pre	adult_day1	OK	114.851	200.435	0.803371	1.87948	0.0032	0.0209911	yes
XLOC_015420	Nudc	chr4:133532541-133546027	adult_pre	adult_day1	OK	77.2219	134.757	0.803283	2.22463	0.0007	0.00624213	yes
XLOC_002770	Zkscan6	chr11:65807174-65829239	adult_pre	adult_day1	OK	8.50348	14.8387	0.80324	1.78478	0.00625	0.035481	yes
XLOC_001084	Cdc73	chr1:143607498-143702684	adult_pre	adult_day1	OK	7.80542	13.6185	0.803017	2.03254	0.002	0.014512	yes
XLOC_020764	Pgls	chr8:71592183-71596267	adult_pre	adult_day1	OK	95.0638	165.844	0.802861	2.10749	0.00115	0.00935001	yes
XLOC_006064	Chchd1	chr14:20702011-20704425	adult_pre	adult_day1	OK	69.1938	120.647	0.802079	1.91961	0.00325	0.0212186	yes
XLOC_014574	Elovl1	chr4:118428092-118437343	adult_pre	adult_day1	OK	74.1306	129.243	0.801941	2.25396	0.0007	0.00624213	yes
XLOC_019149	Il4ra	chr7:125552281-125579474	adult_pre	adult_day1	OK	71.2846	124.256	0.801648	2.22986	0.00065	0.00587037	yes
XLOC_010668	Rce1	chr19:4622550-4625617	adult_pre	adult_day1	OK	23.0961	40.257	0.801588	1.93668	0.00265	0.0181811	yes
XLOC_015589	Kcnab2	chr4:152390739-152477549	adult_pre	adult_day1	OK	32.2414	56.1803	0.801148	2.26137	0.00045	0.00436502	yes
XLOC_008371	Nit2	chr16:57156664-57167332	adult_pre	adult_day1	OK	8.80183	15.3366	0.801108	1.78932	0.007	0.0387138	yes
XLOC_013016	Ctsz	chr2:174415803-174438992	adult_pre	adult_day1	OK	602.832	1050.23	0.800871	1.98407	0.00245	0.0170921	yes
XLOC_001425	Hdac2	chr10:36974543-37001888	adult_pre	adult_day1	OK	22.6788	39.4992	0.800478	2.21948	0.0009	0.00767599	yes
XLOC_007127	Srebf2	chr15:82147268-82204960	adult_pre	adult_day1	OK	22.6116	39.3777	0.800315	2.21343	0.00045	0.00436502	yes
XLOC_022566	Phldb1	chr9:44686307-44735198	adult_pre	adult_day1	OK	4.0433	7.03937	0.799915	1.66815	0.0089	0.0465696	yes
XLOC_020767	Insl3,Jak3	chr8:71676382-71690577	adult_pre	adult_day1	OK	24.86	43.2722	0.799613	1.79151	0.0017	0.0128072	yes
XLOC_007929	Rpl35a	chr16:33056452-33060188	adult_pre	adult_day1	OK	345.445	601.266	0.799546	2.27476	0.00025	0.00266228	yes
XLOC_017840	Skap2	chr6:51859164-52012549	adult_pre	adult_day1	OK	109.665	190.864	0.799449	2.28987	0.00045	0.00436502	yes
XLOC_020463	Nap1l4	chr7:143513578-143549120	adult_pre	adult_day1	OK	35.6165	61.9694	0.799011	2.27886	0.0006	0.00549596	yes
XLOC_009788	Ik	chr18:36744655-36757639	adult_pre	adult_day1	OK	50.5631	87.9706	0.798939	2.2624	0.0005	0.00472658	yes
XLOC_009920	Sec11c	chr18:65800577-65817657	adult_pre	adult_day1	OK	106.977	186.078	0.798599	2.22466	0.0006	0.00549596	yes
XLOC_003905	Abcc3	chr11:94343294-94392976	adult_pre	adult_day1	OK	27.0516	47.0221	0.797623	2.28287	0.0006	0.00549596	yes
XLOC_007790	Pmm2	chr16:8637706-8657524	adult_pre	adult_day1	OK	22.1462	38.4551	0.796116	2.10548	0.00125	0.00996515	yes
XLOC_002362	Xpot	chr10:121587379-121626316	adult_pre	adult_day1	OK	7.89899	13.7159	0.796104	2.17318	0.0013	0.0102616	yes
XLOC_022035	Rps27l	chr9:66946117-66949509	adult_pre	adult_day1	OK	295.081	511.932	0.794841	2.26189	0.0006	0.00549596	yes
XLOC_000077	Mrpl30	chr1:37890552-37898333	adult_pre	adult_day1	OK	51.475	89.2974	0.794747	2.01426	0.0019	0.0139437	yes
XLOC_001199	Sdhc	chr1:171129156-171150603	adult_pre	adult_day1	OK	61.763	107.123	0.794457	2.19902	0.0008	0.00695651	yes
XLOC_020619	Zfp703	chr8:26977335-26981462	adult_pre	adult_day1	OK	28.9519	50.2038	0.794138	2.16873	0.00065	0.00587037	yes
XLOC_004149	Slc39a11	chr11:113244854-113565815	adult_pre	adult_day1	OK	12.5295	21.7245	0.793994	1.99602	0.00165	0.0124906	yes
XLOC_014993	Sigmar1	chr4:41738492-41741359	adult_pre	adult_day1	OK	37.4924	64.9566	0.792877	2.19683	0.0008	0.00695651	yes
XLOC_019441	Chmp2a	chr7:13032005-13034777	adult_pre	adult_day1	OK	166.66	288.742	0.792873	2.26103	0.0003	0.00311016	yes
XLOC_017434	Itpr1	chr6:108213095-108551116	adult_pre	adult_day1	OK	1.86318	3.22639	0.792154	1.84994	0.006	0.0343924	yes
XLOC_016630	Nup54	chr5:92415539-92435199	adult_pre	adult_day1	OK	9.82022	16.9985	0.791576	1.97305	0.00305	0.0201724	yes
XLOC_015763	Fosl2	chr5:32136471-32157839	adult_pre	adult_day1	OK	48.2982	83.5789	0.791169	2.21697	0.0007	0.00624213	yes
XLOC_020253	Rps15a	chr7:118104375-118116147	adult_pre	adult_day1	OK	9.49086	16.4234	0.791138	2.19179	0.00095	0.00800391	yes
XLOC_021474	Got2	chr8:95864136-95888365	adult_pre	adult_day1	OK	39.5255	68.383	0.790854	2.20569	0.00085	0.00730838	yes
XLOC_018444	Snrpd2	chr7:19149837-19152726	adult_pre	adult_day1	OK	93.0353	160.907	0.790378	1.94098	0.0028	0.0189148	yes
XLOC_001117	Xpr1	chr1:155275656-155417444	adult_pre	adult_day1	OK	3.84591	6.65065	0.790172	2.07052	0.0019	0.0139437	yes
XLOC_019386	Zfp954	chr7:7114682-7121476	adult_pre	adult_day1	OK	15.0592	26.0375	0.789948	2.01768	0.0014	0.0108957	yes
XLOC_006344	Dok2	chr14:70774380-70778494	adult_pre	adult_day1	OK	164.11	283.693	0.789668	2.20907	0.0007	0.00624213	yes
XLOC_006589	Gch1	chr14:47153894-47189402	adult_pre	adult_day1	OK	42.3955	73.2777	0.789465	2.26356	0.0004	0.00397419	yes
XLOC_009034	Lpin2	chr17:71183977-71249818	adult_pre	adult_day1	OK	14.925	25.7946	0.789342	2.1559	0.00095	0.00800391	yes
XLOC_022246	Shisa5	chr9:109038566-109057792	adult_pre	adult_day1	OK	220.507	381.072	0.789239	2.17134	0.00105	0.00867997	yes
XLOC_017683	Shfm1	chr6:6558274-6578658	adult_pre	adult_day1	OK	640.206	1106.01	0.788757	2.23863	0.0005	0.00472658	yes
XLOC_011369	Ssb	chr2:69861561-69885615	adult_pre	adult_day1	OK	33.0428	57.0534	0.787978	2.13531	0.00115	0.00935001	yes
XLOC_023204	Mtmr1	chrX:71364759-71419196	adult_pre	adult_day1	OK	5.59139	9.65326	0.78781	2.07671	0.00105	0.00867997	yes
XLOC_010868	Ermp1	chr19:29609882-29648420	adult_pre	adult_day1	OK	5.0077	8.64412	0.787571	2.01929	0.0014	0.0108957	yes
XLOC_002950	Poldip2	chr11:78512295-78522736	adult_pre	adult_day1	OK	13.4418	23.1953	0.787107	1.92116	0.0035	0.0225243	yes
XLOC_013948	Tars2	chr3:95739973-95754977	adult_pre	adult_day1	OK	11.4441	19.7447	0.786864	1.92873	0.00375	0.023789	yes
XLOC_009942	Mex3c	chr18:73572704-73592578	adult_pre	adult_day1	OK	12.3206	21.2537	0.78664	2.16081	0.0012	0.00966708	yes
XLOC_013795	Rapgef2	chr3:79062528-79145875	adult_pre	adult_day1	OK	7.45296	12.8536	0.786284	2.09415	0.00105	0.00867997	yes
XLOC_002989	Ap2b1	chr11:83302696-83405033	adult_pre	adult_day1	OK	15.3809	26.5198	0.785927	2.22684	0.0005	0.00472658	yes
XLOC_023848	Il2rg	chrX:101264384-101268255	adult_pre	adult_day1	OK	80.1795	138.218	0.785635	2.19916	0.0008	0.0069565	yes
XLOC_019644	Mrps12	chr7:28739640-28741781	adult_pre	adult_day1	OK	40.6626	70.0686	0.785067	1.70706	0.0082	0.0437325	yes
XLOC_004785	Acp1	chr12:30884323-30911612	adult_pre	adult_day1	OK	7.7753	13.3971	0.784953	2.07273	0.00125	0.00996515	yes
XLOC_004564	Ubr7	chr12:102757974-102777701	adult_pre	adult_day1	OK	3.76918	6.49256	0.784535	1.71865	0.00765	0.041431	yes
XLOC_010732	Fermt3	chr19:6996130-7019469	adult_pre	adult_day1	OK	165.115	284.218	0.783525	2.20708	0.00065	0.00587037	yes
XLOC_004477	Susd6	chr12:80790531-80880833	adult_pre	adult_day1	OK	32.3964	55.7511	0.783167	2.27886	0.0007	0.00624213	yes
XLOC_014338	Nans	chr4:46489328-46503438	adult_pre	adult_day1	OK	24.5157	42.1778	0.782779	2.00007	0.002	0.014512	yes
XLOC_011425	Zc3h15	chr2:83644577-83664616	adult_pre	adult_day1	OK	18.6749	32.128	0.78273	2.08344	0.00155	0.0118759	yes
XLOC_006474	Mrps16	chr14:20391230-20393555	adult_pre	adult_day1	OK	41.6709	71.654	0.782006	1.71926	0.0074	0.0403439	yes
XLOC_003162	Mlx	chr11:101087289-101095435	adult_pre	adult_day1	OK	18.1353	31.1798	0.781814	2.01129	0.0021	0.0150917	yes
XLOC_009521	Prickle4,Tomm6	chr17:47686644-47694736	adult_pre	adult_day1	OK	85.8951	147.674	0.781766	1.9719	0.00265	0.0181811	yes
XLOC_005505	Mocs2	chr13:114818236-114829420	adult_pre	adult_day1	OK	7.83527	13.4698	0.781673	1.85059	0.00455	0.0277311	yes
XLOC_010941	Chuk	chr19:44073333-44107477	adult_pre	adult_day1	OK	11.7097	20.1229	0.781129	2.17605	0.00105	0.00867997	yes
XLOC_009683	Cul2	chr18:3383224-3436700	adult_pre	adult_day1	OK	6.50539	11.1768	0.780801	2.07568	0.00155	0.0118759	yes
XLOC_016126	Arpc3	chr5:122391927-122406178	adult_pre	adult_day1	OK	363.795	624.808	0.780285	2.21718	0.0006	0.00549596	yes
XLOC_018408	Ap2s1	chr7:16738443-16749290	adult_pre	adult_day1	OK	197.21	338.662	0.780112	2.2169	0.0006	0.00549596	yes
XLOC_010100	Yipf5	chr18:40204864-40219399	adult_pre	adult_day1	OK	10.3648	17.7855	0.779004	2.02413	0.0014	0.0108957	yes
XLOC_006594	Exoc5	chr14:49012143-49087723	adult_pre	adult_day1	OK	13.5276	23.2026	0.778378	2.04828	0.00165	0.0124906	yes
XLOC_010570	Pprc1	chr19:46056538-46072909	adult_pre	adult_day1	OK	8.59429	14.74	0.778284	2.01923	0.00185	0.0136518	yes
XLOC_013235	Ppid	chr3:79591388-79603650	adult_pre	adult_day1	OK	12.2241	20.9654	0.778282	1.92459	0.0037	0.0235381	yes
XLOC_014888	Cpsf3l	chr4:155869566-155891762	adult_pre	adult_day1	OK	16.8193	28.8453	0.778221	1.73999	0.00715	0.0393261	yes
XLOC_007123	Xrcc6	chr15:82016368-82040084	adult_pre	adult_day1	OK	8.37098	14.3534	0.77792	1.71737	0.0076	0.0412098	yes
XLOC_000120	Coq10b	chr1:55052769-55072702	adult_pre	adult_day1	OK	54.6774	93.7376	0.777684	2.19638	0.00065	0.00587037	yes
XLOC_002965	Zfp207	chr11:80383278-80405873	adult_pre	adult_day1	OK	37.7786	64.7476	0.777258	2.20874	0.0004	0.00397419	yes
XLOC_001548	Specc1l	chr10:75212072-75312400	adult_pre	adult_day1	OK	14.2266	24.3794	0.777078	2.21148	0.0004	0.00397419	yes
XLOC_007865	Ap2m1	chr16:20535479-20544909	adult_pre	adult_day1	OK	122.958	210.701	0.777034	2.15285	0.0008	0.00695651	yes
XLOC_001659	Map2k2	chr10:81105946-81124697	adult_pre	adult_day1	OK	48.8501	83.7011	0.776884	2.18219	0.0013	0.0102616	yes
XLOC_005378	Med10	chr13:69809881-69816094	adult_pre	adult_day1	OK	41.9301	71.8414	0.776829	1.92355	0.00365	0.0232899	yes
XLOC_016107	Ddx54	chr5:120613129-120634235	adult_pre	adult_day1	OK	33.413	57.2388	0.776585	2.20675	0.0005	0.00472658	yes
XLOC_009756	Wdr36	chr18:32663641-32866420	adult_pre	adult_day1	OK	12.5382	21.4733	0.776213	1.9177	0.00285	0.0191378	yes
XLOC_022674	Arih1	chr9:59388553-59486374	adult_pre	adult_day1	OK	9.26002	15.8517	0.775549	2.02883	0.00175	0.0130773	yes
XLOC_007103	Mief1	chr15:80234079-80253371	adult_pre	adult_day1	OK	3.98438	6.8165	0.774674	1.87508	0.00345	0.0222622	yes
XLOC_019954	Cib1	chr7:80227155-80232805	adult_pre	adult_day1	OK	64.6699	110.637	0.77467	2.08455	0.0015	0.0115591	yes
XLOC_020719	Atp6v1b2	chr8:69037707-69113717	adult_pre	adult_day1	OK	78.7671	134.743	0.774548	2.20994	0.0005	0.00472658	yes
XLOC_018101	Bms1	chr6:118383380-118419417	adult_pre	adult_day1	OK	6.42327	10.9863	0.774327	1.9278	0.00375	0.023789	yes
XLOC_020906	Usb1	chr8:95332283-95347513	adult_pre	adult_day1	OK	23.3997	40.0222	0.774309	2.02816	0.00175	0.0130773	yes
XLOC_019101	1110004F10Rik	chr7:116093379-116105210	adult_pre	adult_day1	OK	42.2852	72.3149	0.77414	2.16443	0.0005	0.00472658	yes
XLOC_012948	Sdc4	chr2:164424246-164443188	adult_pre	adult_day1	OK	69.5932	119.005	0.774007	2.19665	0.00055	0.00511733	yes
XLOC_002253	Hsp90b1	chr10:86690840-86705444	adult_pre	adult_day1	OK	275.582	471.141	0.773676	1.98215	0.0029	0.0194084	yes
XLOC_005057	2010107E04Rik	chr12:111961375-111966977	adult_pre	adult_day1	OK	284.51	486.171	0.772984	2.15792	0.0013	0.0102616	yes
XLOC_008098	Ets2	chr16:95702406-95721049	adult_pre	adult_day1	OK	165.668	283.086	0.772945	2.05056	0.00125	0.00996515	yes
XLOC_023008	Gripap1	chrX:7789992-7820567	adult_pre	adult_day1	OK	23.9195	40.8656	0.772697	2.06116	0.0013	0.0102616	yes
XLOC_018171	Ndufa9	chr6:126821862-126849144	adult_pre	adult_day1	OK	56.4891	96.5054	0.772638	2.13057	0.00075	0.00660785	yes
XLOC_018947	Rab6a	chr7:100549116-100641268	adult_pre	adult_day1	OK	30.0904	51.3848	0.772037	2.03942	0.0019	0.0139437	yes
XLOC_002154	Pwp2	chr10:78170909-78185149	adult_pre	adult_day1	OK	5.17666	8.84004	0.77203	1.81837	0.00425	0.026258	yes
XLOC_005834	Uqcrb	chr13:66900620-66905350	adult_pre	adult_day1	OK	298.894	510.251	0.771574	2.2242	0.0006	0.00549596	yes
XLOC_002264	Gas2l3	chr10:89408822-89443967	adult_pre	adult_day1	OK	5.15443	8.79879	0.771493	2.11164	0.00085	0.00730838	yes
XLOC_017999	Cnbp	chr6:87842614-87851106	adult_pre	adult_day1	OK	164.668	281.082	0.771429	2.12072	0.00125	0.00996515	yes
XLOC_020492	Stxbp2	chr8:3631159-3643644	adult_pre	adult_day1	OK	40.911	69.8331	0.771423	2.20889	0.0006	0.00549596	yes
XLOC_001260	Psen2	chr1:180227003-180256300	adult_pre	adult_day1	OK	13.0696	22.3091	0.771415	1.8276	0.0046	0.0279224	yes
XLOC_007245	Atg101	chr15:101284300-101290934	adult_pre	adult_day1	OK	38.7004	66.0337	0.770855	1.9394	0.0022	0.0156914	yes
XLOC_014625	Gnl2	chr4:125030013-125065657	adult_pre	adult_day1	OK	16.0615	27.4027	0.770714	2.02036	0.00155	0.0118759	yes
XLOC_013271	Mef2d	chr3:88142394-88169167	adult_pre	adult_day1	OK	26.4027	44.9951	0.76908	2.06416	0.001	0.00834708	yes
XLOC_002129	Smarcb1	chr10:75896768-75921614	adult_pre	adult_day1	OK	30.5499	52.053	0.768812	2.02253	0.0023	0.0162757	yes
XLOC_017877	Vopp1	chr6:57752263-57825125	adult_pre	adult_day1	OK	10.9346	18.6281	0.768578	2.01953	0.0023	0.0162757	yes
XLOC_002566	Sh3pxd2b	chr11:32347810-32428183	adult_pre	adult_day1	OK	6.82432	11.6209	0.767971	2.05626	0.00165	0.0124906	yes
XLOC_007350	Azin1	chr15:38487429-38519266	adult_pre	adult_day1	OK	25.5774	43.5336	0.767262	2.16717	0.00115	0.00935001	yes
XLOC_000733	Uggt1	chr1:36140027-36244302	adult_pre	adult_day1	OK	13.6896	23.2986	0.767165	2.19502	0.0005	0.00472658	yes
XLOC_002341	Cpsf6	chr10:117344667-117376973	adult_pre	adult_day1	OK	7.16155	12.1869	0.766991	2.16511	0.00085	0.00730838	yes
XLOC_004947	0610007P14Rik	chr12:85815454-85824545	adult_pre	adult_day1	OK	14.3979	24.4954	0.766656	1.73912	0.00715	0.0393261	yes
XLOC_008737	Cdkn1a	chr17:29090985-29100722	adult_pre	adult_day1	OK	317.728	540.447	0.766363	1.96221	0.0028	0.0189148	yes
XLOC_021543	Ddx19b	chr8:111003185-111031751	adult_pre	adult_day1	OK	1.53194	2.60572	0.76632	1.68561	0.0097	0.0498363	yes
XLOC_006727	Nupl1	chr14:60219467-60251378	adult_pre	adult_day1	OK	15.2564	25.9462	0.766109	1.49488	0.0072	0.0395227	yes
XLOC_011684	Sqrdl	chr2:122765358-122809551	adult_pre	adult_day1	OK	43.6387	74.2003	0.765817	2.16226	0.00125	0.00996515	yes
XLOC_003765	Pafah1b1	chr11:74673948-74724384	adult_pre	adult_day1	OK	8.82383	15.0028	0.765759	2.18497	0.00035	0.00355086	yes
XLOC_002158	Rrp1	chr10:78400361-78413043	adult_pre	adult_day1	OK	86.9048	147.715	0.765305	2.19411	0.00075	0.00660785	yes
XLOC_021638	Irf2bp2	chr8:126588295-126593436	adult_pre	adult_day1	OK	46.6238	79.2459	0.765272	2.16581	0.00045	0.00436502	yes
XLOC_004346	Nampt	chr12:32820334-32853369	adult_pre	adult_day1	OK	11.3898	19.3566	0.765077	1.95004	0.0026	0.0179028	yes
XLOC_009638	Cebpz	chr17:78916498-78937070	adult_pre	adult_day1	OK	8.30823	14.1156	0.76468	1.92013	0.00375	0.023789	yes
XLOC_015702	Abcb8	chr5:24394155-24409947	adult_pre	adult_day1	OK	7.3769	12.531	0.764412	1.72534	0.0089	0.0465696	yes
XLOC_014758	Emc1	chr4:139352586-139378735	adult_pre	adult_day1	OK	12.1872	20.7001	0.764266	2.13674	0.001	0.00834708	yes
XLOC_000271	Ugt1a1,Ugt1a10,Ugt1a2,Ugt1a5,Ugt1a6a,Ugt1a6b,Ugt1a7c,Ugt1a9	chr1:88055410-88220002	adult_pre	adult_day1	OK	36.3222	61.6641	0.763578	2.0765	0.0014	0.0108957	yes
XLOC_014046	Gnai3	chr3:108107274-108146152	adult_pre	adult_day1	OK	44.1602	74.9461	0.763107	2.1773	0.00095	0.00800391	yes
XLOC_012356	Slc25a12	chr2:71274294-71367554	adult_pre	adult_day1	OK	12.6274	21.4269	0.762864	2.00686	0.0015	0.0115591	yes
XLOC_015050	Tex10	chr4:48279759-48473422	adult_pre	adult_day1	OK	6.6275	11.2439	0.762606	1.77313	0.0072	0.0395227	yes
XLOC_021594	Cyba	chr8:122424770-122432940	adult_pre	adult_day1	OK	1164.69	1975.03	0.761924	2.10002	0.00115	0.00935001	yes
XLOC_017057	Capza2	chr6:17637097-17666536	adult_pre	adult_day1	OK	251.209	425.801	0.76129	1.99175	0.0026	0.0179028	yes
XLOC_007554	Phf5a	chr15:81864515-81871892	adult_pre	adult_day1	OK	14.992	25.3972	0.760475	1.91985	0.00285	0.0191378	yes
XLOC_017693	Ndufa4	chr6:11900372-11907446	adult_pre	adult_day1	OK	267.191	452.526	0.760127	2.2139	0.0008	0.00695651	yes
XLOC_002027	Gtf3c6	chr10:40249202-40257665	adult_pre	adult_day1	OK	16.5468	28.0099	0.759386	1.66734	0.0091	0.0473615	yes
XLOC_013576	Adh5	chr3:138437199-138455499	adult_pre	adult_day1	OK	35.6709	60.3636	0.758934	2.07117	0.0012	0.00966708	yes
XLOC_000366	Ubxn4	chr1:128244180-128279377	adult_pre	adult_day1	OK	16.297	27.5654	0.75825	2.1004	0.00135	0.0105867	yes
XLOC_000909	Pid1	chr1:84036292-84284645	adult_pre	adult_day1	OK	135.843	229.765	0.758215	2.07599	0.00135	0.0105867	yes
XLOC_002010	Rwdd1	chr10:33996554-34019616	adult_pre	adult_day1	OK	42.4676	71.8284	0.758193	1.95042	0.00325	0.0212186	yes
XLOC_019074	Eif3f	chr7:108934414-108941942	adult_pre	adult_day1	OK	39.6105	66.9819	0.757889	2.09392	0.00125	0.00996515	yes
XLOC_020986	Ap1g1	chr8:109778582-109864209	adult_pre	adult_day1	OK	9.31401	15.7479	0.757689	2.14517	0.0009	0.00767599	yes
XLOC_016155	Atp6v0a2	chr5:124629051-124724455	adult_pre	adult_day1	OK	10.8704	18.3745	0.757302	2.08016	0.00135	0.0105867	yes
XLOC_011981	Cebpb	chr2:167688914-167690432	adult_pre	adult_day1	OK	4627.54	7821.31	0.757165	1.76933	0.0064	0.0361106	yes
XLOC_002735	Alkbh5	chr11:60537682-60558512	adult_pre	adult_day1	OK	9.59594	16.2161	0.756929	2.09615	0.0015	0.0115591	yes
XLOC_010675	Dpp3	chr19:4907228-4928287	adult_pre	adult_day1	OK	33.7695	57.0556	0.756649	2.09722	0.00125	0.00996515	yes
XLOC_014991	Dctn3	chr4:41714797-41723163	adult_pre	adult_day1	OK	84.1909	142.202	0.756208	2.0421	0.00125	0.00996515	yes
XLOC_023571	Med14	chrX:12675370-12761973	adult_pre	adult_day1	OK	5.10662	8.62308	0.755833	1.91145	0.003	0.0199406	yes
XLOC_009578	Gtf2f1	chr17:57003401-57011288	adult_pre	adult_day1	OK	37.8313	63.8586	0.755303	2.01128	0.0019	0.0139437	yes
XLOC_015232	Rnf11	chr4:109452856-109476505	adult_pre	adult_day1	OK	21.6629	36.5639	0.755194	2.09178	0.00175	0.0130773	yes
XLOC_014875	Gnb1	chr4:155491360-155559269	adult_pre	adult_day1	OK	136.565	230.434	0.754769	2.07351	0.0013	0.0102616	yes
XLOC_018262	Arhgdib	chr6:136923660-136941899	adult_pre	adult_day1	OK	402.818	679.693	0.754755	2.03682	0.00135	0.0105867	yes
XLOC_014849	Klhl21	chr4:152008890-152017677	adult_pre	adult_day1	OK	9.11258	15.3725	0.754424	1.97838	0.00235	0.0165483	yes
XLOC_002358	Lemd3	chr10:120923410-120979330	adult_pre	adult_day1	OK	3.35838	5.66422	0.754113	1.90433	0.00445	0.0272368	yes
XLOC_019633	Timm50	chr7:28305825-28312046	adult_pre	adult_day1	OK	35.2144	59.3805	0.753824	1.92439	0.00235	0.0165483	yes
XLOC_006424	Rap2a	chr14:120478460-120507192	adult_pre	adult_day1	OK	15.7538	26.5646	0.753808	2.10022	0.00125	0.00996515	yes
XLOC_013192	Selt	chr3:58576657-58593546	adult_pre	adult_day1	OK	3.55479	5.99072	0.752964	1.86187	0.0036	0.023028	yes
XLOC_010837	Ostf1	chr19:18580363-18631813	adult_pre	adult_day1	OK	129.839	218.627	0.751753	2.14453	0.0012	0.00966708	yes
XLOC_018448	Opa3	chr7:19228388-19246817	adult_pre	adult_day1	OK	26.2855	44.2532	0.751512	2.04869	0.00175	0.0130773	yes
XLOC_011016	Csf2ra	chr19:61224401-61228418	adult_pre	adult_day1	OK	297.719	501.111	0.75118	2.10541	0.00145	0.0112098	yes
XLOC_007513	Rac2	chr15:78559168-78572783	adult_pre	adult_day1	OK	106.115	178.587	0.750993	2.11163	0.00095	0.00800391	yes
XLOC_009351	Pfdn6	chr17:33938908-33940343	adult_pre	adult_day1	OK	43.0269	72.3816	0.750384	1.71586	0.0068	0.0378811	yes
XLOC_007927	Fyttd1	chr16:32877783-32908963	adult_pre	adult_day1	OK	5.61826	9.45038	0.750247	1.98449	0.0026	0.0179028	yes
XLOC_001145	Suco	chr1:161816111-161876661	adult_pre	adult_day1	OK	4.67159	7.85514	0.749724	2.01419	0.00135	0.0105867	yes
XLOC_013846	Slc25a44	chr3:88410493-88425141	adult_pre	adult_day1	OK	7.82112	13.1508	0.749708	1.85102	0.0053	0.031199	yes
XLOC_005960	Slc30a5	chr13:100802647-100833427	adult_pre	adult_day1	OK	16.8778	28.3628	0.748872	2.07019	0.00185	0.0136518	yes
[truncated: 22,139 more rows]

## Sheet: Adult_day4 vs day1
gene_id	gene	locus	sample_1	sample_2	status	value_1	value_2	log2.fold_change.	test_stat	p_value	q_value	significant
XLOC_000054	1700001G17Rik	chr1:33669823-33670712	adult_day1	adult_day4	OK	0	0.678768	Inf	NA	0.00125	0.00996515	yes
XLOC_005592	Hist1h2ag	chr13:22042477-22042949	adult_day1	adult_day4	OK	0	1.69717	Inf	NA	0.00225	0.0159721	yes
XLOC_006319	Adra1a	chr14:66635250-66771168	adult_day1	adult_day4	OK	0	1.01746	Inf	NA	5e-05	0.000664932	yes
XLOC_010250	Aldh3b2	chr19:3972327-3981665	adult_day1	adult_day4	OK	0	1.06212	Inf	NA	5e-05	0.000664932	yes
XLOC_016178	Nupr1l	chr5:129908539-129911281	adult_day1	adult_day4	OK	0	1.72691	Inf	NA	0.0005	0.00472658	yes
XLOC_019327	Oscar	chr7:3609814-3616157	adult_day1	adult_day4	OK	0	0.616968	Inf	NA	5e-05	0.000664932	yes
XLOC_021068	Spata33	chr8:123212857-123222045	adult_day1	adult_day4	OK	0	0.461397	Inf	NA	0.0072	0.0395227	yes
XLOC_024041	Kdm5d	chrY:897787-943811	adult_day1	adult_day4	OK	0	1.66049	Inf	NA	5e-05	0.000664932	yes
XLOC_024042	Eif2s3y	chrY:1010611-1028598	adult_day1	adult_day4	OK	0	18.7015	Inf	NA	5e-05	0.000664932	yes
XLOC_024085	Uty	chrY:1097143-1245738	adult_day1	adult_day4	OK	0	1.59804	Inf	NA	5e-05	0.000664932	yes
XLOC_024086	Ddx3y	chrY:1260714-1286613	adult_day1	adult_day4	OK	0	10.0984	Inf	NA	5e-05	0.000664932	yes
XLOC_012161	Fcna	chr2:25624666-25627974	adult_day1	adult_day4	OK	8.86653	255.6	4.84937	9.52545	5e-05	0.000664932	yes
XLOC_013384	Ctsk	chr3:95499209-95509387	adult_day1	adult_day4	OK	1.93574	41.3365	4.41646	7.13801	5e-05	0.000664932	yes
XLOC_014005	Olfml3	chr3:103735393-103738001	adult_day1	adult_day4	OK	1.32299	26.2176	4.30866	5.9967	5e-05	0.000664932	yes
XLOC_007100	Syngr1	chr15:80091333-80119501	adult_day1	adult_day4	OK	6.88851	135.252	4.29532	6.66087	5e-05	0.000664932	yes
XLOC_019137	Plk1	chr7:122159436-122169875	adult_day1	adult_day4	OK	0.282114	5.12559	4.18337	3.55478	0.00035	0.00355086	yes
XLOC_022732	Ccnb2	chr9:70407688-70421554	adult_day1	adult_day4	OK	1.34028	21.1055	3.97701	5.46255	5e-05	0.000664932	yes
XLOC_020596	Thsd1	chr8:22227302-22261332	adult_day1	adult_day4	OK	0.0294991	0.458913	3.95948	1.97119	0.00385	0.0243248	yes
XLOC_013828	Fcrls	chr3:87250964-87263524	adult_day1	adult_day4	OK	15.6249	242.438	3.9557	9.92367	5e-05	0.000664932	yes
XLOC_010790	Ms4a7	chr19:11321038-11336146	adult_day1	adult_day4	OK	33.7495	516.26	3.93516	9.47932	5e-05	0.000664932	yes
XLOC_009205	Prss22	chr17:23993533-23998100	adult_day1	adult_day4	OK	0.982474	13.9409	3.82676	3.97183	5e-05	0.000664932	yes
XLOC_002975	Ccl8	chr11:82115184-82116799	adult_day1	adult_day4	OK	22.8582	317.179	3.79451	7.67655	5e-05	0.000664932	yes
XLOC_011223	Phyhd1	chr2:30266202-30282149	adult_day1	adult_day4	OK	1.72273	23.1363	3.74739	5.14535	5e-05	0.000664932	yes
XLOC_021956	Cspg4	chr9:56865103-56899870	adult_day1	adult_day4	OK	0.0905349	1.16969	3.69151	3.26182	0.0017	0.0128072	yes
XLOC_010206	Lipg	chr18:74939321-74961263	adult_day1	adult_day4	OK	0.110806	1.34179	3.59805	2.92511	0.00065	0.00587037	yes
XLOC_012962	Pltp	chr2:164830729-164857708	adult_day1	adult_day4	OK	67.4269	786.541	3.54413	2.81905	0.0023	0.0162757	yes
XLOC_021283	Neil3	chr8:53586866-53639065	adult_day1	adult_day4	OK	0.151548	1.75735	3.53555	2.99774	0.00145	0.0112098	yes
XLOC_015009	Cd72	chr4:43442276-43454626	adult_day1	adult_day4	OK	11.1839	120.526	3.42985	5.39565	5e-05	0.000664932	yes
XLOC_021907	Cadm1	chr9:47530351-47853385	adult_day1	adult_day4	OK	1.48615	15.8265	3.41269	7.02002	5e-05	0.000664932	yes
XLOC_001004	Marco	chr1:120474537-120505084	adult_day1	adult_day4	OK	5.05661	52.1856	3.36741	6.1589	5e-05	0.000664932	yes
XLOC_003312	Birc5	chr11:117849236-117855743	adult_day1	adult_day4	OK	4.70252	47.5565	3.33814	5.05781	5e-05	0.000664932	yes
XLOC_001711	Igf1	chr10:87859055-87937047	adult_day1	adult_day4	OK	1.8479	18.3034	3.30816	3.62076	5e-05	0.000664932	yes
XLOC_013075	C030034L19Rik	chr3:9403077-9413903	adult_day1	adult_day4	OK	0.10132	0.971395	3.26114	2.762	0.0035	0.0225243	yes
XLOC_001926	Ulbp1	chr10:7444872-7473477	adult_day1	adult_day4	OK	0.250137	2.39232	3.25762	2.895	0.00365	0.0232899	yes
XLOC_017214	Gpnmb	chr6:49036517-49058182	adult_day1	adult_day4	OK	11.5753	109.453	3.24118	7.74448	5e-05	0.000664932	yes
XLOC_008375	Col8a1	chr16:57624255-57754737	adult_day1	adult_day4	OK	0.0596168	0.559342	3.22994	2.61684	0.00215	0.0153896	yes
XLOC_016627	Cxcl9	chr5:92321330-92328079	adult_day1	adult_day4	OK	0.089386	0.828277	3.21199	2.44875	0.0037	0.0235381	yes
XLOC_011957	Ube2c	chr2:164769928-164772902	adult_day1	adult_day4	OK	3.09367	28.3432	3.19561	4.2389	5e-05	0.000664932	yes
XLOC_014751	Pla2g2d	chr4:138775734-138782143	adult_day1	adult_day4	OK	0.181565	1.66034	3.19292	2.4788	0.00305	0.0201724	yes
XLOC_010920	Arhgap19	chr19:41766587-41802084	adult_day1	adult_day4	OK	1.17478	10.7202	3.18987	6.66711	5e-05	0.000664932	yes
XLOC_005817	Fbp1	chr13:62864752-62888282	adult_day1	adult_day4	OK	0.306039	2.79069	3.18884	2.61645	0.0024	0.0168182	yes
XLOC_017536	Cdca3	chr6:124830175-124833701	adult_day1	adult_day4	OK	1.21982	11.1066	3.18668	3.80225	5e-05	0.000664932	yes
XLOC_011384	Itga6	chr2:71389259-71903858	adult_day1	adult_day4	OK	3.46457	31.2708	3.17407	4.5516	5e-05	0.000664932	yes
XLOC_009033	Myom1	chr17:71019556-71126856	adult_day1	adult_day4	OK	0.120408	1.08124	3.16668	2.70032	0.0032	0.0209911	yes
XLOC_015012	Arhgef39	chr4:43496143-43499660	adult_day1	adult_day4	OK	0.489796	4.31354	3.13862	2.74582	0.00355	0.0227647	yes
XLOC_013629	Depdc1a	chr3:159495432-159529955	adult_day1	adult_day4	OK	0.0888712	0.771453	3.11779	2.58231	0.0039	0.0245417	yes
XLOC_009364	H2-Ea-ps	chr17:34342211-34344645	adult_day1	adult_day4	OK	43.9763	357.338	3.02249	6.03631	5e-05	0.000664932	yes
XLOC_012783	Adam33	chr2:131050816-131063814	adult_day1	adult_day4	OK	0.122255	0.992292	3.02087	2.19074	0.0021	0.0150917	yes
XLOC_018151	Gpr162	chr6:124858444-124863917	adult_day1	adult_day4	OK	0.197166	1.52774	2.95392	2.30103	0.00625	0.035481	yes
XLOC_010062	Cdc25c	chr18:34732994-34751533	adult_day1	adult_day4	OK	0.12484	0.966977	2.9534	2.16998	0.00635	0.0358904	yes
XLOC_007707	Smagp	chr15:100621339-100636940	adult_day1	adult_day4	OK	5.68387	43.8082	2.94626	4.52259	5e-05	0.000664932	yes
XLOC_001184	Nuf2	chr1:169497933-169531464	adult_day1	adult_day4	OK	0.43751	3.34326	2.93387	3.46984	5e-05	0.000664932	yes
XLOC_015660	Abcb4	chr5:8893720-8959226	adult_day1	adult_day4	OK	0.320542	2.43859	2.92746	3.35735	0.00015	0.00171825	yes
XLOC_006788	Sorbs3	chr14:70180467-70207671	adult_day1	adult_day4	OK	1.62485	12.3562	2.92686	4.61434	5e-05	0.000664932	yes
XLOC_004086	Kif18b	chr11:102905518-102925124	adult_day1	adult_day4	OK	0.214335	1.59926	2.89946	2.53546	0.00645	0.0363415	yes
XLOC_019159	Gdpd3	chr7:126766413-126775645	adult_day1	adult_day4	OK	2.33848	17.0616	2.86711	3.41644	0.0001	0.00122454	yes
XLOC_021660	Mmp27	chr9:7571457-7581393	adult_day1	adult_day4	OK	0.229567	1.63487	2.83219	2.30832	0.00615	0.0350348	yes
XLOC_009387	Msh5	chr17:35028604-35046745	adult_day1	adult_day4	OK	0.295976	2.08549	2.81683	2.40902	0.00065	0.00587037	yes
XLOC_006313	Pbk	chr14:65805910-65817822	adult_day1	adult_day4	OK	0.714962	5.01543	2.81043	3.36417	5e-05	0.000664932	yes
XLOC_022670	Cd276	chr9:58524299-58540940	adult_day1	adult_day4	OK	2.55359	17.8566	2.80587	5.71143	5e-05	0.000664932	yes
XLOC_018779	Nav2	chr7:48959072-49610088	adult_day1	adult_day4	OK	0.24037	1.67015	2.79664	3.61265	0.0001	0.00122454	yes
XLOC_006757	Esco2	chr14:65819026-65833969	adult_day1	adult_day4	OK	0.119424	0.822087	2.7832	2.3721	0.00785	0.0422474	yes
XLOC_005959	Ccnb1	chr13:100778738-100786486	adult_day1	adult_day4	OK	0.948766	6.45951	2.7673	4.53911	5e-05	0.000664932	yes
XLOC_003489	Hmmr	chr11:40701387-40733437	adult_day1	adult_day4	OK	0.368724	2.50127	2.76205	3.64281	5e-05	0.000664932	yes
XLOC_011907	Lbp	chr2:158306492-158332852	adult_day1	adult_day4	OK	4.50572	30.1175	2.74077	5.63659	5e-05	0.000664932	yes
XLOC_021337	Gdf15	chr8:70629393-70631635	adult_day1	adult_day4	OK	8.62378	57.5419	2.73822	4.30102	5e-05	0.000664932	yes
XLOC_000439	Aspm	chr1:139454772-139494088	adult_day1	adult_day4	OK	0.0928814	0.617853	2.7338	2.85833	0.0018	0.013365	yes
XLOC_016539	Apbb2	chr5:66298724-66618817	adult_day1	adult_day4	OK	0.213337	1.41814	2.7328	3.26735	5e-05	0.000664932	yes
XLOC_005454	Gm5086	chr13:97559999-97583994	adult_day1	adult_day4	OK	0.946887	6.29359	2.73262	3.23504	0.00025	0.00266228	yes
XLOC_020156	Prkcdbp	chr7:105480615-105482197	adult_day1	adult_day4	OK	0.726966	4.82859	2.73164	2.11256	0.0076	0.0412098	yes
XLOC_009621	Ndc80	chr17:71496099-71526857	adult_day1	adult_day4	OK	0.598395	3.94702	2.72159	3.30361	0.0005	0.00472658	yes
XLOC_010492	Ifit2	chr19:34550693-34576534	adult_day1	adult_day4	OK	0.347987	2.27297	2.70747	3.92447	5e-05	0.000664932	yes
XLOC_021937	Sln	chr9:53850250-53853849	adult_day1	adult_day4	OK	1.20377	7.82359	2.70026	2.2465	0.00835	0.0443225	yes
XLOC_007159	Gtse1	chr15:85859706-85876573	adult_day1	adult_day4	OK	0.249641	1.62116	2.6991	2.21331	0.00265	0.0181811	yes
XLOC_011631	Knstrn	chr2:118814002-118836212	adult_day1	adult_day4	OK	0.438945	2.82642	2.68686	3.16753	0.0001	0.00122454	yes
XLOC_004214	Timp2	chr11:118301060-118355411	adult_day1	adult_day4	OK	30.7703	196.341	2.67375	7.34356	5e-05	0.000664932	yes
XLOC_011259	Ak1	chr2:32621757-32635058	adult_day1	adult_day4	OK	3.98194	25.0464	2.65306	4.87052	5e-05	0.000664932	yes
XLOC_005177	Hist1h2bc	chr13:23684198-23692480	adult_day1	adult_day4	OK	6.34095	39.8706	2.65255	3.8293	5e-05	0.000664932	yes
XLOC_015461	C1qb	chr4:136880144-136886177	adult_day1	adult_day4	OK	390.876	2451.57	2.64892	6.87019	5e-05	0.000664932	yes
XLOC_013557	Cenpe	chr3:135212562-135273540	adult_day1	adult_day4	OK	0.247657	1.55132	2.64708	3.49539	0.0002	0.00220141	yes
XLOC_019507	Apoe	chr7:19696243-19699188	adult_day1	adult_day4	OK	3771.27	23591.6	2.64515	4.29472	5e-05	0.000664932	yes
XLOC_000647	Nek2	chr1:191821472-191833049	adult_day1	adult_day4	OK	0.202479	1.2492	2.62517	2.27688	0.0078	0.0420348	yes
XLOC_017893	Hpgds	chr6:65117292-65144730	adult_day1	adult_day4	OK	2.55182	15.5941	2.6114	6.01226	5e-05	0.000664932	yes
XLOC_013152	Spry1	chr3:37639946-37644599	adult_day1	adult_day4	OK	2.01412	12.2843	2.6086	4.13625	5e-05	0.000664932	yes
XLOC_002837	Zmynd15	chr11:70454233-70466199	adult_day1	adult_day4	OK	4.13836	25.1008	2.6006	2.06647	0.00405	0.0253132	yes
XLOC_018152	Cd4	chr6:124864692-124888209	adult_day1	adult_day4	OK	0.289676	1.75182	2.59634	2.63369	0.0006	0.00549596	yes
XLOC_001211	Slamf7	chr1:171632402-171653037	adult_day1	adult_day4	OK	0.820585	4.9572	2.5948	4.20679	5e-05	0.000664932	yes
XLOC_012233	Dnm1	chr2:32308470-32353329	adult_day1	adult_day4	OK	0.154673	0.9305	2.58879	2.0081	0.00315	0.0207008	yes
XLOC_014708	Stmn1	chr4:134468319-134473843	adult_day1	adult_day4	OK	21.5748	129.759	2.58842	6.10591	5e-05	0.000664932	yes
XLOC_010914	Blnk	chr19:40928926-40994535	adult_day1	adult_day4	OK	7.46452	44.6593	2.58084	6.01183	5e-05	0.000664932	yes
XLOC_018049	Prok2	chr6:99711298-99726392	adult_day1	adult_day4	OK	0.730128	4.35179	2.57539	2.49119	0.00265	0.0181811	yes
XLOC_007389	Fbxo32	chr15:58175878-58214892	adult_day1	adult_day4	OK	0.923999	5.49045	2.57096	5.36118	5e-05	0.000664932	yes
XLOC_002138	Col6a2	chr10:76595755-76623404	adult_day1	adult_day4	OK	0.401896	2.369	2.55938	2.62335	0.0021	0.0150917	yes
XLOC_011647	Nusap1	chr2:119609531-119650160	adult_day1	adult_day4	OK	0.698798	4.11672	2.55855	3.33153	0.0001	0.00122454	yes
XLOC_011585	Ccdc34	chr2:110017816-110050479	adult_day1	adult_day4	OK	0.59073	3.4697	2.55424	2.96199	0.0003	0.00311016	yes
XLOC_010496	Kif20b	chr19:34922357-34975731	adult_day1	adult_day4	OK	0.14519	0.852567	2.55388	2.66969	0.0013	0.0102616	yes
XLOC_014937	Atp6v0d2	chr4:19876837-19922566	adult_day1	adult_day4	OK	1.99367	11.6701	2.54932	5.07865	5e-05	0.000664932	yes
XLOC_016931	Prkar1b	chr5:139017303-139130386	adult_day1	adult_day4	OK	0.620338	3.62926	2.54855	2.97841	0.00015	0.00171825	yes
XLOC_011841	Tpx2	chr2:152847963-152895321	adult_day1	adult_day4	OK	0.641941	3.7421	2.54334	3.83933	5e-05	0.000664932	yes
XLOC_015463	C1qa	chr4:136895915-136898844	adult_day1	adult_day4	OK	273.794	1595.81	2.54312	6.88127	5e-05	0.000664932	yes
XLOC_015462	C1qc	chr4:136889801-136892914	adult_day1	adult_day4	OK	364.315	2116.17	2.53819	6.66126	5e-05	0.000664932	yes
XLOC_019289	Cracr2b	chr7:141461093-141466602	adult_day1	adult_day4	OK	2.19446	12.6951	2.53233	3.65218	5e-05	0.000664932	yes
XLOC_012363	Gpr155	chr2:73341505-73386480	adult_day1	adult_day4	OK	0.340257	1.94949	2.5184	3.37383	5e-05	0.000664932	yes
XLOC_020807	Rnf150	chr8:82863355-83091271	adult_day1	adult_day4	OK	0.208521	1.18547	2.5072	3.54236	5e-05	0.000664932	yes
XLOC_000786	Myo1b	chr1:51749757-51915978	adult_day1	adult_day4	OK	0.350393	1.98705	2.50358	3.27309	5e-05	0.000664932	yes
XLOC_022432	Spc24	chr9:21755441-21760286	adult_day1	adult_day4	OK	1.04909	5.94198	2.50181	2.90648	0.00065	0.00587037	yes
XLOC_002942	Spag5	chr11:78301590-78322454	adult_day1	adult_day4	OK	0.351668	1.96911	2.48526	2.86183	0.0007	0.00624213	yes
XLOC_002108	Cdk1	chr10:69336634-69352912	adult_day1	adult_day4	OK	1.16392	6.48692	2.47855	4.07744	5e-05	0.000664932	yes
XLOC_007912	Pigz	chr16:31933850-31946046	adult_day1	adult_day4	OK	0.904087	5.01634	2.4721	3.02204	0.0005	0.00472658	yes
XLOC_022702	Zwilch	chr9:64117146-64172931	adult_day1	adult_day4	OK	0.199041	1.10077	2.46738	2.27228	0.002	0.014512	yes
XLOC_006134	Arhgap22	chr14:33216822-33369936	adult_day1	adult_day4	OK	5.22121	28.7234	2.45977	5.16134	5e-05	0.000664932	yes
XLOC_002013	Fam26f	chr10:34126066-34127972	adult_day1	adult_day4	OK	1.75494	9.53362	2.4416	2.49499	0.0029	0.0194084	yes
XLOC_000780	Slc40a1	chr1:45908069-45925594	adult_day1	adult_day4	OK	1.28846	6.9878	2.43919	4.48296	5e-05	0.000664932	yes
XLOC_013257	Cd5l	chr3:87357880-87371074	adult_day1	adult_day4	OK	9.49751	51.4656	2.43799	5.70771	5e-05	0.000664932	yes
XLOC_005052	Ckb	chr12:111669354-111672338	adult_day1	adult_day4	OK	71.2635	385.362	2.43498	6.6362	5e-05	0.000664932	yes
XLOC_011626	Bub1b	chr2:118598210-118641592	adult_day1	adult_day4	OK	0.807147	4.36438	2.43487	3.66102	5e-05	0.000664932	yes
XLOC_001200	Pcp4l1	chr1:171173263-171196268	adult_day1	adult_day4	OK	0.785782	4.22225	2.42581	2.49063	0.0036	0.023028	yes
XLOC_011636	Casc5	chr2:119047118-119104121	adult_day1	adult_day4	OK	0.160513	0.856205	2.41527	3.11862	0.0001	0.00122454	yes
XLOC_007330	Hrsp12	chr15:34484021-34495246	adult_day1	adult_day4	OK	2.47153	13.1688	2.41365	3.52962	5e-05	0.000664932	yes
XLOC_020047	Slco2b1	chr7:99657803-99711340	adult_day1	adult_day4	OK	2.00479	10.5731	2.39887	5.21159	5e-05	0.000664932	yes
XLOC_020306	Sult1a1	chr7:126672869-126676357	adult_day1	adult_day4	OK	2.79209	14.7146	2.39783	4.0692	5e-05	0.000664932	yes
XLOC_018858	Prc1	chr7:80294450-80316259	adult_day1	adult_day4	OK	1.15028	6.00963	2.38529	4.02148	5e-05	0.000664932	yes
XLOC_021895	Fxyd2	chr9:45399708-45410278	adult_day1	adult_day4	OK	6.31892	32.2155	2.35001	2.99153	0.0003	0.00311016	yes
XLOC_015484	Nbl1	chr4:139082291-139092970	adult_day1	adult_day4	OK	0.757086	3.85965	2.34994	2.35316	0.00495	0.0295932	yes
XLOC_005271	Gmpr	chr13:45507443-45546386	adult_day1	adult_day4	OK	2.43395	12.3361	2.34152	3.19985	0.0003	0.00311016	yes
XLOC_023304	Kif4	chrX:100626064-100727271	adult_day1	adult_day4	OK	0.345663	1.75119	2.3409	2.776	0.0006	0.00549596	yes
XLOC_011637	Rad51	chr2:119112816-119136070	adult_day1	adult_day4	OK	0.789715	3.99167	2.33759	3.02403	0.00015	0.00171825	yes
XLOC_012347	Spc25	chr2:69193894-69206213	adult_day1	adult_day4	OK	1.35922	6.83371	2.32989	3.28701	5e-05	0.000664932	yes
XLOC_015271	Kif2c	chr4:117159632-117182624	adult_day1	adult_day4	OK	0.795529	3.99592	2.32854	2.67385	0.00055	0.00511733	yes
XLOC_001298	Cenpf	chr1:189640613-189688086	adult_day1	adult_day4	OK	0.139573	0.700068	2.32647	3.01549	0.00025	0.00266228	yes
XLOC_001035	Cdk18	chr1:132113546-132139685	adult_day1	adult_day4	OK	1.89615	9.51012	2.32639	4.00191	5e-05	0.000664932	yes
XLOC_022028	2810417H13Rik	chr9:65828925-65908794	adult_day1	adult_day4	OK	2.09201	10.4891	2.32593	2.83975	0.00035	0.00355086	yes
XLOC_011124	Etl4	chr2:20289912-20810535	adult_day1	adult_day4	OK	0.0939541	0.469949	2.32248	1.91468	0.00255	0.0176564	yes
XLOC_019209	Htra1	chr7:130936202-130985658	adult_day1	adult_day4	OK	1.67475	8.33549	2.31532	3.02135	0.0003	0.00311016	yes
XLOC_022219	Nicn1	chr9:108290456-108296496	adult_day1	adult_day4	OK	0.555359	2.72793	2.29631	2.39176	0.0031	0.0204393	yes
XLOC_002853	Fam64a	chr11:72042501-72047370	adult_day1	adult_day4	OK	0.735854	3.58697	2.28527	2.27398	0.0044	0.0269766	yes
XLOC_011753	Bmp2	chr2:133552158-133562896	adult_day1	adult_day4	OK	1.73909	8.4668	2.28348	4.20461	5e-05	0.000664932	yes
XLOC_003523	Ltc4s	chr11:50236471-50238471	adult_day1	adult_day4	OK	90.3678	438.902	2.28002	5.14583	5e-05	0.000664932	yes
XLOC_021146	Gas6	chr8:13465373-13494535	adult_day1	adult_day4	OK	20.4377	99.2555	2.27992	5.86948	5e-05	0.000664932	yes
XLOC_023967	Maged2	chrX:150806420-150814339	adult_day1	adult_day4	OK	1.76502	8.51726	2.2707	3.30368	0.0001	0.00122454	yes
XLOC_010529	Zfp518a	chr19:40894702-40917947	adult_day1	adult_day4	OK	1.61784	7.7823	2.26612	3.10919	5e-05	0.000664932	yes
XLOC_002680	Gpx3	chr11:54902853-54910382	adult_day1	adult_day4	OK	10.9463	52.4089	2.25936	5.27551	5e-05	0.000664932	yes
XLOC_006834	Diap3	chr14:86656322-87141114	adult_day1	adult_day4	OK	0.305108	1.45442	2.25305	2.29874	0.00525	0.0309603	yes
XLOC_011268	Angptl2	chr2:33133418-33371494	adult_day1	adult_day4	OK	1.29725	6.18347	2.25295	2.68658	0.00085	0.00730838	yes
XLOC_023977	Kctd12b	chrX:153685153-153696280	adult_day1	adult_day4	OK	0.232303	1.10367	2.24823	2.87418	0.00055	0.00511733	yes
XLOC_013238	Pdgfc	chr3:81036415-81214031	adult_day1	adult_day4	OK	0.981479	4.64565	2.24285	3.41701	0.0001	0.00122454	yes
XLOC_000558	Slamf9	chr1:172475359-172478409	adult_day1	adult_day4	OK	16.1668	76.4337	2.24118	5.38972	5e-05	0.000664932	yes
XLOC_015495	Padi4	chr4:140745507-140774203	adult_day1	adult_day4	OK	4.81946	22.6234	2.23088	4.61523	5e-05	0.000664932	yes
XLOC_015064	AI427809	chr4:53261355-53270232	adult_day1	adult_day4	OK	0.815643	3.81061	2.22401	2.78416	0.00015	0.00171825	yes
XLOC_005931	Hexb	chr13:97137936-97198357	adult_day1	adult_day4	OK	92.1255	430.004	2.22268	5.83659	5e-05	0.000664932	yes
XLOC_021622	Ccsap	chr8:123840843-123860209	adult_day1	adult_day4	OK	0.367436	1.69983	2.20983	2.07097	0.0033	0.0214945	yes
XLOC_017750	Plxna4	chr6:32144556-32588192	adult_day1	adult_day4	OK	0.303	1.39973	2.20776	2.95126	5e-05	0.000664932	yes
XLOC_004208	Tk1	chr11:117815518-117839908	adult_day1	adult_day4	OK	4.7272	21.8209	2.20665	3.43545	5e-05	0.000664932	yes
XLOC_010203	Ska1	chr18:74195298-74207818	adult_day1	adult_day4	OK	0.247024	1.13819	2.20401	2.14311	0.00445	0.0272368	yes
XLOC_021860	Clmp	chr9:40685963-40784046	adult_day1	adult_day4	OK	3.40265	15.5721	2.19423	4.48871	5e-05	0.000664932	yes
XLOC_015506	Fblim1	chr4:141576061-141606052	adult_day1	adult_day4	OK	3.37098	15.3505	2.18704	4.64484	5e-05	0.000664932	yes
XLOC_023228	Slc6a8	chrX:73673132-73682500	adult_day1	adult_day4	OK	1.57081	7.13708	2.18383	4.20897	5e-05	0.000664932	yes
XLOC_017605	Apold1	chr6:134982000-134986836	adult_day1	adult_day4	OK	2.36664	10.7452	2.18278	4.12596	5e-05	0.000664932	yes
XLOC_021268	Tlr3	chr8:45395664-45410539	adult_day1	adult_day4	OK	0.261741	1.18723	2.18139	2.60375	0.00175	0.0130773	yes
XLOC_006993	Col14a1	chr15:55307749-55520803	adult_day1	adult_day4	OK	1.72728	7.78577	2.17234	4.93882	5e-05	0.000664932	yes
XLOC_002905	Scarf1	chr11:75513540-75526580	adult_day1	adult_day4	OK	1.47046	6.62728	2.17216	3.2304	5e-05	0.000664932	yes
XLOC_013701	Ccna2	chr3:36552605-36571996	adult_day1	adult_day4	OK	2.2522	10.1476	2.17173	3.27192	5e-05	0.000664932	yes
XLOC_003973	Top2a	chr11:98992946-99024189	adult_day1	adult_day4	OK	1.6338	7.35503	2.1705	4.63542	5e-05	0.000664932	yes
XLOC_010504	Kif11	chr19:37376402-37421859	adult_day1	adult_day4	OK	0.443239	1.98915	2.16599	3.26696	0.0001	0.00122454	yes
XLOC_000865	Tns1	chr1:73910230-74124449	adult_day1	adult_day4	OK	0.627542	2.814	2.16484	4.02504	5e-05	0.000664932	yes
XLOC_010783	AW112010	chr19:11047611-11050566	adult_day1	adult_day4	OK	15.2706	68.4393	2.16407	4.74218	5e-05	0.000664932	yes
XLOC_022954	Cx3cr1	chr9:120048682-120068296	adult_day1	adult_day4	OK	11.0335	49.4069	2.16282	5.78045	5e-05	0.000664932	yes
XLOC_003495	Pttg1	chr11:43420247-43426248	adult_day1	adult_day4	OK	11.5275	51.5076	2.15971	3.70671	5e-05	0.000664932	yes
XLOC_005277	Rnf144b	chr13:47122719-47247991	adult_day1	adult_day4	OK	0.35006	1.56304	2.15868	2.7555	0.00025	0.00266228	yes
XLOC_005670	Serpinb6a	chr13:33917917-34002794	adult_day1	adult_day4	OK	16.0285	71.4499	2.15629	3.80567	5e-05	0.000664932	yes
XLOC_002513	Egfr	chr11:16752202-16913907	adult_day1	adult_day4	OK	0.197855	0.880262	2.15349	1.85142	0.0069	0.0382901	yes
XLOC_011173	Bmyc	chr2:25706878-25707719	adult_day1	adult_day4	OK	13.3418	59.2418	2.15066	3.52381	5e-05	0.000664932	yes
XLOC_019510	Bcam	chr7:19756137-19770532	adult_day1	adult_day4	OK	1.48338	6.56245	2.14535	2.73345	0.00035	0.00355086	yes
XLOC_012127	Mastl	chr2:23116543-23156024	adult_day1	adult_day4	OK	0.106759	0.470366	2.13943	2.15849	0.00555	0.0323482	yes
XLOC_004365	Agmo	chr12:37241638-37581932	adult_day1	adult_day4	OK	0.830631	3.6407	2.13194	3.02907	0.0001	0.00122454	yes
XLOC_010510	Cep55	chr19:38055024-38074425	adult_day1	adult_day4	OK	0.70922	3.08683	2.12182	2.48768	0.0012	0.00966708	yes
XLOC_003095	Copz2	chr11:96849875-96861202	adult_day1	adult_day4	OK	3.81904	16.6122	2.12096	2.78462	0.00055	0.00511733	yes
XLOC_020025	Usp35	chr7:97309379-97325964	adult_day1	adult_day4	OK	0.47519	2.06047	2.1164	2.46269	0.00175	0.0130773	yes
XLOC_012757	Bub1	chr2:127800199-127831859	adult_day1	adult_day4	OK	0.481758	2.08106	2.11093	3.19749	5e-05	0.000664932	yes
XLOC_021363	B3gnt3	chr8:71691719-71701800	adult_day1	adult_day4	OK	1.6563	7.14269	2.1085	2.75157	0.0006	0.00549596	yes
XLOC_007999	C330027C09Rik	chr16:48994187-49019705	adult_day1	adult_day4	OK	0.281539	1.197	2.08802	2.60034	0.00045	0.00436502	yes
XLOC_023306	Dlg3	chrX:100767721-100818410	adult_day1	adult_day4	OK	0.183834	0.781477	2.0878	2.23546	0.00145	0.0112098	yes
XLOC_003138	Igfbp4	chr11:99041259-99052643	adult_day1	adult_day4	OK	26.1008	110.859	2.08657	5.42174	5e-05	0.000664932	yes
XLOC_021015	Cenpn	chr8:116921739-116941503	adult_day1	adult_day4	OK	0.694337	2.94593	2.08501	2.37589	0.00205	0.0148062	yes
XLOC_006430	Clybl	chr14:122181693-122451146	adult_day1	adult_day4	OK	2.35342	9.98284	2.08469	2.81164	0.0001	0.00122454	yes
XLOC_021121	Shcbp1	chr8:4735979-4779534	adult_day1	adult_day4	OK	0.688711	2.91738	2.0827	2.63616	0.0013	0.0102616	yes
XLOC_014321	Melk	chr4:44300916-44364675	adult_day1	adult_day4	OK	0.687587	2.90761	2.08022	2.67451	0.0011	0.00902496	yes
XLOC_004202	St6galnac2	chr11:116676704-116694660	adult_day1	adult_day4	OK	0.976842	4.12862	2.07946	2.45556	0.00145	0.0112098	yes
XLOC_010729	Vegfb	chr19:6982471-6987651	adult_day1	adult_day4	OK	5.18284	21.8848	2.07811	3.02782	0.0002	0.00220141	yes
XLOC_001921	Fbxo5	chr10:5799157-5805465	adult_day1	adult_day4	OK	0.440949	1.855	2.07274	1.92237	0.0046	0.0279224	yes
XLOC_002904	Rilp	chr11:75510093-75513166	adult_day1	adult_day4	OK	1.3707	5.74429	2.06722	2.13622	0.0068	0.0378811	yes
XLOC_020763	Slc27a1	chr8:71568926-71586708	adult_day1	adult_day4	OK	13.1068	54.8946	2.06635	5.03694	5e-05	0.000664932	yes
XLOC_010493	Ifit3	chr19:34583528-34588982	adult_day1	adult_day4	OK	0.774981	3.23321	2.06073	2.40961	0.00225	0.0159721	yes
XLOC_016930	Pdgfa	chr5:138976971-138994953	adult_day1	adult_day4	OK	8.31792	34.6093	2.05686	3.57359	5e-05	0.000664932	yes
XLOC_021181	Ckap2	chr8:22168151-22185819	adult_day1	adult_day4	OK	0.396814	1.64738	2.05364	2.35505	0.0024	0.0168182	yes
XLOC_000966	Pdcd1	chr1:94038304-94052553	adult_day1	adult_day4	OK	0.531254	2.2028	2.05187	2.02336	0.0078	0.0420348	yes
XLOC_003400	H2afv	chr11:6427225-6444443	adult_day1	adult_day4	OK	4.98552	20.6621	2.05117	4.41641	5e-05	0.000664932	yes
XLOC_013008	Pmepa1	chr2:173224464-173276533	adult_day1	adult_day4	OK	3.02253	12.5132	2.04963	4.72129	5e-05	0.000664932	yes
XLOC_003836	Slfn9	chr11:82980302-82991830	adult_day1	adult_day4	OK	0.461786	1.90892	2.04746	2.89138	0.0003	0.00311016	yes
XLOC_020471	Mrgpre	chr7:143778362-143784500	adult_day1	adult_day4	OK	0.132416	0.544509	2.03988	1.85323	0.0067	0.0374805	yes
XLOC_004471	Rad51b	chr12:79297281-79814690	adult_day1	adult_day4	OK	0.394631	1.61718	2.0349	1.85394	0.00735	0.040132	yes
XLOC_003346	Rac3	chr11:120721467-120723969	adult_day1	adult_day4	OK	4.08886	16.6928	2.02946	3.11385	5e-05	0.000664932	yes
XLOC_003219	Tanc2	chr11:105589985-105929303	adult_day1	adult_day4	OK	0.91721	3.7108	2.01641	4.59803	5e-05	0.000664932	yes
XLOC_005937	Tmem171	chr13:98686237-98694831	adult_day1	adult_day4	OK	0.813143	3.28725	2.0153	1.9391	0.00655	0.0367841	yes
XLOC_003714	Cxcl16	chr11:70454233-70466199	adult_day1	adult_day4	OK	21.9527	88.2246	2.00678	5.32382	5e-05	0.000664932	yes
XLOC_022129	Plscr4	chr9:92457377-92492516	adult_day1	adult_day4	OK	0.202729	0.814142	2.00573	2.02035	0.0072	0.0395227	yes
XLOC_006886	Sepp1	chr15:3270766-3280508	adult_day1	adult_day4	OK	283.845	1136.92	2.00195	4.70005	5e-05	0.000664932	yes
XLOC_003541	Jade2	chr11:51813455-51857481	adult_day1	adult_day4	OK	0.320308	1.2798	1.99839	2.4726	0.0005	0.00472658	yes
XLOC_004852	Mis18bp1	chr12:65132734-65172580	adult_day1	adult_day4	OK	0.417122	1.66313	1.99536	2.54647	0.00095	0.00800391	yes
XLOC_019343	Tnni3	chr7:4518307-4522443	adult_day1	adult_day4	OK	2.02835	8.04473	1.98774	1.9737	0.0078	0.0420348	yes
XLOC_001015	Zranb3	chr1:127954178-128103047	adult_day1	adult_day4	OK	0.922528	3.65506	1.98623	3.13065	5e-05	0.000664932	yes
XLOC_018776	Tmem86a	chr7:47050639-47054776	adult_day1	adult_day4	OK	20.9186	82.661	1.98242	5.16979	5e-05	0.000664932	yes
XLOC_000556	Kcnj10	chr1:172341209-172374085	adult_day1	adult_day4	OK	0.228694	0.903153	1.98155	2.28739	0.0042	0.0260295	yes
XLOC_020069	Il18bp	chr7:102015076-102018155	adult_day1	adult_day4	OK	2.02706	7.98708	1.97828	2.98728	0.0001	0.00122454	yes
XLOC_022092	Cd109	chr9:78615545-78716260	adult_day1	adult_day4	OK	0.618259	2.43025	1.97482	3.37901	5e-05	0.000664932	yes
XLOC_022594	Zbtb16	chr9:48654296-48835945	adult_day1	adult_day4	OK	0.290095	1.13702	1.97065	2.26743	0.0034	0.0220145	yes
XLOC_002359	Tbc1d30	chr10:121263819-121311189	adult_day1	adult_day4	OK	0.417706	1.63697	1.97047	2.60368	0.00055	0.00511733	yes
XLOC_018930	Gdpd5	chr7:99381548-99460984	adult_day1	adult_day4	OK	1.49074	5.84205	1.97045	3.15123	5e-05	0.000664932	yes
XLOC_015340	Cdca8	chr4:124918464-124936917	adult_day1	adult_day4	OK	3.54715	13.7531	1.95503	3.13093	5e-05	0.000664932	yes
XLOC_017563	4933413G19Rik,Foxm1	chr6:128362993-128385144	adult_day1	adult_day4	OK	0.876931	3.36231	1.93892	2.91199	0.0001	0.00122454	yes
XLOC_009373	C4a	chr17:34809091-34823454	adult_day1	adult_day4	OK	0.403353	1.54162	1.93434	2.4022	0.00115	0.00935001	yes
XLOC_019290	Cd151	chr7:141467361-141471481	adult_day1	adult_day4	OK	2.10389	8.02207	1.93092	3.07064	5e-05	0.000664932	yes
XLOC_016207	Hspb1	chr5:135887918-135889563	adult_day1	adult_day4	OK	11.0218	41.887	1.92614	2.93676	0.00015	0.00171825	yes
XLOC_009346	Angptl4	chr17:33774899-33781575	adult_day1	adult_day4	OK	2.08628	7.89999	1.92092	2.67231	0.0005	0.00472658	yes
XLOC_003469	Rhbdf1	chr11:32209584-32222293	adult_day1	adult_day4	OK	1.528	5.77771	1.91885	2.68905	0.0003	0.00311016	yes
XLOC_008970	Trem2	chr17:48346400-48352276	adult_day1	adult_day4	OK	99.8291	376.139	1.91373	5.09226	5e-05	0.000664932	yes
XLOC_023383	Cenpi	chrX:134308083-134363104	adult_day1	adult_day4	OK	0.390765	1.47142	1.91283	2.67848	0.0002	0.00220141	yes
XLOC_000779	Col5a2	chr1:45374330-45503282	adult_day1	adult_day4	OK	0.188383	0.704408	1.90274	2.07203	0.0047	0.028386	yes
XLOC_023205	Hmgb3	chrX:71555916-71560673	adult_day1	adult_day4	OK	1.53319	5.72987	1.90196	2.63082	0.00015	0.00171825	yes
XLOC_003513	Gm5431	chr11:48887421-48902152	adult_day1	adult_day4	OK	0.26088	0.969547	1.89392	2.02563	0.00405	0.0253132	yes
XLOC_022656	Scamp5	chr9:57441326-57468060	adult_day1	adult_day4	OK	2.60496	9.63138	1.88648	3.94102	5e-05	0.000664932	yes
XLOC_004117	Icam2	chr11:106377655-106382641	adult_day1	adult_day4	OK	14.7785	54.6351	1.88633	4.05717	5e-05	0.000664932	yes
XLOC_019792	Fcgrt	chr7:45092992-45103822	adult_day1	adult_day4	OK	69.9723	257.125	1.87761	5.03886	5e-05	0.000664932	yes
XLOC_023072	Usp11	chrX:20703908-20720539	adult_day1	adult_day4	OK	0.376769	1.37248	1.86503	2.12577	0.00535	0.0314163	yes
XLOC_009222	Slc9a3r2	chr17:24639281-24650305	adult_day1	adult_day4	OK	3.31921	11.9149	1.84386	2.98366	5e-05	0.000664932	yes
XLOC_016734	2900026A02Rik	chr5:113086322-113163313	adult_day1	adult_day4	OK	0.24794	0.886806	1.83863	2.06927	0.00635	0.0358904	yes
XLOC_007538	Pdgfb	chr15:79995875-80014808	adult_day1	adult_day4	OK	2.19444	7.83551	1.83617	2.88754	0.0001	0.00122454	yes
XLOC_008749	Abcg1	chr17:31057693-31117981	adult_day1	adult_day4	OK	5.26794	18.7925	1.83485	4.71586	5e-05	0.000664932	yes
XLOC_010931	Pyroxd2	chr19:42725857-42752775	adult_day1	adult_day4	OK	1.08426	3.86297	1.833	2.75327	0.00025	0.00266228	yes
XLOC_000915	C130026I21Rik	chr1:85246343-85270566	adult_day1	adult_day4	OK	0.861512	3.06559	1.83122	2.11337	0.00405	0.0253132	yes
XLOC_007920	Tm4sf19	chr16:32400505-32408227	adult_day1	adult_day4	OK	2.11059	7.48752	1.82684	2.30213	0.00205	0.0148062	yes
XLOC_004225	Sgsh	chr11:119314786-119355510	adult_day1	adult_day4	OK	2.55512	9.0067	1.81761	3.85563	5e-05	0.000664932	yes
XLOC_005624	Hfe	chr13:23703840-23710811	adult_day1	adult_day4	OK	27.8984	98.0427	1.81323	4.95516	5e-05	0.000664932	yes
XLOC_010269	Ctsf	chr19:4855128-4860912	adult_day1	adult_day4	OK	5.64624	19.7078	1.80341	3.59487	5e-05	0.000664932	yes
XLOC_013419	Fmo5	chr3:97628803-97655287	adult_day1	adult_day4	OK	0.492675	1.71498	1.79949	2.83631	0.0001	0.00122454	yes
XLOC_013270	Iqgap3	chr3:88082050-88121048	adult_day1	adult_day4	OK	0.748001	2.60224	1.79864	2.70133	0.0004	0.00397419	yes
XLOC_000475	2810025M15Rik	chr1:157135182-157420236	adult_day1	adult_day4	OK	18.6169	64.6811	1.79673	3.29143	5e-05	0.000664932	yes
XLOC_022295	Itga9	chr9:118606708-118901003	adult_day1	adult_day4	OK	2.88152	9.98512	1.79295	4.43316	5e-05	0.000664932	yes
XLOC_007978	2610015P09Rik	chr16:43889901-43964314	adult_day1	adult_day4	OK	0.53646	1.85598	1.79064	2.26044	0.00305	0.0201724	yes
XLOC_002796	Aurkb	chr11:69045642-69051662	adult_day1	adult_day4	OK	2.46799	8.53232	1.7896	3.00307	5e-05	0.000664932	yes
XLOC_006332	Loxl2	chr14:69609475-69695834	adult_day1	adult_day4	OK	1.73198	5.94665	1.77965	2.44109	5e-05	0.000664932	yes
XLOC_013237	Fam198b	chr3:79885929-79946278	adult_day1	adult_day4	OK	0.346279	1.18612	1.77625	2.7409	5e-05	0.000664932	yes
XLOC_011121	Msrb2	chr2:19371635-19394971	adult_day1	adult_day4	OK	1.71431	5.86736	1.77509	2.06747	0.00745	0.0405735	yes
XLOC_004729	Cenpo	chr12:4133396-4240123	adult_day1	adult_day4	OK	0.845806	2.8815	1.76842	2.05397	0.00305	0.0201724	yes
XLOC_016741	Tmem119	chr5:113793728-113800352	adult_day1	adult_day4	OK	8.62911	29.3842	1.76776	3.92299	5e-05	0.000664932	yes
XLOC_004059	Brca1	chr11:101488763-101551955	adult_day1	adult_day4	OK	0.254055	0.861819	1.76224	2.22039	0.00285	0.0191378	yes
XLOC_005415	Mblac2	chr13:81711416-81753275	adult_day1	adult_day4	OK	0.180371	0.608674	1.7547	1.88482	0.0046	0.0279224	yes
XLOC_007260	Espl1	chr15:102296292-102324356	adult_day1	adult_day4	OK	2.07553	6.99519	1.75288	3.77762	5e-05	0.000664932	yes
XLOC_017481	Cxcl12	chr6:117168534-117181368	adult_day1	adult_day4	OK	0.715642	2.4105	1.75202	2.00465	0.0034	0.0220145	yes
XLOC_001748	Lum	chr10:97565500-97572703	adult_day1	adult_day4	OK	0.816441	2.73896	1.74621	2.28313	0.0009	0.00767599	yes
XLOC_004216	Lgals3bp	chr11:118392751-118401931	adult_day1	adult_day4	OK	29.2376	97.4783	1.73725	4.59321	5e-05	0.000664932	yes
XLOC_020320	Kif22	chr7:127027730-127042420	adult_day1	adult_day4	OK	1.98742	6.62566	1.73717	2.60718	0.00055	0.00511733	yes
XLOC_007981	Spice1	chr16:44347400-44388492	adult_day1	adult_day4	OK	0.824052	2.74696	1.73703	2.80887	0.00025	0.00266228	yes
XLOC_020542	Kbtbd11	chr8:15011024-15033332	adult_day1	adult_day4	OK	0.418393	1.38912	1.73124	2.42527	0.002	0.014512	yes
XLOC_006216	Arhgef40	chr14:51984832-52020733	adult_day1	adult_day4	OK	0.642609	2.12795	1.72745	2.04642	0.0087	0.045749	yes
XLOC_012585	Accs	chr2:93833466-93849943	adult_day1	adult_day4	OK	0.539701	1.78467	1.72542	2.34886	0.0022	0.0156914	yes
XLOC_014331	Stra6l	chr4:45848815-45887010	adult_day1	adult_day4	OK	0.491166	1.62321	1.72457	2.10061	0.00345	0.0222622	yes
XLOC_010146	Synpo	chr18:60593989-60624305	adult_day1	adult_day4	OK	0.386351	1.27615	1.72381	1.91571	0.0067	0.0374805	yes
XLOC_014071	S1pr1	chr3:115710432-115715055	adult_day1	adult_day4	OK	10.8677	35.7083	1.71621	4.39645	5e-05	0.000664932	yes
XLOC_021483	Cmtm4	chr8:104348192-104395807	adult_day1	adult_day4	OK	0.146055	0.479791	1.71589	1.93874	0.0077	0.0416267	yes
XLOC_010301	Cdca5	chr19:6085096-6091773	adult_day1	adult_day4	OK	0.806901	2.65015	1.71561	1.94439	0.0088	0.0461939	yes
XLOC_003919	Pdk2	chr11:95026257-95041371	adult_day1	adult_day4	OK	2.29847	7.52876	1.71174	2.91542	0.0001	0.00122454	yes
XLOC_005779	Gkap1	chr13:58233350-58274188	adult_day1	adult_day4	OK	0.873822	2.85985	1.71053	1.82788	0.00715	0.0393261	yes
XLOC_013702	Bbs7	chr3:36573142-36613389	adult_day1	adult_day4	OK	0.405541	1.32243	1.70527	1.90375	0.0068	0.0378811	yes
XLOC_022336	Kif15	chr9:122951080-123018733	adult_day1	adult_day4	OK	0.560251	1.82496	1.70372	2.35506	0.00185	0.0136518	yes
XLOC_001265	Ephx1	chr1:180989555-181017495	adult_day1	adult_day4	OK	2.92601	9.52041	1.70209	2.68908	0.00025	0.00266228	yes
XLOC_003181	Rdm1	chr11:101627948-101636081	adult_day1	adult_day4	OK	5.6593	18.3651	1.69827	2.55567	0.0007	0.00624213	yes
XLOC_010359	Fads1	chr19:10182887-10196872	adult_day1	adult_day4	OK	6.4753	21.004	1.69764	4.17135	5e-05	0.000664932	yes
XLOC_002899	Rtn4rl1	chr11:75193992-75267762	adult_day1	adult_day4	OK	0.382042	1.23436	1.69197	1.91365	0.00915	0.0475668	yes
XLOC_023001	Syp	chrX:7638579-7653256	adult_day1	adult_day4	OK	0.939216	3.03327	1.69134	2.3163	0.00275	0.0186716	yes
XLOC_016036	Chek2	chr5:110840016-110874133	adult_day1	adult_day4	OK	1.29253	4.16935	1.68963	2.5321	0.00085	0.00730838	yes
XLOC_018260	Mgp	chr6:136872434-136875805	adult_day1	adult_day4	OK	8.38402	26.9833	1.68635	2.21416	0.00185	0.0136518	yes
XLOC_007710	Cela1	chr15:100674421-100687920	adult_day1	adult_day4	OK	4.67441	15.0085	1.68292	2.83064	0.00025	0.00266228	yes
XLOC_018045	Frmd4b	chr6:97286866-97617657	adult_day1	adult_day4	OK	8.6301	27.7069	1.68279	4.50259	5e-05	0.000664932	yes
XLOC_022447	Acp5	chr9:22055459-22389206	adult_day1	adult_day4	OK	65.0539	208.131	1.67778	3.19269	5e-05	0.000664932	yes
XLOC_020065	Folr2	chr7:101839987-101857190	adult_day1	adult_day4	OK	68.8623	220.106	1.67641	4.46761	5e-05	0.000664932	yes
XLOC_001442	Sesn1	chr10:41810573-41908436	adult_day1	adult_day4	OK	8.03413	25.6645	1.67556	4.06755	5e-05	0.000664932	yes
XLOC_015772	Tacc3	chr5:33658146-33672197	adult_day1	adult_day4	OK	4.38276	13.9718	1.67261	3.51521	5e-05	0.000664932	yes
XLOC_022139	Tfdp2	chr9:96196274-96323646	adult_day1	adult_day4	OK	0.411709	1.31217	1.67226	2.6109	0.00075	0.00660785	yes
XLOC_020113	Hbb-b2	chr7:103812523-103813923	adult_day1	adult_day4	OK	4.06699	12.87	1.66198	1.89389	0.0097	0.0498363	yes
XLOC_019160	Ypel3	chr7:126776974-126780514	adult_day1	adult_day4	OK	54.9542	172.999	1.65446	4.18883	5e-05	0.000664932	yes
XLOC_022068	Fam214a	chr9:74953052-75032468	adult_day1	adult_day4	OK	0.772638	2.42016	1.64724	2.60881	0.00055	0.00511733	yes
XLOC_010542	Marveld1	chr19:42147388-42151703	adult_day1	adult_day4	OK	8.1673	25.5681	1.64641	3.9392	5e-05	0.000664932	yes
XLOC_003417	Fignl1	chr11:11800287-11808962	adult_day1	adult_day4	OK	0.746858	2.3371	1.64581	2.25587	0.0026	0.0179028	yes
XLOC_012972	Slc13a3	chr2:165405294-165473197	adult_day1	adult_day4	OK	1.78043	5.5666	1.64457	2.63378	0.0005	0.00472658	yes
XLOC_009371	C4b	chr17:34728380-34743897	adult_day1	adult_day4	OK	14.4039	44.954	1.64199	4.14973	5e-05	0.000664932	yes
XLOC_019082	Wee1	chr7:110122058-110143299	adult_day1	adult_day4	OK	2.38313	7.41571	1.63773	3.27864	5e-05	0.000664932	yes
XLOC_001181	Mgst3	chr1:167372383-167393797	adult_day1	adult_day4	OK	14.2512	44.3316	1.63726	3.32928	5e-05	0.000664932	yes
XLOC_001884	Cd63	chr10:128908918-128912818	adult_day1	adult_day4	OK	243.216	752.086	1.62866	4.45969	5e-05	0.000664932	yes
XLOC_014839	Gpr157	chr4:150087502-150105927	adult_day1	adult_day4	OK	2.07997	6.42811	1.62783	3.32503	5e-05	0.000664932	yes
XLOC_001238	Ifi203	chr1:173920400-173942672	adult_day1	adult_day4	OK	2.70028	8.33324	1.62577	3.78117	5e-05	0.000664932	yes
XLOC_017808	Tpk1	chr6:43345006-43666175	adult_day1	adult_day4	OK	0.836044	2.57715	1.62413	2.40275	0.0012	0.00966708	yes
XLOC_010495	Ifit1	chr19:34640888-34650009	adult_day1	adult_day4	OK	0.738218	2.27556	1.6241	2.03385	0.00595	0.0341656	yes
XLOC_009507	Klc4	chr17:46630630-46645144	adult_day1	adult_day4	OK	7.78359	23.9767	1.62312	3.70622	5e-05	0.000664932	yes
XLOC_006283	Arl11	chr14:61309752-61311936	adult_day1	adult_day4	OK	10.9249	33.6435	1.6227	3.62719	5e-05	0.000664932	yes
XLOC_004324	Rrm2	chr12:24708253-24714146	adult_day1	adult_day4	OK	5.03208	15.4952	1.6226	3.43794	5e-05	0.000664932	yes
XLOC_013641	Zfp704	chr3:9427009-9610085	adult_day1	adult_day4	OK	0.385786	1.186	1.62023	3.08916	5e-05	0.000664932	yes
XLOC_011434	Slc43a3	chr2:84936645-84958509	adult_day1	adult_day4	OK	1.56051	4.7695	1.61182	2.39978	0.00155	0.0118759	yes
XLOC_019307	Cd81	chr7:143021783-143067930	adult_day1	adult_day4	OK	50.6452	154.718	1.61114	4.18548	5e-05	0.000664932	yes
XLOC_003481	Spdl1	chr11:34809184-34833641	adult_day1	adult_day4	OK	1.02775	3.13359	1.60833	2.1607	0.00215	0.0153896	yes
XLOC_001001	Tmem37	chr1:120067376-120073780	adult_day1	adult_day4	OK	64.6118	196.442	1.60423	4.37085	5e-05	0.000664932	yes
XLOC_018150	P3h3	chr6:124841094-124857687	adult_day1	adult_day4	OK	1.11659	3.39443	1.60406	2.15392	0.0024	0.0168182	yes
XLOC_023065	Chst7	chrX:20059569-20097520	adult_day1	adult_day4	OK	2.08695	6.33611	1.6022	2.23512	0.00305	0.0201724	yes
XLOC_012745	Ncaph	chr2:127103809-127133954	adult_day1	adult_day4	OK	2.90031	8.79316	1.60017	3.10846	5e-05	0.000664932	yes
XLOC_013756	P2ry12	chr3:59006977-59344256	adult_day1	adult_day4	OK	3.74122	11.3341	1.59908	1.96421	0.0072	0.0395227	yes
XLOC_000423	Tmem9	chr1:136008218-136035030	adult_day1	adult_day4	OK	3.4764	10.5184	1.59725	2.54955	0.00065	0.00587037	yes
XLOC_017054	Cav2	chr6:17281184-17289130	adult_day1	adult_day4	OK	5.35744	16.1899	1.59548	3.43506	5e-05	0.000664932	yes
XLOC_011570	Cd59a	chr2:104095800-104115410	adult_day1	adult_day4	OK	1.86745	5.63911	1.5944	2.36231	0.00145	0.0112098	yes
XLOC_011547	Chst1	chr2:92599706-92615252	adult_day1	adult_day4	OK	1.05205	3.17253	1.59243	2.01585	0.0071	0.0391467	yes
XLOC_015452	Nipal3	chr4:135448900-135494504	adult_day1	adult_day4	OK	0.497819	1.49957	1.59086	2.10144	0.00195	0.0142381	yes
XLOC_013672	Ect2	chr3:27097221-27153878	adult_day1	adult_day4	OK	0.474402	1.4265	1.5883	2.2351	0.00105	0.00867997	yes
XLOC_009384	Hspa1a	chr17:34969358-34972156	adult_day1	adult_day4	OK	17.0674	51.1421	1.58327	3.67368	5e-05	0.000664932	yes
XLOC_014172	Adgrl2	chr3:148815585-148954635	adult_day1	adult_day4	OK	0.535014	1.59861	1.57917	2.45344	0.0005	0.00472658	yes
XLOC_001557	Chchd10	chr10:75935572-75940672	adult_day1	adult_day4	OK	6.5471	19.5016	1.57467	2.12746	0.00345	0.0222622	yes
XLOC_014851	Plekhg5	chr4:152086862-152115404	adult_day1	adult_day4	OK	0.783093	2.32357	1.56909	1.9553	0.0058	0.0334643	yes
XLOC_017542	Lpar5	chr6:125067919-125082472	adult_day1	adult_day4	OK	2.39984	7.11868	1.56867	2.04183	0.00285	0.0191378	yes
XLOC_020232	Lyve1	chr7:110850606-110862953	adult_day1	adult_day4	OK	13.8328	40.8771	1.5632	3.75416	5e-05	0.000664932	yes
XLOC_007230	Mettl7a1	chr15:100304816-100314348	adult_day1	adult_day4	OK	1.55326	4.58031	1.56015	2.14618	0.00295	0.0196845	yes
XLOC_016998	Slc46a3	chr5:147878440-147894802	adult_day1	adult_day4	OK	1.52618	4.46824	1.54978	2.40808	0.00095	0.00800391	yes
XLOC_014616	Fhl3	chr4:124700698-124708611	adult_day1	adult_day4	OK	1.97905	5.79159	1.54915	1.9122	0.0085	0.0449334	yes
XLOC_021541	Fuk	chr8:110882455-110902488	adult_day1	adult_day4	OK	0.99076	2.89012	1.54452	2.03097	0.0054	0.031648	yes
XLOC_016031	Pole	chr5:110286318-110337453	adult_day1	adult_day4	OK	0.312941	0.910638	1.54099	2.05682	0.0021	0.0150917	yes
XLOC_001246	Opn3	chr1:175662420-175692632	adult_day1	adult_day4	OK	1.83459	5.3331	1.53951	1.94732	0.0063	0.0357198	yes
XLOC_021081	Rab4a	chr8:123805995-123835291	adult_day1	adult_day4	OK	1.74761	5.06066	1.53394	1.88368	0.00755	0.0409818	yes
XLOC_017288	Mad2l1	chr6:66535467-66540991	adult_day1	adult_day4	OK	2.9475	8.53169	1.53334	2.8226	5e-05	0.000664932	yes
XLOC_019791	Rcn3	chr7:45082913-45092213	adult_day1	adult_day4	OK	8.65538	24.9166	1.52544	2.71712	5e-05	0.000664932	yes
XLOC_020354	Rgs10	chr7:128373624-128418172	adult_day1	adult_day4	OK	70.0083	201.186	1.52293	4.05291	5e-05	0.000664932	yes
XLOC_010161	Afap1l1	chr18:61730261-61786662	adult_day1	adult_day4	OK	0.80808	2.3192	1.52105	1.87415	0.0097	0.0498363	yes
XLOC_008994	Chaf1a	chr17:56040415-56068026	adult_day1	adult_day4	OK	1.86894	5.35627	1.51901	2.64686	0.00035	0.00355086	yes
XLOC_005972	Rnf180	chr13:105147493-105293014	adult_day1	adult_day4	OK	1.30095	3.72292	1.51687	2.85859	5e-05	0.000664932	yes
XLOC_002926	Abhd15	chr11:77515116-77520628	adult_day1	adult_day4	OK	2.46234	7.03686	1.5149	2.77294	0.0002	0.00220141	yes
XLOC_013309	Rab13	chr3:90213714-90226387	adult_day1	adult_day4	OK	1.43065	4.06201	1.50552	1.81802	0.0075	0.0407842	yes
XLOC_013177	Postn	chr3:54361106-54391041	adult_day1	adult_day4	OK	0.817984	2.32069	1.50441	2.02421	0.00215	0.0153896	yes
XLOC_023469	Iqsec2	chrX:152144267-152225237	adult_day1	adult_day4	OK	0.655442	1.85788	1.50312	2.13829	0.00275	0.0186716	yes
XLOC_014452	Fggy	chr4:95557506-95926939	adult_day1	adult_day4	OK	3.51929	9.96971	1.50227	2.5779	0.0003	0.00311016	yes
XLOC_014536	Stil	chr4:115000117-115043198	adult_day1	adult_day4	OK	0.318002	0.900396	1.50153	1.85492	0.00585	0.033688	yes
XLOC_008636	Pkmyt1	chr17:23726335-23740330	adult_day1	adult_day4	OK	2.92492	8.27693	1.5007	1.88592	0.00685	0.0380772	yes
XLOC_010972	Calhm2	chr19:47132231-47138294	adult_day1	adult_day4	OK	1.74362	4.92396	1.49774	2.06254	0.00315	0.0207008	yes
XLOC_010884	Ch25h	chr19:34473783-34475135	adult_day1	adult_day4	OK	7.54509	21.2993	1.4972	2.92264	5e-05	0.000664932	yes
XLOC_003573	Sparc	chr11:55394158-55420080	adult_day1	adult_day4	OK	5.86494	16.5404	1.49581	3.31998	5e-05	0.000664932	yes
XLOC_001737	Tmcc3	chr10:94514856-94590954	adult_day1	adult_day4	OK	2.36856	6.6749	1.49474	3.47306	5e-05	0.000664932	yes
XLOC_019250	Paox	chr7:140125684-140134334	adult_day1	adult_day4	OK	11.9217	33.5229	1.49155	3.43204	5e-05	0.000664932	yes
XLOC_021673	Maml2	chr9:13619988-13709533	adult_day1	adult_day4	OK	0.405788	1.1391	1.4891	2.04345	0.0053	0.031199	yes
XLOC_005544	Gpr137b	chr13:13357619-13393624	adult_day1	adult_day4	OK	4.29004	12.0066	1.48477	3.4048	5e-05	0.000664932	yes
XLOC_009383	Hspa1b	chr17:34956428-34959238	adult_day1	adult_day4	OK	15.2105	42.5003	1.4824	3.52598	5e-05	0.000664932	yes
XLOC_014216	2610301B20Rik	chr4:10874497-10899423	adult_day1	adult_day4	OK	1.08212	3.01997	1.48067	2.4064	0.00095	0.00800391	yes
XLOC_020832	Cacna1a	chr8:84415363-84640249	adult_day1	adult_day4	OK	1.14704	3.19921	1.4798	2.53777	0.00035	0.00355086	yes
XLOC_007535	Cbx6,Npcd,Nptxr	chr15:79786350-79834333	adult_day1	adult_day4	OK	0.660092	1.8407	1.47952	2.07358	0.00345	0.0222622	yes
XLOC_003340	Slc25a10	chr11:120491836-120501161	adult_day1	adult_day4	OK	2.639	7.35311	1.47836	3.18861	5e-05	0.000664932	yes
XLOC_004720	Rapgef5	chr12:117516478-117756978	adult_day1	adult_day4	OK	0.390988	1.08903	1.47785	1.75532	0.0088	0.0461939	yes
XLOC_019662	Zfp74	chr7:29932790-29951893	adult_day1	adult_day4	OK	0.465655	1.29347	1.47391	1.93847	0.0039	0.0245417	yes
XLOC_002765	Pmp22	chr11:62951192-63386069	adult_day1	adult_day4	OK	55.1279	153.036	1.47301	4.17034	5e-05	0.000664932	yes
XLOC_004332	Adi1	chr12:28675206-28682174	adult_day1	adult_day4	OK	9.50007	26.3617	1.47244	3.5194	5e-05	0.000664932	yes
XLOC_006952	Matn2	chr15:34306680-34436240	adult_day1	adult_day4	OK	0.923035	2.55494	1.46883	2.14503	0.0047	0.028386	yes
XLOC_016470	Htra3	chr5:35652025-35679780	adult_day1	adult_day4	OK	6.18614	17.1074	1.46751	2.93542	5e-05	0.000664932	yes
XLOC_023294	Stard8	chrX:99042580-99074728	adult_day1	adult_day4	OK	6.90471	19.0783	1.46628	3.8233	5e-05	0.000664932	yes
XLOC_017824	Zfp467	chr6:48427691-48445825	adult_day1	adult_day4	OK	5.19208	14.2849	1.46011	1.82764	0.00735	0.040132	yes
XLOC_020346	Vkorc1	chr7:127893062-127895617	adult_day1	adult_day4	OK	28.0277	77.1127	1.46011	3.36215	5e-05	0.000664932	yes
XLOC_003686	Tnfsf12,Tnfsf13,Tnfsfm13	chr11:69682576-69696098	adult_day1	adult_day4	OK	29.2185	80.3558	1.45952	3.79407	5e-05	0.000664932	yes
XLOC_019949	Anpep	chr7:79821802-79842352	adult_day1	adult_day4	OK	6.60473	18.1442	1.45793	3.48578	5e-05	0.000664932	yes
XLOC_017032	Col1a2	chr6:4505696-4541543	adult_day1	adult_day4	OK	2.38736	6.54881	1.45581	2.66792	5e-05	0.000664932	yes
XLOC_021933	Kdelc2	chr9:53384022-53401867	adult_day1	adult_day4	OK	2.91437	7.99388	1.45571	3.0948	0.0001	0.00122454	yes
XLOC_015365	Zfp362	chr4:128773084-128806112	adult_day1	adult_day4	OK	1.89422	5.18579	1.45296	2.38007	0.0006	0.00549596	yes
XLOC_022415	S1pr2	chr9:20965951-20976793	adult_day1	adult_day4	OK	5.75527	15.714	1.44909	3.31815	5e-05	0.000664932	yes
XLOC_007750	Calcoco1	chr15:102706776-102722178	adult_day1	adult_day4	OK	5.88123	16.0402	1.4475	3.21675	5e-05	0.000664932	yes
XLOC_020960	Pla2g15	chr8:106150398-106164715	adult_day1	adult_day4	OK	30.5581	83.3368	1.4474	4.04493	5e-05	0.000664932	yes
XLOC_003060	Col1a1	chr11:94936269-94951856	adult_day1	adult_day4	OK	4.96512	13.533	1.44658	2.73468	5e-05	0.000664932	yes
XLOC_006652	Haus4	chr14:54541784-54554361	adult_day1	adult_day4	OK	5.04184	13.7409	1.44645	2.51631	0.00045	0.00436502	yes
XLOC_003317	Engase	chr11:118476959-118489198	adult_day1	adult_day4	OK	1.28502	3.4984	1.4449	2.28284	0.0017	0.0128072	yes
XLOC_014891	Fam132a	chr4:155962311-155966629	adult_day1	adult_day4	OK	3.63417	9.87165	1.44167	1.98854	0.0065	0.0365661	yes
XLOC_012399	2700094K13Rik	chr2:84669220-84670708	adult_day1	adult_day4	OK	31.6052	85.7571	1.44009	2.81926	0.0002	0.00220141	yes
XLOC_022284	Glb1,Tmppe	chr9:114401077-114474379	adult_day1	adult_day4	OK	8.93851	24.2253	1.43841	3.2736	5e-05	0.000664932	yes
XLOC_012784	Siglec1	chr2:131069219-131086765	adult_day1	adult_day4	OK	5.34699	14.4763	1.4369	3.38717	5e-05	0.000664932	yes
XLOC_013645	Fabp4	chr3:10204342-10208576	adult_day1	adult_day4	OK	38.9833	105.252	1.43292	3.05207	5e-05	0.000664932	yes
XLOC_018539	B3gnt8	chr7:25627623-25629490	adult_day1	adult_day4	OK	7.40583	19.992	1.43269	2.73872	5e-05	0.000664932	yes
XLOC_007740	Csad	chr15:102176997-102189043	adult_day1	adult_day4	OK	4.18799	11.2925	1.43103	2.83658	5e-05	0.000664932	yes
XLOC_018576	Dyrk1b	chr7:28179482-28187298	adult_day1	adult_day4	OK	1.67926	4.50888	1.42494	2.0959	0.0018	0.013365	yes
XLOC_018089	Alox5	chr6:116410070-116461178	adult_day1	adult_day4	OK	9.7336	26.1257	1.42442	3.3003	5e-05	0.000664932	yes
XLOC_022165	Ryk	chr9:102834919-102908307	adult_day1	adult_day4	OK	1.09602	2.93985	1.42347	2.12668	0.00185	0.0136518	yes
XLOC_004721	Cdca7l	chr12:117843860-118199043	adult_day1	adult_day4	OK	1.18534	3.17782	1.42274	1.9253	0.004	0.0250659	yes
XLOC_019740	Ccne1	chr7:38097983-38107490	adult_day1	adult_day4	OK	1.37542	3.67847	1.41923	1.86214	0.0054	0.031648	yes
XLOC_020114	Hbb-b1,Hbb-bs	chr7:103826522-103827929	adult_day1	adult_day4	OK	16.8548	45.0236	1.41752	2.53219	0.0003	0.00311016	yes
XLOC_019625	Pld3	chr7:27532017-27553112	adult_day1	adult_day4	OK	73.0223	194.919	1.41647	3.99534	5e-05	0.000664932	yes
XLOC_001216	Pea15a	chr1:172196728-172206781	adult_day1	adult_day4	OK	43.0952	114.833	1.41394	3.92404	5e-05	0.000664932	yes
XLOC_013446	Dennd2c	chr3:103127555-103169733	adult_day1	adult_day4	OK	0.387067	1.02812	1.40935	1.86352	0.0061	0.0347995	yes
XLOC_001130	Rasal2	chr1:157135182-157420236	adult_day1	adult_day4	OK	0.586097	1.55494	1.40765	2.05558	0.0018	0.013365	yes
XLOC_023225	Bgn	chrX:73483634-73495936	adult_day1	adult_day4	OK	1.33288	3.53487	1.40711	1.99188	0.00415	0.0257861	yes
XLOC_018158	Ncapd2	chr6:125168006-125191586	adult_day1	adult_day4	OK	1.99017	5.27178	1.4054	2.62009	0.00015	0.00171825	yes
XLOC_004444	Slc38a6	chr12:73286847-73354045	adult_day1	adult_day4	OK	2.66308	7.01963	1.3983	2.6842	0.0002	0.00220141	yes
XLOC_017482	Zfp637	chr6:117841241-117845956	adult_day1	adult_day4	OK	4.95354	13.0467	1.39716	2.20669	0.0028	0.0189148	yes
XLOC_005541	Gpr137b-ps	chr13:12614064-12650395	adult_day1	adult_day4	OK	9.15853	24.1155	1.39677	3.60101	5e-05	0.000664932	yes
XLOC_017271	Herc6	chr6:57580991-57665136	adult_day1	adult_day4	OK	0.855507	2.2477	1.3936	2.76441	0.0002	0.00220141	yes
XLOC_000418	Csrp1	chr1:135729196-135752229	adult_day1	adult_day4	OK	20.6378	54.2007	1.39302	3.47163	5e-05	0.000664932	yes
XLOC_016197	Mlxipl	chr5:135106890-135138382	adult_day1	adult_day4	OK	3.17752	8.33316	1.39096	2.57457	0.00025	0.00266228	yes
XLOC_011928	Mybl2	chr2:163054634-163084687	adult_day1	adult_day4	OK	0.854168	2.23587	1.38824	1.96615	0.0038	0.024068	yes
XLOC_016442	Ift172	chr5:31253278-31291114	adult_day1	adult_day4	OK	1.12974	2.95705	1.38817	2.47822	5e-05	0.000664932	yes
XLOC_022685	Kif23	chr9:61917277-61946799	adult_day1	adult_day4	OK	2.12368	5.55668	1.38766	2.6789	0.0002	0.00220141	yes
XLOC_006577	Txndc16	chr14:45134447-45219394	adult_day1	adult_day4	OK	2.53891	6.64313	1.38765	3.15345	5e-05	0.000664932	yes
XLOC_018949	Fchsd2	chr7:101108774-101284405	adult_day1	adult_day4	OK	1.64609	4.30449	1.3868	2.82215	5e-05	0.000664932	yes
XLOC_021986	Hexa	chr9:59539666-59565105	adult_day1	adult_day4	OK	193.049	503.874	1.38409	3.68432	5e-05	0.000664932	yes
XLOC_006876	Gpr183	chr14:121876860-122021035	adult_day1	adult_day4	OK	10.6262	27.7301	1.38383	2.52608	0.00025	0.00266228	yes
XLOC_012842	Acss1	chr2:150618110-150668932	adult_day1	adult_day4	OK	5.15106	13.4045	1.37978	3.33381	5e-05	0.000664932	yes
XLOC_006764	Dpysl2	chr14:66802863-66868600	adult_day1	adult_day4	OK	10.4248	27.1198	1.37933	3.75525	5e-05	0.000664932	yes
XLOC_016670	Hsd17b11	chr5:103989764-104021796	adult_day1	adult_day4	OK	6.20302	16.1235	1.37812	2.64364	5e-05	0.000664932	yes
XLOC_021548	Rfwd3	chr8:111270943-111300222	adult_day1	adult_day4	OK	2.4446	6.35071	1.37732	3.08107	5e-05	0.000664932	yes
XLOC_000586	Kmo	chr1:175632192-175660853	adult_day1	adult_day4	OK	2.15326	5.55833	1.36813	2.43623	0.0002	0.00220141	yes
XLOC_011340	Pkp4	chr2:59160849-59355205	adult_day1	adult_day4	OK	0.744913	1.9226	1.36791	2.05594	0.00265	0.0181811	yes
XLOC_018085	Mbd4	chr6:115840696-115853341	adult_day1	adult_day4	OK	0.693467	1.78744	1.36599	2.00445	0.00555	0.0323482	yes
XLOC_003811	Fam58b	chr11:78750505-78751729	adult_day1	adult_day4	OK	2.98966	7.69804	1.36451	1.95923	0.00485	0.0291113	yes
XLOC_002413	Suox	chr10:128669886-128673918	adult_day1	adult_day4	OK	1.06574	2.73649	1.36047	1.82718	0.0092	0.0477509	yes
XLOC_021338	Pgpep1	chr8:70646435-70659738	adult_day1	adult_day4	OK	1.2647	3.2451	1.35947	2.38643	0.00075	0.00660785	yes
XLOC_020768	Zfp709	chr8:71882067-71892565	adult_day1	adult_day4	OK	0.321953	0.823468	1.35486	1.81367	0.0087	0.045749	yes
XLOC_004141	Abca9	chr11:110100821-110168153	adult_day1	adult_day4	OK	7.96059	20.3604	1.35482	3.54501	5e-05	0.000664932	yes
XLOC_016721	Hscb	chr5:110829069-110839777	adult_day1	adult_day4	OK	7.03807	17.8851	1.34551	2.04221	0.0025	0.0173736	yes
XLOC_000131	Sgol2a	chr1:57985339-58026277	adult_day1	adult_day4	OK	0.463874	1.17843	1.34506	1.90651	0.0054	0.031648	yes
XLOC_005429	Dhfr	chr13:92211880-92389053	adult_day1	adult_day4	OK	0.498027	1.26442	1.34418	1.80749	0.0085	0.0449334	yes
XLOC_000541	Pvrl4	chr1:171370172-171388287	adult_day1	adult_day4	OK	0.799611	2.02876	1.34323	1.8474	0.00815	0.0435239	yes
XLOC_008486	Rcan1	chr16:92391950-92466169	adult_day1	adult_day4	OK	41.2868	104.054	1.33358	3.68244	5e-05	0.000664932	yes
XLOC_004255	Cbr2	chr11:120729484-120732021	adult_day1	adult_day4	OK	208.026	522.793	1.32947	3.63043	5e-05	0.000664932	yes
XLOC_009257	Rab40c	chr17:25882113-25919714	adult_day1	adult_day4	OK	3.66709	9.19692	1.32652	2.55917	0.0002	0.00220141	yes
XLOC_005465	Cd180	chr13:102693557-102706631	adult_day1	adult_day4	OK	4.24464	10.6243	1.32366	2.70609	5e-05	0.000664932	yes
XLOC_009051	Ltbp1	chr17:75005528-75392967	adult_day1	adult_day4	OK	0.340188	0.847412	1.31673	1.8728	0.0052	0.0307409	yes
XLOC_016948	Gna12	chr5:140759943-140830431	adult_day1	adult_day4	OK	62.5458	155.771	1.31644	3.61859	5e-05	0.000664932	yes
XLOC_003643	Lrrc75a	chr11:62604883-62648523	adult_day1	adult_day4	OK	3.66006	9.10663	1.31505	2.51884	0.00025	0.00266228	yes
XLOC_012871	Tspyl3	chr2:153222369-153225441	adult_day1	adult_day4	OK	0.836735	2.07633	1.3112	1.80647	0.0096	0.0494141	yes
XLOC_013685	Gnb4	chr3:32583527-32616535	adult_day1	adult_day4	OK	0.769426	1.90843	1.31053	2.00739	0.00355	0.0227647	yes
XLOC_007696	Racgap1	chr15:99620495-99651656	adult_day1	adult_day4	OK	5.29333	13.1153	1.309	2.91681	5e-05	0.000664932	yes
XLOC_012148	Dpp7	chr2:25352289-25356332	adult_day1	adult_day4	OK	24.1907	59.9278	1.30877	3.37325	5e-05	0.000664932	yes
XLOC_009308	Glo1	chr17:30592861-30612659	adult_day1	adult_day4	OK	36.4496	90.1189	1.30592	2.74016	5e-05	0.000664932	yes
XLOC_007893	Rtp4	chr16:23609918-23614222	adult_day1	adult_day4	OK	5.92034	14.6193	1.30412	2.73802	5e-05	0.000664932	yes
XLOC_003913	Xylt2	chr11:94663846-94677493	adult_day1	adult_day4	OK	15.2762	37.6653	1.30195	3.41282	5e-05	0.000664932	yes
XLOC_012844	Abhd12	chr2:150832514-150904731	adult_day1	adult_day4	OK	89.8718	221.588	1.30194	3.68661	5e-05	0.000664932	yes
XLOC_015234	Cdkn2c	chr4:109660875-109666756	adult_day1	adult_day4	OK	4.17263	10.2796	1.30075	2.04094	0.00275	0.0186716	yes
XLOC_006949	Cpq	chr15:33083128-33653436	adult_day1	adult_day4	OK	10.0592	24.7715	1.30017	3.09556	5e-05	0.000664932	yes
XLOC_015611	Mib2	chr4:155654469-155669254	adult_day1	adult_day4	OK	4.55849	11.2078	1.29788	2.7147	5e-05	0.000664932	yes
XLOC_014936	Wwp1	chr4:19608299-19709004	adult_day1	adult_day4	OK	5.47855	13.4459	1.2953	3.56304	5e-05	0.000664932	yes
XLOC_013563	Slc39a8	chr3:135825278-135888572	adult_day1	adult_day4	OK	1.19758	2.93778	1.2946	2.05229	0.00275	0.0186716	yes
XLOC_008504	Mx1	chr16:97447034-97462906	adult_day1	adult_day4	OK	0.963792	2.36142	1.29286	1.92406	0.0039	0.0245417	yes
XLOC_016212	Rasa4	chr5:136083915-136111861	adult_day1	adult_day4	OK	22.692	55.5216	1.29087	3.37773	5e-05	0.000664932	yes
XLOC_002287	Plxnc1	chr10:94790865-94944578	adult_day1	adult_day4	OK	2.9547	7.22085	1.28916	3.19618	5e-05	0.000664932	yes
XLOC_005798	Ctla2b	chr13:60895350-60897447	adult_day1	adult_day4	OK	11.2697	27.517	1.28787	2.73407	0.0001	0.00122454	yes
XLOC_019291	Tspan4	chr7:141475235-141539857	adult_day1	adult_day4	OK	22.1384	53.8852	1.28334	2.01016	0.00465	0.0281642	yes
XLOC_003074	Gngt2	chr11:95824499-95845731	adult_day1	adult_day4	OK	111.368	270.509	1.28034	2.9493	5e-05	0.000664932	yes
XLOC_002749	Specc1	chr11:61956762-62223013	adult_day1	adult_day4	OK	1.72752	4.19201	1.27894	2.75953	5e-05	0.000664932	yes
XLOC_001953	Ccdc28a	chr10:18213684-18234981	adult_day1	adult_day4	OK	5.01851	12.1764	1.27875	1.95786	0.00425	0.026258	yes
XLOC_013936	Tnfaip8l2	chr3:95134087-95142360	adult_day1	adult_day4	OK	41.6014	100.808	1.2769	2.9355	5e-05	0.000664932	yes
XLOC_017967	Rab11fip5	chr6:85334961-85374634	adult_day1	adult_day4	OK	15.9139	38.5384	1.27601	3.22711	5e-05	0.000664932	yes
XLOC_003673	Chd3	chr11:69343272-69369426	adult_day1	adult_day4	OK	0.947459	2.2877	1.27176	2.19666	0.00195	0.0142381	yes
XLOC_009385	D17H6S56E-5	chr17:34996723-35000746	adult_day1	adult_day4	OK	3.35055	8.08811	1.27141	2.81551	5e-05	0.000664932	yes
XLOC_011689	Dut	chr2:125247247-125259049	adult_day1	adult_day4	OK	2.15423	5.19405	1.26969	2.22136	0.00135	0.0105867	yes
XLOC_004047	Ptrf	chr11:100956735-100970617	adult_day1	adult_day4	OK	2.08263	5.01882	1.26894	1.98663	0.00515	0.0305406	yes
XLOC_016784	Tpcn1	chr5:120534156-120588613	adult_day1	adult_day4	OK	1.87182	4.49773	1.26475	2.4213	0.00055	0.00511733	yes
XLOC_021390	Il15	chr8:82331623-82402586	adult_day1	adult_day4	OK	2.7221	6.53439	1.26333	1.98631	0.00285	0.0191378	yes
XLOC_009081	Epas1	chr17:86753863-86833410	adult_day1	adult_day4	OK	0.690958	1.65848	1.2632	2.15796	0.00195	0.0142381	yes
XLOC_009401	Tcf19	chr17:35512734-35516824	adult_day1	adult_day4	OK	3.55249	8.52587	1.26301	2.02648	0.00555	0.0323482	yes
XLOC_019186	Hsd3b7	chr7:127800608-127803802	adult_day1	adult_day4	OK	26.0436	62.3652	1.25981	3.43735	5e-05	0.000664932	yes
XLOC_004160	AF251705	chr11:114996768-115001880	adult_day1	adult_day4	OK	100.961	241.614	1.2589	3.47411	5e-05	0.000664932	yes
XLOC_018651	Cep89	chr7:35397092-35438684	adult_day1	adult_day4	OK	1.69034	4.0389	1.25665	1.83062	0.00875	0.0459649	yes
XLOC_000690	Stau2	chr1:16228809-16519302	adult_day1	adult_day4	OK	1.17942	2.81805	1.25662	1.9211	0.0054	0.031648	yes
XLOC_011213	Cercam	chr2:29869493-29882840	adult_day1	adult_day4	OK	1.73451	4.14185	1.25575	1.92554	0.00485	0.0291113	yes
XLOC_009378	Cfb	chr17:34856373-34862514	adult_day1	adult_day4	OK	16.1964	38.674	1.25569	3.22763	5e-05	0.000664932	yes
XLOC_007189	Irak4	chr15:94543659-94568316	adult_day1	adult_day4	OK	5.5925	13.3463	1.25487	3.00992	5e-05	0.000664932	yes
XLOC_013084	Car13	chr3:14641726-14663002	adult_day1	adult_day4	OK	1.57123	3.7392	1.25084	2.20611	0.001	0.00834708	yes
XLOC_003740	Cyb5d2	chr11:72777231-72795839	adult_day1	adult_day4	OK	1.36936	3.25289	1.24822	1.93163	0.0061	0.0347995	yes
XLOC_019979	Il16	chr7:83643062-83735490	adult_day1	adult_day4	OK	2.81987	6.69719	1.24793	2.69592	5e-05	0.000664932	yes
XLOC_017569	BC064078	chr6:128993019-129006649	adult_day1	adult_day4	OK	7.97474	18.9171	1.24618	2.34047	0.00085	0.00730838	yes
XLOC_018648	Cebpa	chr7:35119292-35121931	adult_day1	adult_day4	OK	34.0752	80.6615	1.24316	3.37493	5e-05	0.000664932	yes
XLOC_000545	F11r	chr1:171437560-171464593	adult_day1	adult_day4	OK	1.7331	4.09712	1.24126	2.05119	0.00285	0.0191378	yes
XLOC_002224	Nfic	chr10:81396190-81427173	adult_day1	adult_day4	OK	5.83183	13.7804	1.2406	3.20963	5e-05	0.000664932	yes
XLOC_016867	Limk1	chr5:134656038-134688590	adult_day1	adult_day4	OK	1.75459	4.14448	1.24006	1.89983	0.00445	0.0272368	yes
XLOC_007394	Mtss1	chr15:58941233-59082026	adult_day1	adult_day4	OK	4.2068	9.92743	1.2387	2.9213	5e-05	0.000664932	yes
XLOC_004977	Galc	chr12:98202299-98259459	adult_day1	adult_day4	OK	10.9216	25.7314	1.23635	3.31462	5e-05	0.000664932	yes
XLOC_018066	Camk1	chr6:113326975-113343922	adult_day1	adult_day4	OK	67.9397	159.691	1.23296	3.3318	5e-05	0.000664932	yes
XLOC_013082	Lrrcc1	chr3:14533787-14572658	adult_day1	adult_day4	OK	1.41249	3.30979	1.2285	2.14257	0.00255	0.0176564	yes
XLOC_016460	Mxd4	chr5:34176579-34187710	adult_day1	adult_day4	OK	13.9275	32.5849	1.22627	2.42269	0.0007	0.00624213	yes
XLOC_017981	Pcyox1	chr6:86386005-86397150	adult_day1	adult_day4	OK	12.1242	28.3655	1.22625	3.41883	5e-05	0.000664932	yes
XLOC_020979	Zfhx3	chr8:108714643-108961636	adult_day1	adult_day4	OK	2.0212	4.72583	1.22536	3.04439	5e-05	0.000664932	yes
XLOC_016991	Lnx2	chr5:147016654-147076572	adult_day1	adult_day4	OK	2.08024	4.8413	1.21864	2.34463	0.00075	0.00660785	yes
XLOC_020382	Mki67	chr7:135689787-135716379	adult_day1	adult_day4	OK	2.48321	5.76842	1.21597	3.06252	5e-05	0.000664932	yes
XLOC_016358	Crot	chr5:8966047-8997146	adult_day1	adult_day4	OK	3.43813	7.97791	1.21439	2.82427	5e-05	0.000664932	yes
XLOC_013782	B3galnt1	chr3:69573918-69598960	adult_day1	adult_day4	OK	5.27469	12.2221	1.21233	2.86081	5e-05	0.000664932	yes
XLOC_014895	9430015G10Rik	chr4:156109997-156127263	adult_day1	adult_day4	OK	2.95391	6.834	1.2101	2.26507	0.0012	0.00966708	yes
XLOC_017834	Osbpl3	chr6:50293326-50456170	adult_day1	adult_day4	OK	0.453462	1.04576	1.2055	1.74379	0.00955	0.0491779	yes
XLOC_020819	Asf1b	chr8:83955693-83970195	adult_day1	adult_day4	OK	5.84263	13.4676	1.2048	2.42845	0.0001	0.00122454	yes
XLOC_002562	Hba-a1,Hba-a2	chr11:32283671-32284493	adult_day1	adult_day4	OK	19.6655	45.3207	1.20451	2.01989	0.0029	0.0194084	yes
XLOC_002829	Mgl2	chr11:70130356-70137542	adult_day1	adult_day4	OK	15.7479	36.2698	1.20361	2.60528	0.0002	0.00220141	yes
XLOC_008774	Adamts10	chr17:33524195-33553782	adult_day1	adult_day4	OK	4.61821	10.6164	1.20089	2.67415	0.0001	0.00122454	yes
XLOC_018126	C3ar1	chr6:122847139-122856157	adult_day1	adult_day4	OK	63.6107	146.104	1.19965	3.17821	5e-05	0.000664932	yes
XLOC_004827	Sptssa	chr12:54645373-54656572	adult_day1	adult_day4	OK	40.4745	92.9462	1.19938	1.67975	0.001	0.00834708	yes
XLOC_005349	Dapk1	chr13:60601946-60763191	adult_day1	adult_day4	OK	8.53021	19.5277	1.19487	2.72309	0.0001	0.00122454	yes
XLOC_021787	Siae	chr9:37613846-37648318	adult_day1	adult_day4	OK	3.42173	7.81994	1.19243	2.75082	5e-05	0.000664932	yes
XLOC_019610	Axl	chr7:25756499-25788733	adult_day1	adult_day4	OK	9.17204	20.9451	1.1913	3.08824	5e-05	0.000664932	yes
XLOC_006244	Pck2	chr14:55540265-55550017	adult_day1	adult_day4	OK	1.51681	3.4468	1.18422	1.94729	0.005	0.0298377	yes
XLOC_020369	Fam53b	chr7:132712083-132813196	adult_day1	adult_day4	OK	5.30072	12.0361	1.18311	2.88819	5e-05	0.000664932	yes
XLOC_003970	Nr1d1	chr11:98767931-98775377	adult_day1	adult_day4	OK	4.95048	11.2386	1.18282	2.4029	0.00055	0.00511733	yes
XLOC_013887	S100a1	chr3:90511033-90514330	adult_day1	adult_day4	OK	63.1056	142.731	1.17746	2.99037	5e-05	0.000664932	yes
XLOC_002460	Pisd-ps1	chr11:3124020-3193463	adult_day1	adult_day4	OK	13.7853	31.1745	1.17723	2.88543	5e-05	0.000664932	yes
XLOC_017923	Elmod3	chr6:72565921-72598413	adult_day1	adult_day4	OK	2.42411	5.48067	1.1769	1.73711	0.0093	0.0481867	yes
XLOC_017754	3110062M04Rik	chr6:34863145-34878065	adult_day1	adult_day4	OK	3.14763	7.11508	1.17662	2.39751	0.0007	0.00624213	yes
XLOC_015438	Pdik1l	chr4:134275004-134287846	adult_day1	adult_day4	OK	0.702105	1.58651	1.1761	1.78482	0.00895	0.04677	yes
XLOC_015443	Man1c1	chr4:134561689-134704290	adult_day1	adult_day4	OK	18.5017	41.8037	1.17597	3.282	5e-05	0.000664932	yes
XLOC_021310	Psd3	chr8:67689081-67974574	adult_day1	adult_day4	OK	0.384162	0.867807	1.17566	2.1438	0.00155	0.0118759	yes
XLOC_006804	Itm2b	chr14:73362231-73385271	adult_day1	adult_day4	OK	665.019	1500.04	1.17353	2.68456	0.00015	0.00171825	yes
XLOC_001017	Mcm6	chr1:128331590-128359656	adult_day1	adult_day4	OK	17.2052	38.788	1.17277	3.15305	5e-05	0.000664932	yes
XLOC_003159	Naglu	chr11:101070093-101077671	adult_day1	adult_day4	OK	24.9227	56.0889	1.17025	3.09989	5e-05	0.000664932	yes
XLOC_016068	Oasl2	chr5:114896933-114912245	adult_day1	adult_day4	OK	4.38269	9.85516	1.16906	2.55671	0.0002	0.00220141	yes
XLOC_021393	Scoc	chr8:83434491-83458396	adult_day1	adult_day4	OK	7.34496	16.4908	1.16683	2.85413	0.00015	0.00171825	yes
XLOC_003867	Brip1	chr11:86058135-86201193	adult_day1	adult_day4	OK	0.371272	0.832581	1.16512	1.73697	0.0079	0.0424214	yes
XLOC_001003	Steap3	chr1:120226415-120271082	adult_day1	adult_day4	OK	14.1848	31.7942	1.16441	2.96002	5e-05	0.000664932	yes
XLOC_019687	Haus5	chr7:30653707-30664994	adult_day1	adult_day4	OK	3.48957	7.8157	1.16333	2.00129	0.00315	0.0207008	yes
XLOC_001821	Gns	chr10:121365089-121397245	adult_day1	adult_day4	OK	58.5782	130.626	1.157	3.2692	5e-05	0.000664932	yes
XLOC_002759	Mmgt2	chr11:62648663-62666359	adult_day1	adult_day4	OK	3.34158	7.44916	1.15655	1.99274	0.00325	0.0212186	yes
XLOC_003193	Grn	chr11:102430321-102436809	adult_day1	adult_day4	OK	571.84	1273.21	1.15479	2.64678	5e-05	0.000664932	yes
XLOC_012246	Slc2a8	chr2:32972988-32982056	adult_day1	adult_day4	OK	10.4106	23.1646	1.15387	2.53796	0.0003	0.00311016	yes
XLOC_006034	Flnb	chr14:7817956-7951587	adult_day1	adult_day4	OK	2.74547	6.103	1.15246	2.5314	5e-05	0.000664932	yes
XLOC_015552	Agtrap	chr4:148077060-148088064	adult_day1	adult_day4	OK	5.0835	11.2882	1.15092	2.74984	5e-05	0.000664932	yes
XLOC_011676	Sord	chr2:122234838-122265337	adult_day1	adult_day4	OK	10.9362	24.2273	1.14752	2.83865	5e-05	0.000664932	yes
XLOC_005244	Ly86	chr13:37345344-37419036	adult_day1	adult_day4	OK	136.229	301.369	1.1455	3.28676	5e-05	0.000664932	yes
XLOC_010214	Haus1	chr18:77757566-77767780	adult_day1	adult_day4	OK	6.80948	15.0449	1.14366	1.85571	0.00515	0.0305406	yes
XLOC_001109	Npl	chr1:153503015-153549714	adult_day1	adult_day4	OK	39.5078	87.2099	1.14235	2.65423	0.0001	0.00122454	yes
XLOC_005887	Arsk	chr13:76060421-76098660	adult_day1	adult_day4	OK	2.00925	4.43034	1.14076	2.50778	0.00015	0.00171825	yes
XLOC_020705	Ddx60	chr8:61928086-62037701	adult_day1	adult_day4	OK	0.648751	1.42608	1.13632	1.90105	0.00425	0.026258	yes
XLOC_002747	Grap	chr11:61653320-61672777	adult_day1	adult_day4	OK	6.45121	14.1755	1.13575	2.28149	0.00085	0.00730838	yes
XLOC_017574	Clec12a	chr6:129350243-129365303	adult_day1	adult_day4	OK	41.9859	91.8668	1.12964	3.13087	5e-05	0.000664932	yes
XLOC_017112	Akr1b10	chr6:34384246-34396949	adult_day1	adult_day4	OK	10.9633	23.9608	1.12799	2.44442	0.0005	0.00472658	yes
XLOC_012935	Ada	chr2:163726570-163750239	adult_day1	adult_day4	OK	21.7485	47.3492	1.12243	2.89822	5e-05	0.000664932	yes
XLOC_023994	Prdx4	chrX:155323919-155338454	adult_day1	adult_day4	OK	44.9916	97.8603	1.12107	2.9438	5e-05	0.000664932	yes
XLOC_017257	Fkbp9	chr6:56832058-56879360	adult_day1	adult_day4	OK	2.11763	4.60562	1.12095	2.01531	0.00305	0.0201724	yes
XLOC_010954	Fbxw4	chr19:45560614-45660193	adult_day1	adult_day4	OK	6.17327	13.3683	1.11471	1.91469	0.0044	0.0269766	yes
XLOC_022204	Hyal1,Nat6	chr9:107576951-107587359	adult_day1	adult_day4	OK	4.08683	8.83599	1.11241	1.98722	0.00265	0.0181811	yes
XLOC_014353	Smc2	chr4:52439220-52488365	adult_day1	adult_day4	OK	1.89856	4.10349	1.11195	2.53786	0.0002	0.00220141	yes
XLOC_022039	Rora	chr9:68653785-69388246	adult_day1	adult_day4	OK	0.401483	0.867002	1.11069	1.98446	0.00175	0.0130773	yes
XLOC_005315	Tspan17	chr13:54789404-54796775	adult_day1	adult_day4	OK	8.77932	18.9566	1.11052	2.17411	0.00105	0.00867997	yes
XLOC_018327	Suv420h2	chr7:4740126-4747514	adult_day1	adult_day4	OK	11.0378	23.8014	1.10859	2.63694	5e-05	0.000664932	yes
XLOC_004187	Trim47	chr11:116105749-116110235	adult_day1	adult_day4	OK	36.9838	79.7296	1.10822	2.78283	5e-05	0.000664932	yes
XLOC_002841	Pld2	chr11:70540271-70558110	adult_day1	adult_day4	OK	7.50436	16.1098	1.10213	2.70115	5e-05	0.000664932	yes
XLOC_000204	Cyp27a1	chr1:74713573-74737890	adult_day1	adult_day4	OK	15.1258	32.4633	1.1018	2.74366	5e-05	0.000664932	yes
XLOC_005924	Iqgap2	chr13:95627176-95891922	adult_day1	adult_day4	OK	3.85719	8.27737	1.10162	2.59499	5e-05	0.000664932	yes
XLOC_001858	Prim1	chr10:128015214-128030030	adult_day1	adult_day4	OK	3.24615	6.93341	1.09484	1.84203	0.0059	0.0339325	yes
XLOC_006203	Ang,Rnase4	chr14:51091076-51106151	adult_day1	adult_day4	OK	71.5372	152.785	1.09473	2.89797	5e-05	0.000664932	yes
XLOC_022548	Arhgef12	chr9:42963841-43105718	adult_day1	adult_day4	OK	0.804566	1.71164	1.0891	2.16722	0.0011	0.00902496	yes
XLOC_006130	1810011H11Rik	chr14:32785962-32817968	adult_day1	adult_day4	OK	9.56781	20.3467	1.08853	2.36402	0.00065	0.00587037	yes
XLOC_016843	Slc15a4	chr5:127595665-127617392	adult_day1	adult_day4	OK	18.5525	39.4142	1.0871	2.88761	5e-05	0.000664932	yes
XLOC_005634	Acot13	chr13:24817954-24831489	adult_day1	adult_day4	OK	20.8464	44.2698	1.08652	2.24899	0.0011	0.00902496	yes
XLOC_003786	Cpd	chr11:76777207-76847008	adult_day1	adult_day4	OK	6.81441	14.404	1.07981	3.03418	5e-05	0.000664932	yes
XLOC_005234	Bphl	chr13:34037640-34074074	adult_day1	adult_day4	OK	6.46467	13.6496	1.07821	1.87063	0.00405	0.0253132	yes
XLOC_023822	Pola1	chrX:93304765-93632155	adult_day1	adult_day4	OK	1.54833	3.26879	1.07804	2.25727	0.00115	0.00935001	yes
XLOC_010090	Arap3	chr18:37972622-37998969	adult_day1	adult_day4	OK	2.63886	5.56996	1.07775	2.3175	0.0002	0.00220141	yes
XLOC_000476	BC026585	chr1:157458581-157488733	adult_day1	adult_day4	OK	6.56955	13.8379	1.07476	1.89338	0.0047	0.028386	yes
XLOC_022720	Tpm1	chr9:67022592-67049213	adult_day1	adult_day4	OK	19.3806	40.7994	1.07393	2.37695	0.00015	0.00171825	yes
XLOC_006951	Laptm4b	chr15:34238025-34284295	adult_day1	adult_day4	OK	5.09179	10.7169	1.07364	2.09378	0.0029	0.0194084	yes
XLOC_008570	Ermard	chr17:15041611-15064232	adult_day1	adult_day4	OK	3.39004	7.13091	1.07278	1.80226	0.00825	0.0439277	yes
XLOC_015745	Emilin1	chr5:30913785-30921273	adult_day1	adult_day4	OK	17.8894	37.6103	1.07202	2.78604	5e-05	0.000664932	yes
XLOC_003323	Slc26a11	chr11:119355556-119381076	adult_day1	adult_day4	OK	7.74524	16.2726	1.07106	2.45548	0.0001	0.00122454	yes
XLOC_004374	Nrcam	chr12:44328884-44601846	adult_day1	adult_day4	OK	1.05682	2.21957	1.07055	2.16431	0.00095	0.00800391	yes
XLOC_012160	Tmem141	chr2:25620065-25622005	adult_day1	adult_day4	OK	20.3898	42.8191	1.0704	2.39479	0.0004	0.00397419	yes
XLOC_005437	Arsb	chr13:93771678-93943016	adult_day1	adult_day4	OK	12.3814	25.9434	1.0672	2.90017	5e-05	0.000664932	yes
XLOC_020163	Tpp1	chr7:105744846-105752207	adult_day1	adult_day4	OK	42.2911	88.6098	1.06711	3.03717	5e-05	0.000664932	yes
XLOC_004717	Ncapg2	chr12:116405401-116463531	adult_day1	adult_day4	OK	1.58578	3.31994	1.06596	2.40404	0.0005	0.00472658	yes
XLOC_016282	Daglb	chr5:143464492-143504442	adult_day1	adult_day4	OK	27.6048	57.7321	1.06445	3.01034	5e-05	0.000664932	yes
XLOC_014015	Cttnbp2nl	chr3:105001914-105053146	adult_day1	adult_day4	OK	12.331	25.7603	1.06286	2.97642	5e-05	0.000664932	yes
XLOC_010754	Uqcc3	chr19:8880013-8880933	adult_day1	adult_day4	OK	17.7878	37.1404	1.0621	2.07406	0.0023	0.0162757	yes
XLOC_023838	Ophn1	chrX:98557514-98890985	adult_day1	adult_day4	OK	7.30444	15.2482	1.0618	2.68995	5e-05	0.000664932	yes
XLOC_005723	Susd3	chr13:49230830-49248706	adult_day1	adult_day4	OK	37.94	79.1914	1.06163	2.6587	0.0001	0.00122454	yes
XLOC_013254	Sh3d19	chr3:86084433-86130521	adult_day1	adult_day4	OK	0.755423	1.57574	1.06067	1.81643	0.00725	0.0397245	yes
XLOC_015063	Abca1	chr4:53030788-53159895	adult_day1	adult_day4	OK	17.7365	36.9242	1.05784	2.97536	5e-05	0.000664932	yes
XLOC_007504	Ift27	chr15:78159462-78174108	adult_day1	adult_day4	OK	9.76264	20.3065	1.0566	1.96157	0.0043	0.0264942	yes
XLOC_014674	Sdc3	chr4:130792536-130826318	adult_day1	adult_day4	OK	85.1168	176.899	1.05541	2.49952	5e-05	0.000664932	yes
XLOC_013585	Gbp3	chr3:142560051-142573212	adult_day1	adult_day4	OK	5.61345	11.6629	1.05497	2.3864	0.0003	0.00311016	yes
XLOC_011280	Ptgs1	chr2:36230425-36252271	adult_day1	adult_day4	OK	20.3371	42.1543	1.05156	2.5589	0.00015	0.00171825	yes
XLOC_017655	Ppfibp1	chr6:146888493-147032023	adult_day1	adult_day4	OK	4.01953	8.32614	1.05062	2.53049	5e-05	0.000664932	yes
XLOC_006817	Lacc1	chr14:77024200-77036617	adult_day1	adult_day4	OK	13.2189	27.356	1.04926	2.72093	5e-05	0.000664932	yes
XLOC_012166	Nacc2	chr2:26055535-26122811	adult_day1	adult_day4	OK	3.45771	7.15053	1.04823	2.57232	5e-05	0.000664932	yes
XLOC_006307	Kif13b	chr14:64652530-64806296	adult_day1	adult_day4	OK	1.63645	3.3818	1.04723	2.05367	0.00285	0.0191378	yes
XLOC_018124	Gdf3	chr6:122605402-122610071	adult_day1	adult_day4	OK	11.1358	22.9931	1.04599	2.42892	0.0002	0.00220141	yes
XLOC_017239	Creb5	chr6:53573373-53695832	adult_day1	adult_day4	OK	3.90638	8.03685	1.0408	2.29696	0.00045	0.00436502	yes
XLOC_008785	Rgl2	chr17:33929893-33937687	adult_day1	adult_day4	OK	16.3958	33.698	1.03934	2.48295	0.00025	0.00266228	yes
XLOC_014645	Gm12942	chr4:127126042-127129660	adult_day1	adult_day4	OK	6.30743	12.9183	1.0343	1.91757	0.0051	0.0302989	yes
XLOC_006310	Zfp395	chr14:65358675-65398930	adult_day1	adult_day4	OK	1.76808	3.61951	1.03361	1.83818	0.00675	0.0376783	yes
XLOC_017383	Tpra1	chr6:88902250-88912240	adult_day1	adult_day4	OK	22.8045	46.5928	1.03079	2.64271	0.0002	0.00220141	yes
XLOC_007196	Tmem106c	chr15:97964228-97970286	adult_day1	adult_day4	OK	8.82316	18.0197	1.0302	2.30675	0.00035	0.00355086	yes
XLOC_021034	Klhl36	chr8:119862304-119876989	adult_day1	adult_day4	OK	4.75558	9.7036	1.0289	1.82421	0.0064	0.0361106	yes
XLOC_014012	Mov10	chr3:104794833-104818563	adult_day1	adult_day4	OK	2.73817	5.5772	1.02633	1.80977	0.0083	0.0441026	yes
XLOC_007291	Ptger4	chr15:5233398-5244187	adult_day1	adult_day4	OK	11.6508	23.7124	1.02521	2.70684	0.0001	0.00122454	yes
XLOC_010328	Pla2g16	chr19:7557458-7588545	adult_day1	adult_day4	OK	1.27842	2.60053	1.02445	1.88102	0.00555	0.0323482	yes
XLOC_010435	Nmrk1	chr19:18632015-18652184	adult_day1	adult_day4	OK	4.35087	8.84042	1.02281	2.21703	0.00065	0.00587037	yes
XLOC_008999	Uhrf1	chr17:56303336-56323486	adult_day1	adult_day4	OK	5.45307	11.069	1.02139	2.27313	0.00095	0.00800391	yes
XLOC_002604	Timd4	chr11:46810798-46844333	adult_day1	adult_day4	OK	8.87789	18.0159	1.02098	2.36174	0.0003	0.00311016	yes
XLOC_018322	Lilra5	chr7:4237753-4243463	adult_day1	adult_day4	OK	5.58591	11.3327	1.02062	2.22808	0.0008	0.00695651	yes
XLOC_005633	Gmnn	chr13:24751844-24761937	adult_day1	adult_day4	OK	11.3527	23.0238	1.02009	1.94165	0.00365	0.0232899	yes
XLOC_007456	Naprt	chr15:75890963-75894481	adult_day1	adult_day4	OK	5.92829	12.0182	1.01953	1.81798	0.00765	0.041431	yes
XLOC_003627	Natd1	chr11:60902245-60913792	adult_day1	adult_day4	OK	2.1184	4.28796	1.01731	2.07721	0.0024	0.0168182	yes
XLOC_001210	Ly9	chr1:171588612-171607410	adult_day1	adult_day4	OK	10.4593	21.1678	1.01708	2.50021	0.0002	0.00220141	yes
XLOC_011146	Pnpla7	chr2:24976032-25054072	adult_day1	adult_day4	OK	9.25871	18.6225	1.00816	2.66824	0.0001	0.00122454	yes
XLOC_003638	Ulk2	chr11:61775597-61855092	adult_day1	adult_day4	OK	5.20311	10.4598	1.00741	2.69516	5e-05	0.000664932	yes
XLOC_016808	Tctn1	chr5:122209728-122264460	adult_day1	adult_day4	OK	2.84888	5.72185	1.00609	1.76913	0.00615	0.0350348	yes
XLOC_022655	Ppcdc	chr9:57412659-57440114	adult_day1	adult_day4	OK	4.89224	9.82266	1.00562	2.2474	0.0005	0.00472658	yes
XLOC_001128	Ralgps2	chr1:156804165-156939626	adult_day1	adult_day4	OK	0.771862	1.54701	1.00307	1.73177	0.00785	0.0422474	yes
XLOC_020946	Fam65a	chr8:105605228-105622218	adult_day1	adult_day4	OK	3.98753	7.98811	1.00236	1.81858	0.0014	0.0108957	yes
XLOC_013587	Gbp2	chr3:142620662-142638008	adult_day1	adult_day4	OK	5.90801	11.8303	1.00175	2.20797	0.00085	0.00730838	yes
XLOC_002199	Btbd2	chr10:80642616-80657071	adult_day1	adult_day4	OK	6.16358	12.3329	1.00067	2.1465	0.0017	0.0128072	yes
XLOC_017346	Nagk	chr6:83795056-83802556	adult_day1	adult_day4	OK	34.6253	69.2556	1.00011	2.5555	0.0001	0.00122454	yes
XLOC_003539	0610009B22Rik	chr11:51685384-51688634	adult_day1	adult_day4	OK	13.0436	26.0147	0.995989	1.85806	0.00635	0.0358904	yes
XLOC_009029	Zbtb14	chr17:69383977-69390544	adult_day1	adult_day4	OK	2.02239	4.03211	0.995473	1.90921	0.0051	0.0302989	yes
XLOC_016424	Tyms	chr5:30058199-30073625	adult_day1	adult_day4	OK	2.47089	4.92605	0.995399	2.17025	0.0013	0.0102616	yes
XLOC_019078	Akip1	chr7:109703736-109723771	adult_day1	adult_day4	OK	7.67948	15.299	0.994352	1.80573	0.007	0.0387138	yes
XLOC_022938	Tgfbr2	chr9:116087694-116175363	adult_day1	adult_day4	OK	30.5621	60.8527	0.993579	2.77266	5e-05	0.000664932	yes
XLOC_001307	Nenf	chr1:191306796-191318118	adult_day1	adult_day4	OK	27.1731	54.0426	0.991915	1.93462	0.0041	0.0255239	yes
XLOC_022203	Hyal2	chr9:107569162-107572778	adult_day1	adult_day4	OK	6.90612	13.7318	0.991573	1.94956	0.0034	0.0220145	yes
XLOC_014341	Tgfbr1	chr4:47353304-47414924	adult_day1	adult_day4	OK	10.2075	20.2613	0.989096	2.77938	5e-05	0.000664932	yes
XLOC_006519	Stab1	chr14:31134852-31168641	adult_day1	adult_day4	OK	74.7649	147.75	0.982728	2.22198	0.0005	0.00472658	yes
XLOC_018388	Lig1	chr7:13258966-13311427	adult_day1	adult_day4	OK	5.48543	10.8393	0.982595	1.99346	0.0024	0.0168182	yes
XLOC_017862	Nod1	chr6:54923941-54972612	adult_day1	adult_day4	OK	3.21328	6.31518	0.974778	1.90956	0.00435	0.0267428	yes
XLOC_021998	Anp32a	chr9:62341342-62378805	adult_day1	adult_day4	OK	12.0911	23.7175	0.972005	2.3283	0.0005	0.00472658	yes
XLOC_005439	Lhfpl2	chr13:94057795-94195409	adult_day1	adult_day4	OK	16.121	31.4819	0.965579	2.605	5e-05	0.000664932	yes
XLOC_015678	Hgf	chr5:16553494-16619439	adult_day1	adult_day4	OK	3.3274	6.49411	0.964738	1.77922	0.0056	0.0325659	yes
XLOC_000069	Cnnm3	chr1:36511875-36528237	adult_day1	adult_day4	OK	3.34204	6.52135	0.964444	2.15505	0.00115	0.00935001	yes
XLOC_004904	Rdh11	chr12:79175550-79191819	adult_day1	adult_day4	OK	6.52542	12.7285	0.963919	1.98309	0.00245	0.0170921	yes
XLOC_012934	Serinc3	chr2:163623272-163645800	adult_day1	adult_day4	OK	156.753	305.669	0.963475	2.33906	0.00025	0.00266228	yes
XLOC_012694	Ehd4	chr2:120089486-120154575	adult_day1	adult_day4	OK	45.5098	88.5472	0.960269	2.72539	5e-05	0.000664932	yes
XLOC_004089	Dcakd	chr11:102994055-103017147	adult_day1	adult_day4	OK	8.46587	16.4702	0.960131	1.96846	0.0033	0.0214945	yes
XLOC_010225	Nfatc1	chr18:80606204-80713071	adult_day1	adult_day4	OK	14.8643	28.8999	0.959214	2.61891	0.00015	0.00171825	yes
XLOC_001101	1700025G04Rik	chr1:151884523-152090320	adult_day1	adult_day4	OK	0.806891	1.56857	0.959002	1.85204	0.006	0.0343924	yes
XLOC_015351	Ago4	chr4:126489542-126533458	adult_day1	adult_day4	OK	0.899612	1.74469	0.955597	1.79406	0.0061	0.0347995	yes
XLOC_016969	Tecpr1	chr5:144195346-144223578	adult_day1	adult_day4	OK	4.3978	8.51413	0.953078	2.11271	0.00105	0.00867997	yes
XLOC_013854	Syt11	chr3:88744700-88772599	adult_day1	adult_day4	OK	1.89115	3.66099	0.95297	1.85202	0.00575	0.0332397	yes
XLOC_007802	Snx29	chr16:11322903-11755473	adult_day1	adult_day4	OK	3.9761	7.69297	0.952185	1.74569	0.0068	0.0378811	yes
XLOC_012129	Hnmt	chr2:24002912-24049379	adult_day1	adult_day4	OK	5.71055	11.0446	0.951642	2.06767	0.0016	0.012189	yes
XLOC_020488	Pnpla6	chr8:3515383-3544267	adult_day1	adult_day4	OK	2.72035	5.25387	0.949586	1.92351	0.0034	0.0220145	yes
XLOC_012073	Pcmtd2	chr2:181837853-181857460	adult_day1	adult_day4	OK	2.62276	5.06313	0.948946	2.09265	0.00085	0.00730838	yes
XLOC_019126	Eef2k	chr7:120842830-120907219	adult_day1	adult_day4	OK	1.61809	3.12099	0.947711	1.95491	0.00215	0.0153896	yes
XLOC_011937	Pkig	chr2:163658385-163726158	adult_day1	adult_day4	OK	40.5947	78.1805	0.94552	2.27243	0.00095	0.00800391	yes
XLOC_016788	Oas2	chr5:120730332-120749848	adult_day1	adult_day4	OK	4.15636	7.98837	0.942581	2.04479	0.0019	0.0139437	yes
XLOC_014732	Luzp1	chr4:136469760-136549318	adult_day1	adult_day4	OK	2.59677	4.98623	0.941232	2.27004	0.0008	0.00695651	yes
XLOC_018807	Mcee	chr7:64392770-64412119	adult_day1	adult_day4	OK	27.3822	52.4875	0.938734	2.06368	0.0021	0.0150917	yes
XLOC_006722	Phf11d	chr14:59347406-59365490	adult_day1	adult_day4	OK	1.86952	3.58147	0.937882	1.75601	0.00735	0.040132	yes
XLOC_002076	Pald1	chr10:61319656-61383523	adult_day1	adult_day4	OK	5.5872	10.6749	0.934024	2.20798	0.00095	0.00800391	yes
XLOC_021291	Galnt7	chr8:57523824-57663430	adult_day1	adult_day4	OK	8.09583	15.4583	0.933127	2.49307	0.0002	0.00220141	yes
XLOC_014585	Ccdc23	chr4:119195309-119201298	adult_day1	adult_day4	OK	28.1986	53.6944	0.929151	2.01103	0.0023	0.0162757	yes
XLOC_001167	Sft2d2	chr1:165174340-165194433	adult_day1	adult_day4	OK	9.70034	18.4194	0.925115	2.55746	5e-05	0.000664932	yes
XLOC_008691	Wdr24	chr17:25823626-25828730	adult_day1	adult_day4	OK	4.06852	7.70169	0.920672	1.87489	0.00435	0.0267428	yes
XLOC_021579	Cotl1	chr8:119809213-119840579	adult_day1	adult_day4	OK	160.291	303.324	0.920166	2.49938	0.00015	0.00171825	yes
XLOC_016526	Rell1	chr5:63908897-63968897	adult_day1	adult_day4	OK	6.62878	12.533	0.91891	2.23237	0.00055	0.00511733	yes
XLOC_019144	Lcmt1	chr7:123377981-123430358	adult_day1	adult_day4	OK	10.7844	20.3519	0.916216	1.91113	0.00325	0.0212186	yes
XLOC_007938	Itgb5	chr16:33829664-33949338	adult_day1	adult_day4	OK	135.141	254.852	0.915194	2.5218	0.00015	0.00171825	yes
XLOC_022370	Endod1	chr9:14353989-14381242	adult_day1	adult_day4	OK	4.34085	8.18362	0.91476	2.18222	0.00105	0.00867997	yes
XLOC_015084	Ptgr1	chr4:58965589-58987078	adult_day1	adult_day4	OK	9.65483	18.1997	0.914594	2.24962	0.00065	0.00587037	yes
XLOC_017829	Tmem176b	chr6:48833810-48841374	adult_day1	adult_day4	OK	153.874	290.057	0.914588	2.43021	0.0002	0.00220141	yes
XLOC_003412	Tns3	chr11:8431651-8664535	adult_day1	adult_day4	OK	4.63314	8.71895	0.912163	2.42331	0.0003	0.00311016	yes
XLOC_009647	Dhx57	chr17:80238303-80297476	adult_day1	adult_day4	OK	2.08724	3.92724	0.91192	1.7693	0.0091	0.0473615	yes
XLOC_010294	Slc25a45	chr19:5878465-5885768	adult_day1	adult_day4	OK	10.8222	20.3447	0.910659	2.09546	0.00205	0.0148062	yes
XLOC_009653	Slc8a1	chr17:81373104-81738387	adult_day1	adult_day4	OK	0.752239	1.41394	0.910462	2.24567	0.00055	0.00511733	yes
XLOC_019941	Mfge8	chr7:79133767-79149060	adult_day1	adult_day4	OK	6.98588	13.1159	0.908801	1.83078	0.0055	0.0321452	yes
XLOC_015601	Fam213b	chr4:154896429-154899043	adult_day1	adult_day4	OK	42.9783	80.6773	0.908554	2.1806	0.00145	0.0112098	yes
XLOC_024028	Prps2	chrX:167346332-167382699	adult_day1	adult_day4	OK	3.37133	6.31972	0.906543	2.13459	0.00145	0.0112098	yes
XLOC_013836	Apoa1bp	chr3:88056522-88058495	adult_day1	adult_day4	OK	47.5438	89.021	0.904888	2.24098	0.00065	0.00587037	yes
XLOC_014931	Decr1	chr4:15917239-15945507	adult_day1	adult_day4	OK	2.11618	3.96089	0.904361	1.79324	0.00535	0.0314163	yes
XLOC_013458	Rhoc	chr3:104789033-104794459	adult_day1	adult_day4	OK	46.8286	87.6114	0.903728	2.21653	0.0007	0.00624213	yes
XLOC_019670	Wdr62	chr7:30240137-30280421	adult_day1	adult_day4	OK	2.16084	4.04101	0.903121	1.84086	0.0048	0.0288593	yes
XLOC_012989	Nfatc2	chr2:168476409-168601657	adult_day1	adult_day4	OK	4.08506	7.62663	0.900688	2.09986	0.00175	0.0130773	yes
XLOC_009415	H2-T23	chr17:35994503-36038174	adult_day1	adult_day4	OK	16.8527	31.4046	0.897996	1.8273	0.00615	0.0350348	yes
XLOC_015156	Hacd4	chr4:88412929-88438926	adult_day1	adult_day4	OK	18.7312	34.8612	0.896181	2.4408	0.0001	0.00122454	yes
XLOC_011260	Eng	chr2:32646594-32694175	adult_day1	adult_day4	OK	12.8257	23.8558	0.895299	1.98422	0.00465	0.0281642	yes
XLOC_017209	Tmem176a	chr6:48841482-48845364	adult_day1	adult_day4	OK	85.319	158.683	0.895207	2.41186	0.00015	0.00171825	yes
XLOC_003370	Tcn2	chr11:3917077-3932078	adult_day1	adult_day4	OK	92.9931	172.921	0.89492	2.50519	0.0002	0.00220141	yes
XLOC_017678	Pon3	chr6:5220851-5256233	adult_day1	adult_day4	OK	21.6322	40.138	0.891787	2.44728	0.0001	0.00122454	yes
XLOC_006901	Lifr	chr15:7129571-7197489	adult_day1	adult_day4	OK	10.1725	18.8527	0.8901	1.85348	0.00415	0.0257861	yes
XLOC_002415	Cdk2	chr10:128697938-128705051	adult_day1	adult_day4	OK	7.25057	13.4347	0.8898	2.00379	0.00285	0.0191378	yes
XLOC_018559	Blvrb	chr7:27447977-27465981	adult_day1	adult_day4	OK	84.2817	156.043	0.888647	2.36816	0.0002	0.00220141	yes
XLOC_020647	D8Ertd82e	chr8:36094827-36147787	adult_day1	adult_day4	OK	3.25147	6.01613	0.887746	1.82789	0.00565	0.0328037	yes
XLOC_016750	Trpv4	chr5:114622153-114658421	adult_day1	adult_day4	OK	8.46817	15.6342	0.884582	2.01963	0.0024	0.0168182	yes
XLOC_018143	Grcc10	chr6:124739183-124741079	adult_day1	adult_day4	OK	133.083	245.663	0.884351	2.28124	0.00035	0.00355086	yes
XLOC_019094	Arntl	chr7:113207464-113314126	adult_day1	adult_day4	OK	3.76593	6.95035	0.884081	1.764	0.00735	0.040132	yes
XLOC_012881	Pxmp4	chr2:154587043-154603673	adult_day1	adult_day4	OK	5.91177	10.9089	0.883849	1.71025	0.0094	0.0485651	yes
XLOC_009937	Tcf4	chr18:69344491-69687967	adult_day1	adult_day4	OK	6.10573	11.2575	0.882656	2.43436	0.00025	0.00266228	yes
XLOC_022667	Pml	chr9:58217179-58249786	adult_day1	adult_day4	OK	2.68069	4.93693	0.88101	1.86091	0.00425	0.026258	yes
XLOC_017755	Wdr91	chr6:34880425-34910831	adult_day1	adult_day4	OK	7.57078	13.9344	0.880137	1.90027	0.0038	0.024068	yes
XLOC_000106	Col3a1	chr1:45311537-45349706	adult_day1	adult_day4	OK	9.56666	17.5519	0.875542	2.09827	0.0018	0.013365	yes
XLOC_003289	Ubald2	chr11:116434093-116439077	adult_day1	adult_day4	OK	24.5093	44.9318	0.874409	2.1857	0.0004	0.00397419	yes
XLOC_012880	E2f1	chr2:154559399-154569892	adult_day1	adult_day4	OK	6.37049	11.6771	0.87421	2.04604	0.0018	0.013365	yes
XLOC_003025	Mtmr4	chr11:87592216-87616296	adult_day1	adult_day4	OK	1.7754	3.25012	0.872347	1.8383	0.0041	0.0255239	yes
XLOC_011885	Cep250	chr2:155956557-155998900	adult_day1	adult_day4	OK	1.66868	3.05309	0.871565	1.71375	0.00835	0.0443225	yes
XLOC_012101	Fbxo18	chr2:11742572-11777527	adult_day1	adult_day4	OK	11.1654	20.4287	0.871559	2.31492	0.0005	0.00472658	yes
XLOC_013283	Rit1	chr3:88716853-88731048	adult_day1	adult_day4	OK	10.3683	18.945	0.869631	2.22619	0.0004	0.00397419	yes
XLOC_015740	Cenpa	chr5:30666885-30674837	adult_day1	adult_day4	OK	16.3799	29.9178	0.869074	2.01338	0.00175	0.0130773	yes
XLOC_015550	Plod1	chr4:147909752-147936776	adult_day1	adult_day4	OK	24.0602	43.8795	0.866897	2.31855	0.0004	0.00397419	yes
XLOC_022162	Anapc13	chr9:102626295-102634244	adult_day1	adult_day4	OK	59.9354	109.207	0.865591	1.81022	0.0043	0.0264942	yes
XLOC_005709	Dek	chr13:47043498-47106221	adult_day1	adult_day4	OK	16.9118	30.7753	0.863738	2.04118	0.002	0.014512	yes
XLOC_017163	Casp2	chr6:42264984-42282508	adult_day1	adult_day4	OK	3.61044	6.56779	0.863233	1.97298	0.00215	0.0153896	yes
XLOC_004290	Hs1bp3	chr12:8313432-8343824	adult_day1	adult_day4	OK	4.32306	7.85951	0.862385	1.85728	0.00535	0.0314163	yes
XLOC_012762	Ckap2l	chr2:129268209-129297212	adult_day1	adult_day4	OK	3.20605	5.82472	0.86139	1.79708	0.00685	0.0380772	yes
XLOC_006222	Abhd4	chr14:54254128-54269169	adult_day1	adult_day4	OK	15.092	27.4162	0.861242	2.30326	0.0005	0.00472658	yes
XLOC_008376	St3gal6	chr16:58470540-58523312	adult_day1	adult_day4	OK	5.56501	10.1032	0.860362	1.82209	0.00635	0.0358904	yes
XLOC_018154	Ptms	chr6:124913674-124917946	adult_day1	adult_day4	OK	36.6731	66.4676	0.857928	1.91745	0.00385	0.0243248	yes
XLOC_022865	Tex264	chr9:106658745-106685952	adult_day1	adult_day4	OK	37.723	68.3321	0.857117	2.12674	0.00115	0.00935001	yes
XLOC_020478	Ccnd1	chr7:144929930-144939925	adult_day1	adult_day4	OK	9.42882	17.0714	0.856434	1.51976	0.0051	0.0302989	yes
XLOC_010378	Ms4a6b	chr19:11518558-11530403	adult_day1	adult_day4	OK	85.4335	154.652	0.856155	2.40894	0.00025	0.00266228	yes
XLOC_016249	Fam20c	chr5:138755080-138810063	adult_day1	adult_day4	OK	115.25	208.354	0.854269	2.4077	0.00025	0.00266228	yes
XLOC_003961	Fbxl20	chr11:98082553-98149616	adult_day1	adult_day4	OK	2.65442	4.79771	0.85395	2.10642	0.0019	0.0139437	yes
XLOC_019698	Usf2	chr7:30945247-30956803	adult_day1	adult_day4	OK	6.03678	10.9087	0.853624	1.78431	0.00705	0.0389246	yes
XLOC_011222	Lrrc8a	chr2:30237768-30263790	adult_day1	adult_day4	OK	3.6766	6.64337	0.853541	1.8084	0.0056	0.0325659	yes
XLOC_023404	Ngfrap1	chrX:136270252-136271978	adult_day1	adult_day4	OK	22.0745	39.828	0.851407	1.79185	0.00735	0.040132	yes
XLOC_013222	Smc4	chr3:69004971-69034623	adult_day1	adult_day4	OK	4.64287	8.37393	0.850888	2.07945	0.00135	0.0105867	yes
XLOC_019333	Lair1	chr7:4007072-4063204	adult_day1	adult_day4	OK	9.03544	16.2601	0.847673	2.24952	0.00045	0.00436502	yes
XLOC_008533	Tagap	chr17:7925999-7934897	adult_day1	adult_day4	OK	5.61834	10.1029	0.846554	1.98369	0.00305	0.0201724	yes
XLOC_007119	Tef	chr15:81802672-81826863	adult_day1	adult_day4	OK	3.45024	6.2004	0.845662	1.84703	0.0054	0.031648	yes
XLOC_005004	Ifi27l2a	chr12:103433872-103443680	adult_day1	adult_day4	OK	444.032	797.862	0.845476	1.88613	0.0058	0.0334643	yes
XLOC_000008	Pcmtd1	chr1:7088919-7173628	adult_day1	adult_day4	OK	3.22153	5.78302	0.844075	2.15734	0.00125	0.00996515	yes
XLOC_010273	B4gat1	chr19:5038825-5041134	adult_day1	adult_day4	OK	9.30824	16.7011	0.843365	1.89244	0.00345	0.0222622	yes
XLOC_002638	Mgat4b	chr11:50225334-50235103	adult_day1	adult_day4	OK	23.6771	42.4673	0.842858	2.15269	0.0011	0.00902496	yes
XLOC_010096	Gnpda1	chr18:38327536-38338993	adult_day1	adult_day4	OK	10.5409	18.9012	0.842479	2.10799	0.0013	0.0102616	yes
XLOC_010433	Prune2	chr19:16956117-17223932	adult_day1	adult_day4	OK	3.81516	6.83455	0.841103	2.26825	0.00035	0.00355086	yes
XLOC_006710	Cryl1	chr14:57275033-57398483	adult_day1	adult_day4	OK	20.5299	36.7707	0.84083	2.09407	0.0016	0.012189	yes
XLOC_003330	Baiap2	chr11:119943091-120006782	adult_day1	adult_day4	OK	24.1088	43.1093	0.838436	2.14575	0.0009	0.00767599	yes
XLOC_002229	Gna15	chr10:81502313-81524225	adult_day1	adult_day4	OK	9.8604	17.5736	0.833689	1.72608	0.0086	0.045329	yes
XLOC_019168	AI467606	chr7:127091435-127094049	adult_day1	adult_day4	OK	11.9893	21.3598	0.833148	1.90579	0.00385	0.0243248	yes
XLOC_000963	Stk25	chr1:93512103-93635727	adult_day1	adult_day4	OK	9.22827	16.4166	0.831023	2.09042	0.00195	0.0142381	yes
XLOC_012836	Cst3	chr2:148871731-148875468	adult_day1	adult_day4	OK	2126.7	3780.42	0.829926	2.07337	0.00105	0.00867997	yes
XLOC_018511	Kcnn4	chr7:24370262-24385212	adult_day1	adult_day4	OK	37.1518	65.9931	0.828883	2.08323	0.0016	0.012189	yes
XLOC_021655	Mmp12	chr9:7347373-7360461	adult_day1	adult_day4	OK	7.83026	13.8719	0.825027	2.1688	0.00105	0.00867997	yes
XLOC_009489	Slc29a1	chr17:45585199-45599603	adult_day1	adult_day4	OK	46.7877	82.7985	0.823474	2.23773	0.0007	0.00624213	yes
XLOC_002057	Man1a	chr10:53906032-54075796	adult_day1	adult_day4	OK	44.5404	78.8031	0.823139	2.3198	0.0007	0.00624213	yes
XLOC_010646	Tcirg1	chr19:3896049-3907133	adult_day1	adult_day4	OK	111.977	198.056	0.822704	2.34588	0.00045	0.00436502	yes
XLOC_005270	Mylip	chr13:45389741-45411940	adult_day1	adult_day4	OK	7.67531	13.5688	0.821996	1.94072	0.00335	0.0217611	yes
XLOC_023100	Lonrf3	chrX:36328408-36366856	adult_day1	adult_day4	OK	1.16736	2.06312	0.821579	1.79486	0.00635	0.0358904	yes
XLOC_011133	Acbd5	chr2:23068200-23114512	adult_day1	adult_day4	OK	5.65654	9.99511	0.821304	2.06365	0.0012	0.00966708	yes
XLOC_014591	Hivep3	chr4:119814677-120135411	adult_day1	adult_day4	OK	2.35947	4.16757	0.820744	1.87368	0.0041	0.0255239	yes
XLOC_010357	Rab3il1	chr19:10018227-10035586	adult_day1	adult_day4	OK	78.7395	138.925	0.819142	2.31389	0.0008	0.00695651	yes
XLOC_013076	Fabp5	chr3:10012584-10016610	adult_day1	adult_day4	OK	338.195	595.738	0.81682	2.04407	0.0014	0.0108957	yes
XLOC_005492	Slc38a9	chr13:112660765-112738752	adult_day1	adult_day4	OK	1.58113	2.78361	0.816007	1.90597	0.00385	0.0243248	yes
XLOC_018733	Rras	chr7:45018006-45021644	adult_day1	adult_day4	OK	34.2119	60.2251	0.815866	1.95139	0.0036	0.023028	yes
XLOC_021095	Ntpcr	chr8:125734202-125748235	adult_day1	adult_day4	OK	47.6056	83.7699	0.8153	2.1201	0.0012	0.00966708	yes
XLOC_023403	Wbp5	chrX:136245079-136247139	adult_day1	adult_day4	OK	28.0606	49.3668	0.814998	2.05542	0.0018	0.013365	yes
XLOC_020791	Mcm5	chr8:75109508-75128439	adult_day1	adult_day4	OK	10.6986	18.7944	0.812874	2.06913	0.0018	0.013365	yes
XLOC_013239	Ctso	chr3:81932615-81956725	adult_day1	adult_day4	OK	8.61311	15.127	0.812521	2.20445	0.001	0.00834708	yes
XLOC_008273	0610012G03Rik	chr16:31947050-31948521	adult_day1	adult_day4	OK	24.0704	42.2576	0.81195	2.0636	0.0012	0.00966708	yes
XLOC_011708	Mertk	chr2:128698996-128802188	adult_day1	adult_day4	OK	23.1759	40.6821	0.811765	2.31564	0.0005	0.00472658	yes
XLOC_021753	Ncapd3	chr9:27030174-27095315	adult_day1	adult_day4	OK	2.19468	3.85083	0.811157	1.81264	0.0062	0.035275	yes
XLOC_019594	Pou2f2	chr7:25091114-25132460	adult_day1	adult_day4	OK	6.17195	10.8277	0.810924	1.70035	0.00665	0.0372412	yes
XLOC_023779	Dnase1l1	chrX:74273216-74282333	adult_day1	adult_day4	OK	37.0827	64.8258	0.805822	2.20061	0.00055	0.00511733	yes
XLOC_016853	Gusb	chr5:129989020-130002828	adult_day1	adult_day4	OK	138.125	240.99	0.803002	2.22863	0.00095	0.00800391	yes
XLOC_008741	Fgd2	chr17:29360913-29379535	adult_day1	adult_day4	OK	28.4771	49.676	0.80275	2.1801	0.0004	0.00397419	yes
XLOC_020254	Arl6ip1	chr7:118118889-118129625	adult_day1	adult_day4	OK	86.5711	150.895	0.801589	2.29623	0.00045	0.00436502	yes
XLOC_006063	Fut11	chr14:20694967-20700197	adult_day1	adult_day4	OK	4.72694	8.23512	0.800883	1.92998	0.00245	0.0170921	yes
XLOC_016847	Stx2	chr5:128984557-129008572	adult_day1	adult_day4	OK	10.576	18.4006	0.798954	1.97861	0.00185	0.0136518	yes
XLOC_010760	Incenp	chr19:9872296-9899533	adult_day1	adult_day4	OK	8.99055	15.6275	0.797606	1.85835	0.00405	0.0253132	yes
XLOC_017005	Gm8615	chr5:149119564-149182036	adult_day1	adult_day4	OK	20.9715	36.4487	0.797438	2.16557	0.0006	0.00549596	yes
XLOC_021101	Nrp1	chr8:128359072-128505475	adult_day1	adult_day4	OK	21.5847	37.5073	0.797164	2.21659	0.0005	0.00472658	yes
XLOC_022765	Slc17a5	chr9:78536486-78588045	adult_day1	adult_day4	OK	8.05254	13.9872	0.79659	2.02383	0.00185	0.0136518	yes
XLOC_013955	Plekho1	chr3:95988835-95995839	adult_day1	adult_day4	OK	57.1157	99.1994	0.796443	2.12484	0.00105	0.00867997	yes
XLOC_010885	Lipa	chr19:34492315-34527474	adult_day1	adult_day4	OK	80.8156	139.96	0.792307	2.1819	0.00055	0.00511733	yes
XLOC_009016	Adgre1	chr17:57358685-57483529	adult_day1	adult_day4	OK	140.666	243.578	0.792108	2.0343	0.00185	0.0136518	yes
XLOC_006753	Extl3	chr14:65052058-65098106	adult_day1	adult_day4	OK	2.68734	4.65009	0.791079	1.80428	0.00595	0.0341656	yes
XLOC_019728	Cebpg	chr7:35046421-35056566	adult_day1	adult_day4	OK	7.71609	13.3438	0.790223	2.10718	0.00155	0.0118759	yes
XLOC_013562	Manba	chr3:135485610-135571403	adult_day1	adult_day4	OK	15.0291	25.9695	0.789054	2.15864	0.0008	0.00695651	yes
XLOC_004254	Dcxr	chr11:120725372-120727281	adult_day1	adult_day4	OK	28.2273	48.7555	0.788474	1.79834	0.0065	0.0365661	yes
XLOC_012698	Vps39	chr2:120316460-120353133	adult_day1	adult_day4	OK	6.52518	11.2471	0.785459	2.01797	0.00115	0.00935001	yes
XLOC_012978	Znfx1	chr2:167035795-167065862	adult_day1	adult_day4	OK	4.78842	8.25245	0.785273	1.80398	0.0053	0.031199	yes
XLOC_020610	Fgfr1	chr8:25518758-25575718	adult_day1	adult_day4	OK	3.6506	6.28938	0.784787	1.6782	0.00885	0.0463753	yes
XLOC_000280	Ackr3	chr1:90203979-90215722	adult_day1	adult_day4	OK	12.5408	21.6055	0.784773	1.83104	0.00445	0.0272368	yes
XLOC_014769	Atp13a2	chr4:140986872-141007701	adult_day1	adult_day4	OK	79.0504	136.167	0.784536	2.22375	0.0005	0.00472658	yes
XLOC_018908	Prcp	chr7:92875252-92934581	adult_day1	adult_day4	OK	17.3988	29.9362	0.782905	2.09311	0.00105	0.00867997	yes
XLOC_004483	Sipa1l1	chr12:82170015-82451784	adult_day1	adult_day4	OK	2.26845	3.90282	0.782809	1.7879	0.0052	0.0307409	yes
XLOC_017047	Tmem106b	chr6:13069758-13089269	adult_day1	adult_day4	OK	3.46041	5.95341	0.782776	2.05309	0.0024	0.0168182	yes
XLOC_009250	Fam173a	chr17:25786579-25792394	adult_day1	adult_day4	OK	56.4709	97.1528	0.782747	1.90965	0.00395	0.0248001	yes
XLOC_015473	Pink1	chr4:138313409-138326296	adult_day1	adult_day4	OK	18.4481	31.6969	0.780868	1.89523	0.0042	0.0260295	yes
XLOC_010248	Unc93b1	chr19:3935185-3949340	adult_day1	adult_day4	OK	304.634	523.404	0.780847	2.07261	0.0013	0.0102616	yes
XLOC_014218	Trp53inp1	chr4:11156440-11174377	adult_day1	adult_day4	OK	1.62652	2.78707	0.776961	1.81139	0.0041	0.0255239	yes
XLOC_018318	Tsen34	chr7:3693609-3701035	adult_day1	adult_day4	OK	15.3198	26.2253	0.775557	1.72814	0.00905	0.0471763	yes
XLOC_013103	Nceh1	chr3:27183003-27244911	adult_day1	adult_day4	OK	24.224	41.4309	0.774268	2.16043	0.0007	0.00624213	yes
XLOC_020780	Klf2	chr8:72319061-72321654	adult_day1	adult_day4	OK	133.969	228.478	0.770155	2.15128	0.00145	0.0112098	yes
XLOC_023496	Phka2	chrX:160502165-160598878	adult_day1	adult_day4	OK	4.87122	8.30034	0.768886	1.89895	0.00405	0.0253132	yes
XLOC_014472	Leprot	chr4:101647782-101659358	adult_day1	adult_day4	OK	58.0568	98.73	0.766022	2.19567	0.00135	0.0105867	yes
XLOC_002636	Tbc1d9b	chr11:50131359-50172785	adult_day1	adult_day4	OK	14.5256	24.7013	0.76599	2.09561	0.00125	0.00996515	yes
XLOC_018806	Mtmr10	chr7:64287669-64340806	adult_day1	adult_day4	OK	9.76844	16.581	0.76333	2.06177	0.00155	0.0118759	yes
XLOC_023701	Arhgef6	chrX:57231484-57338729	adult_day1	adult_day4	OK	11.979	20.3147	0.762016	2.14453	0.0008	0.00695651	yes
XLOC_022122	Ctsh	chr9:90054266-90076095	adult_day1	adult_day4	OK	278.444	472.132	0.761803	2.07534	0.00155	0.0118759	yes
XLOC_000847	Acadl	chr1:66830838-66863309	adult_day1	adult_day4	OK	16.2047	27.456	0.760713	1.95748	0.0032	0.0209911	yes
XLOC_006677	Mdp1	chr14:55657878-55660508	adult_day1	adult_day4	OK	8.48951	14.3711	0.759416	1.73097	0.0073	0.0399316	yes
XLOC_004996	Lgmn	chr12:102394097-102439697	adult_day1	adult_day4	OK	679.977	1149.24	0.757122	1.73569	0.00845	0.0447413	yes
XLOC_001943	Phactr2	chr10:13207716-13474396	adult_day1	adult_day4	OK	2.23555	3.76804	0.753188	1.85012	0.00425	0.026258	yes
XLOC_000543	Usf1	chr1:171411312-171418759	adult_day1	adult_day4	OK	15.5472	26.1762	0.7516	1.83279	0.0046	0.0279224	yes
XLOC_021358	Bst2	chr8:71534261-71537437	adult_day1	adult_day4	OK	74.8165	125.667	0.748181	1.91917	0.00335	0.0217611	yes
XLOC_002340	Lyz1	chr10:117287794-117292868	adult_day1	adult_day4	OK	391.459	657.301	0.747692	1.97626	0.002	0.014512	yes
XLOC_006179	Tmem260	chr14:48446351-48515159	adult_day1	adult_day4	OK	2.62234	4.40125	0.747062	1.69008	0.00925	0.0479759	yes
XLOC_018123	Apobec1	chr6:122577791-122602444	adult_day1	adult_day4	OK	101.272	169.805	0.74564	2.06709	0.00205	0.0148062	yes
XLOC_005353	2010111I01Rik	chr13:62964892-63431745	adult_day1	adult_day4	OK	32.8877	55.1396	0.745539	1.70589	0.00775	0.0418467	yes
XLOC_018006	Abtb1	chr6:88835913-88841935	adult_day1	adult_day4	OK	15.7133	26.324	0.744386	1.73887	0.00685	0.0380772	yes
XLOC_002871	Tax1bp3	chr11:73177082-73182046	adult_day1	adult_day4	OK	44.2171	74.0724	0.74433	2.01125	0.00235	0.0165483	yes
XLOC_021505	Ranbp10	chr8:105768307-105827350	adult_day1	adult_day4	OK	4.87455	8.16285	0.743803	1.81662	0.0049	0.029343	yes
XLOC_008122	Ubald1	chr16:4874778-4879851	adult_day1	adult_day4	OK	21.8836	36.6062	0.74224	1.71585	0.00805	0.0430792	yes
XLOC_007922	Pcyt1a	chr16:32430920-32475065	adult_day1	adult_day4	OK	9.89032	16.5163	0.739799	1.99689	0.00205	0.0148062	yes
XLOC_002830	Clec10a	chr11:70166622-70170836	adult_day1	adult_day4	OK	32.2525	53.6763	0.734875	1.86489	0.0041	0.0255239	yes
XLOC_003462	Erlec1	chr11:30929783-30954131	adult_day1	adult_day4	OK	3.6473	6.03603	0.726773	1.7628	0.0068	0.0378811	yes
XLOC_016659	Hpse	chr5:100679485-100719683	adult_day1	adult_day4	OK	18.4526	30.5072	0.725329	1.97465	0.00325	0.0212186	yes
XLOC_003302	Sec14l1	chr11:117115171-117159268	adult_day1	adult_day4	OK	25.8988	42.8123	0.725139	1.70264	0.0083	0.0441026	yes
XLOC_014419	Dennd4c	chr4:86748554-86850602	adult_day1	adult_day4	OK	4.45751	7.36429	0.724311	1.93094	0.00335	0.0217611	yes
XLOC_001675	Aes	chr10:81559443-81566371	adult_day1	adult_day4	OK	93.5149	154.34	0.72284	2.02734	0.00165	0.0124906	yes
XLOC_011241	Abl1	chr2:31688536-31804362	adult_day1	adult_day4	OK	5.86837	9.68048	0.722119	1.84709	0.00425	0.026258	yes
XLOC_014379	Snx30	chr4:59805649-59904740	adult_day1	adult_day4	OK	3.12974	5.16252	0.722034	1.75973	0.0071	0.0391467	yes
XLOC_022740	Cgnl1	chr9:71626506-71771602	adult_day1	adult_day4	OK	3.23149	5.32394	0.720298	1.69069	0.00865	0.0455592	yes
XLOC_017055	Cav1	chr6:17306334-17341328	adult_day1	adult_day4	OK	7.40597	12.1836	0.718185	1.73429	0.00725	0.0397245	yes
XLOC_013275	Glmp	chr3:88325022-88328631	adult_day1	adult_day4	OK	150.022	246.781	0.718053	2.06394	0.00125	0.00996515	yes
XLOC_001236	Mndal	chr1:173857219-173880187	adult_day1	adult_day4	OK	14.8545	24.3482	0.712913	1.78716	0.00635	0.0358904	yes
XLOC_014121	Hadh	chr3:131233419-131272101	adult_day1	adult_day4	OK	19.0262	31.1396	0.710762	1.75304	0.00575	0.0332397	yes
XLOC_016479	Man2b2	chr5:36806812-36830649	adult_day1	adult_day4	OK	19.1845	31.3917	0.710445	1.94425	0.0034	0.0220145	yes
XLOC_007891	St6gal1	chr16:23224739-23360350	adult_day1	adult_day4	OK	17.6925	28.9048	0.708171	1.99533	0.00175	0.0130773	yes
XLOC_004821	Heatr5a	chr12:51875872-51971321	adult_day1	adult_day4	OK	4.22059	6.88973	0.707002	1.81283	0.00465	0.0281642	yes
XLOC_016129	P2rx4	chr5:122707556-122729042	adult_day1	adult_day4	OK	83.455	135.97	0.704222	2.00464	0.0019	0.0139437	yes
XLOC_016920	Mcm7	chr5:138164588-138171862	adult_day1	adult_day4	OK	14.0172	22.7986	0.701749	1.73301	0.0071	0.0391467	yes
XLOC_016742	Selplg	chr5:113817797-113830501	adult_day1	adult_day4	OK	74.9608	121.919	0.701719	2.00643	0.002	0.014512	yes
XLOC_017051	Mdfic	chr6:15720660-15802169	adult_day1	adult_day4	OK	7.85908	12.7792	0.70137	1.79083	0.00505	0.0300713	yes
XLOC_000513	Creg1	chr1:165763779-165775304	adult_day1	adult_day4	OK	108.38	176.097	0.700271	1.99721	0.00195	0.0142381	yes
XLOC_011193	Rxra	chr2:27677200-27763319	adult_day1	adult_day4	OK	13.62	22.113	0.699165	1.85502	0.00325	0.0212186	yes
XLOC_012137	Tor4a	chr2:25192719-25196813	adult_day1	adult_day4	OK	12.75	20.6977	0.69897	1.84641	0.0044	0.0269766	yes
XLOC_016437	Mpv17	chr5:31140662-31154251	adult_day1	adult_day4	OK	14.2013	23.0451	0.698443	1.76441	0.00665	0.0372412	yes
XLOC_022212	Uba7	chr9:107975566-107984056	adult_day1	adult_day4	OK	10.1184	16.4097	0.697574	1.75023	0.0073	0.0399316	yes
XLOC_017652	Stk38l	chr6:146724929-146778814	adult_day1	adult_day4	OK	7.13004	11.5551	0.69655	1.83552	0.00495	0.0295932	yes
XLOC_022132	Slc9a9	chr9:94669891-95230452	adult_day1	adult_day4	OK	19.6258	31.7909	0.695859	1.94355	0.0027	0.0184573	yes
XLOC_002823	Phf23	chr11:69995765-70000011	adult_day1	adult_day4	OK	18.3068	29.6409	0.695212	1.71383	0.00875	0.0459649	yes
XLOC_004096	Plekhm1	chr11:103365091-103412664	adult_day1	adult_day4	OK	7.02316	11.3649	0.694388	1.75176	0.0077	0.0416267	yes
XLOC_019957	Man2a2	chr7:80349096-80371375	adult_day1	adult_day4	OK	12.7075	20.5409	0.692821	1.93284	0.00355	0.0227647	yes
XLOC_015793	Acox3	chr5:35581226-35613801	adult_day1	adult_day4	OK	10.2318	16.5116	0.690426	1.77852	0.0051	0.0302989	yes
XLOC_013631	Wls	chr3:159839694-159935175	adult_day1	adult_day4	OK	16.1433	26.0177	0.688556	1.94575	0.00255	0.0176564	yes
XLOC_014918	Plekhf2	chr4:10988661-11007619	adult_day1	adult_day4	OK	12.6308	20.3094	0.685209	1.83956	0.00485	0.0291113	yes
XLOC_001063	Nav1	chr1:135434579-135585355	adult_day1	adult_day4	OK	4.19233	6.71052	0.678672	1.84717	0.0046	0.0279224	yes
XLOC_019083	Swap70	chr7:110221702-110283506	adult_day1	adult_day4	OK	13.964	22.3298	0.677258	1.84118	0.00475	0.0286208	yes
XLOC_018958	Numa1	chr7:101969842-102014959	adult_day1	adult_day4	OK	8.50773	13.5668	0.673238	1.76917	0.00715	0.0393261	yes
XLOC_001695	Tcp11l2	chr10:84576946-84614355	adult_day1	adult_day4	OK	38.7094	61.5771	0.669709	1.90196	0.00305	0.0201724	yes
XLOC_018963	Rrm1	chr7:102441694-102469771	adult_day1	adult_day4	OK	6.463	10.279	0.66942	1.74157	0.00715	0.0393261	yes
XLOC_000548	Cd48	chr1:171682054-171705257	adult_day1	adult_day4	OK	82.6539	131.408	0.668895	1.91342	0.00335	0.0217611	yes
XLOC_012605	Cat	chr2:103453903-103485153	adult_day1	adult_day4	OK	21.9416	34.8127	0.665944	1.84577	0.0053	0.031199	yes
XLOC_000550	Cd84	chr1:171839696-171890718	adult_day1	adult_day4	OK	35.4182	56.194	0.665925	1.88045	0.0035	0.0225243	yes
XLOC_022413	Dnmt1	chr9:20907205-20959888	adult_day1	adult_day4	OK	10.9195	17.3166	0.665247	1.8008	0.0049	0.029343	yes
XLOC_003178	Nbr1	chr11:101552106-101581951	adult_day1	adult_day4	OK	12.3527	19.5702	0.663836	1.79619	0.0064	0.0361106	yes
XLOC_023773	Renbp	chrX:73922120-73930850	adult_day1	adult_day4	OK	61.9516	98.0112	0.661806	1.86065	0.0047	0.028386	yes
XLOC_014495	Tmem59	chr4:107178629-107200996	adult_day1	adult_day4	OK	148.075	232.975	0.653844	1.87613	0.0035	0.0225243	yes
XLOC_002326	Tmem19	chr10:115340739-115362262	adult_day1	adult_day4	OK	14.1142	22.1848	0.652421	1.71937	0.00915	0.0475668	yes
XLOC_018086	Plxnd1	chr6:115954810-115995005	adult_day1	adult_day4	OK	23.02	35.9466	0.642968	1.80293	0.00525	0.0309603	yes
XLOC_017120	1810058I24Rik	chr6:35252698-35262059	adult_day1	adult_day4	OK	40.852	63.7834	0.642777	1.70221	0.00895	0.04677	yes
XLOC_000324	Fam174a	chr1:95313627-95335284	adult_day1	adult_day4	OK	18.6905	29.1121	0.639315	1.77383	0.0078	0.0420348	yes
XLOC_004889	Sgpp1	chr12:75714247-75735729	adult_day1	adult_day4	OK	14.5261	22.5738	0.636003	1.77405	0.0052	0.0307409	yes
XLOC_009867	Csnk1g3	chr18:53862112-53955684	adult_day1	adult_day4	OK	8.33594	12.9378	0.634179	1.73668	0.00755	0.0409818	yes
XLOC_003263	Cd300a	chr11:114890040-114904651	adult_day1	adult_day4	OK	22.8116	35.3147	0.630503	1.80502	0.0057	0.0330248	yes
XLOC_009768	Egr1	chr18:34861206-34864956	adult_day1	adult_day4	OK	78.8084	121.898	0.629252	1.70627	0.00935	0.0483692	yes
XLOC_016865	Lat2	chr5:134600102-134615025	adult_day1	adult_day4	OK	81.6861	126.07	0.626064	1.74846	0.007	0.0387138	yes
XLOC_008500	Hmgn1	chr16:96121587-96127725	adult_day1	adult_day4	OK	63.1965	97.4345	0.624588	1.70673	0.00805	0.0430792	yes
XLOC_000378	Rab7b	chr1:131688694-131713464	adult_day1	adult_day4	OK	101.986	156.908	0.621552	1.77397	0.00645	0.0363415	yes
XLOC_014976	B4galt1	chr4:40804581-40854537	adult_day1	adult_day4	OK	27.2504	41.899	0.620639	1.7776	0.0044	0.0269766	yes
XLOC_010478	Uhrf2	chr19:30030512-30093724	adult_day1	adult_day4	OK	12.1389	18.648	0.61938	1.68329	0.0087	0.045749	yes
XLOC_014805	Dhrs3	chr4:144892826-144927645	adult_day1	adult_day4	OK	137.009	210.32	0.618316	1.7229	0.00595	0.0341656	yes
XLOC_017679	Pon2	chr6:5264623-5298373	adult_day1	adult_day4	OK	36.1001	55.3573	0.616771	1.74921	0.00695	0.0385023	yes
XLOC_004159	Cd300ld	chr11:114982445-114989886	adult_day1	adult_day4	OK	41.3357	63.227	0.613154	1.71972	0.00885	0.0463753	yes
XLOC_007932	Osbpl11	chr16:33185070-33243312	adult_day1	adult_day4	OK	14.6677	22.3551	0.607963	1.68336	0.00945	0.0487395	yes
XLOC_009267	Itfg3	chr17:26212691-26244242	adult_day1	adult_day4	OK	56.7136	86.3291	0.606153	1.71232	0.00825	0.0439277	yes
XLOC_016751	Gltp	chr5:114669499-114690935	adult_day1	adult_day4	OK	178.584	271.681	0.605311	1.74079	0.0068	0.0378811	yes
XLOC_015408	Atpif1	chr4:132530554-132535414	adult_day1	adult_day4	OK	84.0463	127.501	0.601259	1.69997	0.00925	0.0479759	yes
XLOC_016648	Rasgef1b	chr5:99217419-99252927	adult_day1	adult_day4	OK	79.7192	120.919	0.601044	1.72101	0.00765	0.041431	yes
XLOC_017088	Irf5	chr6:29526624-29537320	adult_day1	adult_day4	OK	195.698	130.171	-0.588223	-1.6846	0.009	0.0469632	yes
XLOC_012769	Snrpb	chr2:130171635-130179364	adult_day1	adult_day4	OK	508.488	337.746	-0.590276	-1.69106	0.0083	0.0441026	yes
XLOC_020251	Rps13	chr7:116331506-116334190	adult_day1	adult_day4	OK	940.003	623.963	-0.591205	-1.66959	0.00895	0.04677	yes
XLOC_015374	Hdac1	chr4:129516103-129542646	adult_day1	adult_day4	OK	52.1792	34.6272	-0.591568	-1.66302	0.0085	0.0449334	yes
XLOC_021387	Smarca5	chr8:80699942-80739459	adult_day1	adult_day4	OK	36.3881	24.1473	-0.591607	-1.70548	0.0078	0.0420348	yes
XLOC_023931	Morf4l2	chrX:136732947-136803361	adult_day1	adult_day4	OK	172.763	114.567	-0.592598	-1.69876	0.00935	0.0483692	yes
XLOC_003111	Psmb3	chr11:97703433-97713500	adult_day1	adult_day4	OK	371.687	245.98	-0.59555	-1.70475	0.00825	0.0439277	yes
XLOC_002989	Ap2b1	chr11:83302696-83405033	adult_day1	adult_day4	OK	26.5198	17.548	-0.595767	-1.69022	0.00825	0.0439277	yes
XLOC_012981	B4galt5	chr2:167298444-167349178	adult_day1	adult_day4	OK	61.6667	40.8036	-0.595795	-1.71606	0.00715	0.0393261	yes
XLOC_016866	Eif4h	chr5:134619875-134639328	adult_day1	adult_day4	OK	223.663	147.88	-0.596894	-1.70455	0.0085	0.0449334	yes
XLOC_016774	Pebp1	chr5:117282650-117287564	adult_day1	adult_day4	OK	135.704	89.686	-0.597508	-1.6974	0.00945	0.0487395	yes
XLOC_012375	Nfe2l2	chr2:75675518-75704641	adult_day1	adult_day4	OK	179.433	118.459	-0.599058	-1.66413	0.00955	0.0491779	yes
XLOC_018815	Vimp	chr7:66079648-66089405	adult_day1	adult_day4	OK	146.682	96.6968	-0.601149	-1.70863	0.0076	0.0412098	yes
XLOC_013443	Csde1	chr3:103020545-103058189	adult_day1	adult_day4	OK	115.277	75.9841	-0.60133	-1.69789	0.00875	0.0459649	yes
XLOC_016347	Cdk14	chr5:4803384-5380251	adult_day1	adult_day4	OK	19.4362	12.8047	-0.602071	-1.69077	0.0086	0.045329	yes
XLOC_020463	Nap1l4	chr7:143513578-143549120	adult_day1	adult_day4	OK	61.9694	40.776	-0.603837	-1.72412	0.00725	0.0397245	yes
XLOC_016168	Ran	chr5:129020155-129024321	adult_day1	adult_day4	OK	145.946	96.0136	-0.604124	-1.70124	0.00785	0.0422474	yes
XLOC_005934	Btf3	chr13:98309896-98317006	adult_day1	adult_day4	OK	476.212	312.936	-0.605736	-1.71314	0.0079	0.0424214	yes
XLOC_007348	Ubr5	chr15:37967327-38078854	adult_day1	adult_day4	OK	10.1728	6.68167	-0.606431	-1.699	0.00755	0.0409818	yes
XLOC_012312	Prpf40a	chr2:53138475-53191187	adult_day1	adult_day4	OK	43.8019	28.766	-0.606632	-1.74267	0.0065	0.0365661	yes
XLOC_013589	Gtf2b	chr3:142765246-142783605	adult_day1	adult_day4	OK	110.868	72.7303	-0.608213	-1.72829	0.00825	0.0439277	yes
XLOC_021883	Ddx6	chr9:44604891-44640731	adult_day1	adult_day4	OK	13.1813	8.64443	-0.60865	-1.71989	0.00755	0.0409818	yes
XLOC_003456	Rps27a	chr11:29545841-29578352	adult_day1	adult_day4	OK	785.209	514.928	-0.608705	-1.67706	0.00785	0.0422474	yes
XLOC_016044	Tpst2	chr5:112276706-112315356	adult_day1	adult_day4	OK	163.859	107.393	-0.609557	-1.7385	0.00685	0.0380772	yes
XLOC_011974	Cse1l	chr2:166906095-166946389	adult_day1	adult_day4	OK	22.7405	14.9003	-0.609917	-1.68419	0.0085	0.0449334	yes
XLOC_022322	Nktr	chr9:121719180-121759943	adult_day1	adult_day4	OK	11.8428	7.7558	-0.610657	-1.69117	0.00785	0.0422474	yes
XLOC_017939	Pole4	chr6:82646711-82652865	adult_day1	adult_day4	OK	34.8133	22.7958	-0.610872	-1.69065	0.00895	0.04677	yes
XLOC_010172	Nars	chr18:64499646-64516557	adult_day1	adult_day4	OK	82.3654	53.9322	-0.610892	-1.76392	0.00655	0.0367841	yes
XLOC_014397	Tlr4	chr4:66827810-66842796	adult_day1	adult_day4	OK	30.7736	20.1222	-0.612904	-1.69365	0.00865	0.0455592	yes
XLOC_001859	Naca	chr10:128035345-128048637	adult_day1	adult_day4	OK	329.744	215.589	-0.613064	-1.73251	0.0073	0.0399316	yes
XLOC_002530	Cct4	chr11:22990592-23003336	adult_day1	adult_day4	OK	125.932	82.2301	-0.614912	-1.76016	0.0066	0.037013	yes
XLOC_008134	Carhsp1	chr16:8658586-8672153	adult_day1	adult_day4	OK	50.8675	33.212	-0.615037	-1.73256	0.0068	0.0378811	yes
XLOC_017634	Golt1b	chr6:142387242-142403858	adult_day1	adult_day4	OK	23.0308	15.0255	-0.616157	-1.67174	0.0084	0.0445289	yes
XLOC_009361	Brd2	chr17:34112018-34122607	adult_day1	adult_day4	OK	82.4348	53.7692	-0.616473	-1.75835	0.0058	0.0334643	yes
XLOC_007882	Dnajb11	chr16:22857844-22899451	adult_day1	adult_day4	OK	159.779	104.159	-0.61729	-1.77592	0.0057	0.0330248	yes
XLOC_017083	Calu	chr6:29348105-29380513	adult_day1	adult_day4	OK	76.9246	50.1347	-0.617636	-1.76675	0.00575	0.0332397	yes
XLOC_021946	Psma4	chr9:54950256-54958030	adult_day1	adult_day4	OK	210.529	137.198	-0.617764	-1.7683	0.00525	0.0309603	yes
XLOC_000787	Gls	chr1:52163449-52233232	adult_day1	adult_day4	OK	24.5163	15.9707	-0.618315	-1.74833	0.0075	0.0407842	yes
XLOC_005687	Txndc5	chr13:38500270-38528824	adult_day1	adult_day4	OK	102.533	66.7928	-0.618324	-1.7743	0.0066	0.037013	yes
XLOC_017768	Zc3hav1	chr6:38310496-38354603	adult_day1	adult_day4	OK	28.595	18.6214	-0.618803	-1.71503	0.0073	0.0399316	yes
XLOC_010290	Rela	chr19:5637489-5648130	adult_day1	adult_day4	OK	139.733	90.9901	-0.618893	-1.75523	0.007	0.0387138	yes
XLOC_008236	Etv5	chr16:22381312-22439570	adult_day1	adult_day4	OK	30.4752	19.8425	-0.61904	-1.72711	0.0074	0.0403439	yes
XLOC_007989	Atg3	chr16:45158828-45188538	adult_day1	adult_day4	OK	60.851	39.5878	-0.620226	-1.78267	0.0059	0.0339325	yes
XLOC_020255	Smg1	chr7:118131311-118243637	adult_day1	adult_day4	OK	3.86045	2.50857	-0.621904	-1.69714	0.0087	0.045749	yes
XLOC_021284	Spcs3	chr8:54520432-54529998	adult_day1	adult_day4	OK	72.8939	47.3165	-0.623455	-1.77669	0.00615	0.0350348	yes
XLOC_002101	Reep3	chr10:67005074-67096988	adult_day1	adult_day4	OK	21.4674	13.9329	-0.623653	-1.80812	0.0055	0.0321452	yes
XLOC_017495	Il17ra	chr6:120463196-120483727	adult_day1	adult_day4	OK	56.432	36.5864	-0.625207	-1.7948	0.0057	0.0330248	yes
XLOC_008265	Atp13a3	chr16:30312423-30388530	adult_day1	adult_day4	OK	12.7903	8.28781	-0.625986	-1.7743	0.00605	0.0345964	yes
XLOC_003382	Ewsr1	chr11:5069686-5099088	adult_day1	adult_day4	OK	208.54	135.091	-0.626391	-1.67268	0.0091	0.0473615	yes
XLOC_021077	Afg3l1	chr8:123477861-123503916	adult_day1	adult_day4	OK	26.0998	16.9057	-0.626531	-1.72473	0.0082	0.0437325	yes
XLOC_013167	Naa15	chr3:51416015-51475985	adult_day1	adult_day4	OK	9.10983	5.89971	-0.626779	-1.71448	0.0082	0.0437325	yes
XLOC_020349	Pycard	chr7:127991372-127993867	adult_day1	adult_day4	OK	97.4667	63.1161	-0.6269	-1.76189	0.0076	0.0412098	yes
XLOC_023098	Il13ra1	chrX:36112107-36171261	adult_day1	adult_day4	OK	47.6091	30.8213	-0.627312	-1.78261	0.0058	0.0334643	yes
XLOC_014876	Nadk	chr4:155562391-155591001	adult_day1	adult_day4	OK	118.385	76.6291	-0.627519	-1.81562	0.0056	0.0325659	yes
XLOC_002966	Psmd11	chr11:80428614-80472133	adult_day1	adult_day4	OK	93.0667	60.2341	-0.627684	-1.78651	0.0063	0.0357198	yes
XLOC_004477	Susd6	chr12:80790531-80880833	adult_day1	adult_day4	OK	55.7511	36.0784	-0.627868	-1.80113	0.0052	0.0307409	yes
XLOC_015232	Rnf11	chr4:109452856-109476505	adult_day1	adult_day4	OK	36.5639	23.6573	-0.628137	-1.74161	0.00845	0.0447413	yes
XLOC_008647	Rnps1	chr17:24414674-24425897	adult_day1	adult_day4	OK	92.4682	59.8223	-0.628272	-1.7495	0.00715	0.0393261	yes
XLOC_005425	Tmem167	chr13:90089666-90114921	adult_day1	adult_day4	OK	10.1433	6.56109	-0.628525	-1.80923	0.0044	0.0269766	yes
XLOC_016776	Fbxw8	chr5:118064980-118155458	adult_day1	adult_day4	OK	19.6894	12.7348	-0.628648	-1.73038	0.0072	0.0395227	yes
XLOC_007314	Basp1	chr15:25363276-25413764	adult_day1	adult_day4	OK	266.323	172.246	-0.628707	-1.74411	0.00775	0.0418467	yes
XLOC_021732	Smarca4	chr9:21616168-21704230	adult_day1	adult_day4	OK	21.9849	14.2151	-0.629089	-1.76038	0.00725	0.0397245	yes
XLOC_012103	Fam188a	chr2:12347263-12419460	adult_day1	adult_day4	OK	20.8341	13.4686	-0.629352	-1.68364	0.0094	0.0485651	yes
XLOC_010898	Ide	chr19:37268740-37330613	adult_day1	adult_day4	OK	16.5428	10.686	-0.630486	-1.74426	0.00695	0.0385023	yes
XLOC_002469	Pes1	chr11:3963974-3980004	adult_day1	adult_day4	OK	31.6095	20.3941	-0.63221	-1.77518	0.0063	0.0357198	yes
XLOC_021725	Slc44a2	chr9:21320718-21355028	adult_day1	adult_day4	OK	42.9023	27.667	-0.632889	-1.77871	0.00515	0.0305406	yes
XLOC_008218	Parl	chr16:20279820-20302362	adult_day1	adult_day4	OK	99.3881	64.0798	-0.633203	-1.77235	0.0059	0.0339325	yes
XLOC_002994	Ccl4	chr11:83662583-83664683	adult_day1	adult_day4	OK	859.823	554.293	-0.633392	-1.79901	0.00615	0.0350348	yes
XLOC_000962	Hdlbp	chr1:93405939-93478917	adult_day1	adult_day4	OK	48.269	31.1166	-0.633414	-1.80246	0.004	0.0250659	yes
XLOC_009706	Riok3	chr18:12128849-12157367	adult_day1	adult_day4	OK	50.5253	32.5669	-0.6336	-1.82401	0.0046	0.0279224	yes
XLOC_008016	Filip1l	chr16:57301999-57606867	adult_day1	adult_day4	OK	28.5445	18.3953	-0.633877	-1.7253	0.0092	0.0477509	yes
XLOC_012616	Eif3m	chr2:104886323-105017027	adult_day1	adult_day4	OK	136.659	88.0391	-0.634368	-1.80145	0.0051	0.0302989	yes
XLOC_015851	Klf3	chr5:64803522-64830129	adult_day1	adult_day4	OK	74.3876	47.9077	-0.634803	-1.77599	0.00585	0.033688	yes
XLOC_017835	Cycs	chr6:50562562-50566474	adult_day1	adult_day4	OK	72.6935	46.8025	-0.635239	-1.79916	0.0047	0.028386	yes
XLOC_004200	Rhbdf2	chr11:116598165-116627019	adult_day1	adult_day4	OK	64.7333	41.6606	-0.635825	-1.80104	0.0047	0.028386	yes
XLOC_014993	Sigmar1	chr4:41738492-41741359	adult_day1	adult_day4	OK	64.9566	41.7994	-0.635993	-1.76202	0.00635	0.0358904	yes
XLOC_004237	Nploc4	chr11:120379797-120437700	adult_day1	adult_day4	OK	38.3065	24.6317	-0.637074	-1.8315	0.00565	0.0328037	yes
XLOC_000744	Tmem131	chr1:36792188-36939527	adult_day1	adult_day4	OK	19.5259	12.555	-0.637127	-1.7791	0.00575	0.0332397	yes
XLOC_016080	Rplp0	chr5:115559466-115563729	adult_day1	adult_day4	OK	1108.95	713.011	-0.637194	-1.70692	0.00785	0.0422474	yes
XLOC_012593	Api5	chr2:94411726-94438186	adult_day1	adult_day4	OK	62.7013	40.2718	-0.638725	-1.84086	0.00465	0.0281642	yes
XLOC_023055	Ddx3x	chrX:13281021-13293983	adult_day1	adult_day4	OK	80.0098	51.3881	-0.638742	-1.78395	0.00615	0.0350348	yes
XLOC_001947	Vta1	chr10:14655332-14705489	adult_day1	adult_day4	OK	56.9305	36.5407	-0.639698	-1.72605	0.0077	0.0416267	yes
XLOC_013280	Ssr2	chr3:88579670-88588413	adult_day1	adult_day4	OK	225.072	144.412	-0.640194	-1.83684	0.0042	0.0260295	yes
XLOC_006068	Adk	chr14:21052573-21448569	adult_day1	adult_day4	OK	37.9778	24.3484	-0.641329	-1.73397	0.00835	0.0443225	yes
XLOC_005982	Gpbp1	chr13:111425679-111490041	adult_day1	adult_day4	OK	33.82	21.6802	-0.6415	-1.80029	0.0053	0.031199	yes
XLOC_000351	Tmem185b	chr1:119526153-119528983	adult_day1	adult_day4	OK	19.2839	12.3603	-0.641676	-1.72295	0.008	0.0428498	yes
XLOC_021634	Egln1	chr8:124908586-124949254	adult_day1	adult_day4	OK	46.8476	30.0044	-0.642799	-1.79276	0.0056	0.0325659	yes
XLOC_014342	Sec61b	chr4:47474660-47483233	adult_day1	adult_day4	OK	573.276	367.004	-0.643436	-1.81979	0.0046	0.0279224	yes
XLOC_009091	Foxn2	chr17:88440711-88490533	adult_day1	adult_day4	OK	15.652	10.0101	-0.644892	-1.8009	0.00645	0.0363415	yes
XLOC_020974	Cyb5b	chr8:107150660-107187470	adult_day1	adult_day4	OK	14.2177	9.08775	-0.645688	-1.73503	0.0077	0.0416267	yes
XLOC_008367	Tfg	chr16:56690328-56717450	adult_day1	adult_day4	OK	57.3843	36.6558	-0.646614	-1.83745	0.0044	0.0269766	yes
XLOC_004431	Psma3	chr12:70974622-71015823	adult_day1	adult_day4	OK	191.786	122.505	-0.646662	-1.82518	0.0048	0.0288593	yes
XLOC_011192	Wdr5	chr2:27515146-27536538	adult_day1	adult_day4	OK	17.8684	11.4098	-0.647137	-1.70728	0.0084	0.0445289	yes
XLOC_022714	Snx1	chr9:66088126-66124886	adult_day1	adult_day4	OK	219.239	139.921	-0.647893	-1.85533	0.00355	0.0227647	yes
XLOC_002808	Trp53	chr11:69580358-69591873	adult_day1	adult_day4	OK	51.8194	33.065	-0.648185	-1.74412	0.00625	0.035481	yes
XLOC_018561	Sertad1	chr7:27486952-27490314	adult_day1	adult_day4	OK	266.331	169.83	-0.649134	-1.84051	0.00415	0.0257861	yes
XLOC_000136	Bzw1	chr1:58393135-58406548	adult_day1	adult_day4	OK	176.3	112.309	-0.650563	-1.81902	0.00505	0.0300713	yes
XLOC_019191	Fus	chr7:127967478-127982031	adult_day1	adult_day4	OK	55.6805	35.4689	-0.650617	-1.78041	0.00635	0.0358904	yes
XLOC_001936	Rab32	chr10:10545038-10558207	adult_day1	adult_day4	OK	135.125	86.0603	-0.65087	-1.84503	0.00525	0.0309603	yes
XLOC_019811	Bax	chr7:45461694-45466898	adult_day1	adult_day4	OK	317.596	202.267	-0.650935	-1.84903	0.0052	0.0307409	yes
XLOC_015896	Srp72	chr5:76974700-76999935	adult_day1	adult_day4	OK	31.4077	19.9999	-0.651128	-1.84034	0.0041	0.0255239	yes
XLOC_004509	Dlst	chr12:85110832-85134091	adult_day1	adult_day4	OK	76.6983	48.834	-0.65131	-1.86787	0.0038	0.024068	yes
XLOC_007958	Hcls1	chr16:36934982-36963214	adult_day1	adult_day4	OK	191.063	121.613	-0.651749	-1.87229	0.00415	0.0257861	yes
XLOC_017534	Phb2	chr6:124712288-124716945	adult_day1	adult_day4	OK	164.502	104.655	-0.652461	-1.82442	0.005	0.0298377	yes
XLOC_021019	Cmip	chr8:117257018-117461505	adult_day1	adult_day4	OK	77.9754	49.5826	-0.653184	-1.87413	0.0041	0.0255239	yes
XLOC_012817	Rrbp1	chr2:143947394-144011263	adult_day1	adult_day4	OK	126.789	80.6166	-0.653275	-1.70754	0.00765	0.041431	yes
XLOC_010277	Yif1a	chr19:5088537-5098521	adult_day1	adult_day4	OK	67.913	43.1746	-0.653504	-1.79406	0.0057	0.0330248	yes
XLOC_022662	Clk3	chr9:57750710-57765860	adult_day1	adult_day4	OK	74.9937	47.6627	-0.653908	-1.85055	0.0045	0.0274681	yes
XLOC_022412	Eif3g	chr9:20894348-20898590	adult_day1	adult_day4	OK	144.186	91.6288	-0.654056	-1.81297	0.00635	0.0358904	yes
XLOC_010484	Papss2	chr19:32595714-32667187	adult_day1	adult_day4	OK	10.0046	6.35663	-0.654336	-1.67896	0.00935	0.0483692	yes
XLOC_015377	Eif3i	chr4:129591973-129600648	adult_day1	adult_day4	OK	133.545	84.8417	-0.654478	-1.81272	0.0054	0.031648	yes
XLOC_013165	Ccrn4l	chr3:51224446-51251654	adult_day1	adult_day4	OK	54.559	34.652	-0.65488	-1.81732	0.0042	0.0260295	yes
XLOC_015539	Tnfrsf1b	chr4:145212367-145246870	adult_day1	adult_day4	OK	118.411	75.1966	-0.655062	-1.77878	0.00605	0.0345964	yes
XLOC_009756	Wdr36	chr18:32663641-32866420	adult_day1	adult_day4	OK	21.4733	13.6331	-0.655429	-1.71779	0.007	0.0387138	yes
XLOC_019689	Tmem147	chr7:30727700-30729534	adult_day1	adult_day4	OK	142.649	90.5195	-0.656172	-1.82257	0.0056	0.0325659	yes
XLOC_004072	Ubtf	chr11:102304562-102319096	adult_day1	adult_day4	OK	27.1294	17.2095	-0.656653	-1.84307	0.00425	0.026258	yes
XLOC_023462	Phf8	chrX:151520671-151633857	adult_day1	adult_day4	OK	8.47277	5.37316	-0.657064	-1.67009	0.00915	0.0475668	yes
XLOC_003483	Rars	chr11:35808380-35834528	adult_day1	adult_day4	OK	46.265	29.3318	-0.657454	-1.83887	0.00485	0.0291113	yes
XLOC_009359	Slc39a7	chr17:34028265-34031690	adult_day1	adult_day4	OK	122.649	77.7198	-0.658179	-1.87903	0.00285	0.0191378	yes
XLOC_013293	Krtcap2	chr3:89246437-89249722	adult_day1	adult_day4	OK	553.385	350.516	-0.658805	-1.83356	0.0048	0.0288593	yes
XLOC_007342	Pabpc1	chr15:36595657-36608973	adult_day1	adult_day4	OK	214.247	135.684	-0.659027	-1.82736	0.00425	0.026258	yes
XLOC_009034	Lpin2	chr17:71183977-71249818	adult_day1	adult_day4	OK	25.7946	16.3275	-0.659767	-1.85394	0.0042	0.0260295	yes
XLOC_003203	Fmnl1	chr11:103171137-103198900	adult_day1	adult_day4	OK	105.188	66.5738	-0.659945	-1.90125	0.0027	0.0184573	yes
XLOC_012831	Thbd	chr2:148404470-148408188	adult_day1	adult_day4	OK	44.0766	27.8934	-0.66009	-1.80473	0.00555	0.0323482	yes
XLOC_013781	Kpna4	chr3:69072220-69127092	adult_day1	adult_day4	OK	45.6261	28.8715	-0.660215	-1.89092	0.0043	0.0264942	yes
XLOC_023869	Rlim	chrX:103957166-103981284	adult_day1	adult_day4	OK	12.3442	7.81035	-0.660374	-1.86593	0.0041	0.0255239	yes
XLOC_022628	Cul5	chr9:53614581-53667507	adult_day1	adult_day4	OK	7.10719	4.49511	-0.660925	-1.74855	0.0064	0.0361106	yes
XLOC_009317	U2af1	chr17:31647081-31658754	adult_day1	adult_day4	OK	171.798	108.637	-0.661199	-1.82526	0.0043	0.0264942	yes
XLOC_012798	Gpcpd1	chr2:132529081-132578248	adult_day1	adult_day4	OK	30.0378	18.9938	-0.661247	-1.7809	0.0061	0.0347995	yes
XLOC_012302	Mmadhc	chr2:50279880-50296677	adult_day1	adult_day4	OK	62.293	39.3855	-0.661406	-1.82274	0.00605	0.0345964	yes
XLOC_015763	Fosl2	chr5:32136471-32157839	adult_day1	adult_day4	OK	83.5789	52.8305	-0.661769	-1.86263	0.00305	0.0201724	yes
XLOC_005282	Ninj1	chr13:49187546-49196251	adult_day1	adult_day4	OK	902.051	570.086	-0.662029	-1.7974	0.00515	0.0305406	yes
XLOC_011983	Ptpn1	chr2:167932326-167979385	adult_day1	adult_day4	OK	146.54	92.5555	-0.662902	-1.8529	0.00465	0.0281642	yes
XLOC_008736	Srsf3	chr17:29032659-29043372	adult_day1	adult_day4	OK	115.361	72.7915	-0.66432	-1.88288	0.00345	0.0222622	yes
XLOC_003814	Wsb1	chr11:79239381-79254695	adult_day1	adult_day4	OK	123.7	78.0178	-0.664973	-1.88176	0.00325	0.0212186	yes
XLOC_002043	Prdm1	chr10:44437173-44458748	adult_day1	adult_day4	OK	14.3005	9.01684	-0.665375	-1.8218	0.00485	0.0291113	yes
XLOC_015342	Zc3h12a	chr4:125118413-125127881	adult_day1	adult_day4	OK	96.342	60.7144	-0.666127	-1.89675	0.0039	0.0245417	yes
XLOC_020808	Tbc1d9	chr8:83165351-83272940	adult_day1	adult_day4	OK	11.7582	7.40919	-0.666275	-1.73708	0.00675	0.0376783	yes
XLOC_021212	Hgsnat	chr8:25944458-25976744	adult_day1	adult_day4	OK	97.5192	61.435	-0.666627	-1.89712	0.0036	0.023028	yes
XLOC_003447	Rel	chr11:23741728-23770970	adult_day1	adult_day4	OK	60.0087	37.792	-0.667091	-1.90891	0.00355	0.0227647	yes
XLOC_018711	2410002F23Rik	chr7:44246721-44252319	adult_day1	adult_day4	OK	23.5686	14.8389	-0.667478	-1.66828	0.00905	0.0471763	yes
XLOC_002362	Xpot	chr10:121587379-121626316	adult_day1	adult_day4	OK	13.7159	8.63029	-0.668364	-1.83404	0.00475	0.0286208	yes
XLOC_011224	Nup188	chr2:30286432-30344262	adult_day1	adult_day4	OK	9.11112	5.72983	-0.669135	-1.70352	0.0085	0.0449334	yes
XLOC_010104	Lars	chr18:42202348-42262071	adult_day1	adult_day4	OK	28.4596	17.8976	-0.66915	-1.86481	0.0044	0.0269766	yes
XLOC_022936	Stt3b	chr9:115242581-115310421	adult_day1	adult_day4	OK	70.6992	44.4542	-0.669374	-1.91368	0.00285	0.0191378	yes
XLOC_003176	Ifi35	chr11:101448411-101458701	adult_day1	adult_day4	OK	59.0371	37.0965	-0.670338	-1.76646	0.00535	0.0314163	yes
XLOC_007226	Larp4	chr15:99970064-100016358	adult_day1	adult_day4	OK	13.6482	8.57083	-0.671201	-1.90483	0.00325	0.0212186	yes
XLOC_001467	Lilrb4a	chr10:51490897-51496611	adult_day1	adult_day4	OK	527.703	331.37	-0.671283	-1.70453	0.00855	0.0451315	yes
XLOC_002974	Ccl12	chr11:82101844-82103399	adult_day1	adult_day4	OK	382.079	239.884	-0.671536	-1.91535	0.0039	0.0245417	yes
XLOC_019620	Snrpa	chr7:27187005-27205386	adult_day1	adult_day4	OK	105.765	66.3863	-0.671904	-1.81553	0.0047	0.028386	yes
XLOC_016081	Gcn1l1	chr5:115565262-115622654	adult_day1	adult_day4	OK	12.171	7.63759	-0.672261	-1.63603	0.00685	0.0380772	yes
XLOC_017877	Vopp1	chr6:57752263-57825125	adult_day1	adult_day4	OK	18.6281	11.6876	-0.672497	-1.75626	0.0079	0.0424214	yes
XLOC_014934	Ripk2	chr4:16123374-16163498	adult_day1	adult_day4	OK	21.7336	13.6284	-0.673311	-1.72886	0.0079	0.0424214	yes
XLOC_023008	Gripap1	chrX:7789992-7820567	adult_day1	adult_day4	OK	40.8656	25.6213	-0.673545	-1.80673	0.00605	0.0345964	yes
XLOC_020020	Pcf11	chr7:92643711-92669912	adult_day1	adult_day4	OK	11.5879	7.26481	-0.673627	-1.81108	0.0046	0.0279224	yes
XLOC_002541	Gm12070	chr11:26785107-26787859	adult_day1	adult_day4	OK	56.4784	35.4029	-0.673834	-1.82275	0.0048	0.0288593	yes
XLOC_005722	1110007C09Rik	chr13:49202950-49216026	adult_day1	adult_day4	OK	511.598	320.596	-0.674256	-1.93576	0.00305	0.0201724	yes
XLOC_015838	Rbpj	chr5:53555778-53657445	adult_day1	adult_day4	OK	66.8146	41.8316	-0.675571	-1.88259	0.00355	0.0227647	yes
XLOC_003227	Psmc5	chr11:106256184-106263112	adult_day1	adult_day4	OK	174.603	109.246	-0.67649	-1.93529	0.0031	0.0204393	yes
XLOC_005113	Psma2	chr13:14613241-14625673	adult_day1	adult_day4	OK	358.435	224.19	-0.676989	-1.93983	0.0026	0.0179028	yes
XLOC_007007	Trib1	chr15:59648653-59657099	adult_day1	adult_day4	OK	78.7892	49.2655	-0.677419	-1.92276	0.0028	0.0189148	yes
XLOC_007759	Itga5	chr15:103344285-103366748	adult_day1	adult_day4	OK	106.283	66.4495	-0.67758	-1.89676	0.0037	0.0235381	yes
XLOC_013406	Txnip	chr3:96555767-96566801	adult_day1	adult_day4	OK	97.376	60.8759	-0.677696	-1.89532	0.00345	0.0222622	yes
XLOC_011343	2007-03-01	chr2:60209935-60248385	adult_day1	adult_day4	OK	37.4092	23.3408	-0.680539	-1.93138	0.0031	0.0204393	yes
XLOC_022348	Ccr5	chr9:124121542-124127183	adult_day1	adult_day4	OK	123.372	76.8945	-0.682061	-1.9055	0.00375	0.023789	yes
XLOC_014764	Rcc2	chr4:140701472-140723220	adult_day1	adult_day4	OK	77.6595	48.3889	-0.682488	-1.92779	0.0031	0.0204393	yes
XLOC_007025	Ptp4a3	chr15:73723144-73758766	adult_day1	adult_day4	OK	14.7818	9.21035	-0.682497	-1.71068	0.00825	0.0439277	yes
XLOC_009161	Lnpep	chr17:17527722-17624489	adult_day1	adult_day4	OK	8.50556	5.29493	-0.683794	-1.80379	0.00605	0.0345964	yes
XLOC_001357	Hivep2	chr10:13966378-14151378	adult_day1	adult_day4	OK	5.42168	3.37487	-0.683908	-1.76075	0.00755	0.0409818	yes
XLOC_016401	Abcf2	chr5:24565340-24577467	adult_day1	adult_day4	OK	43.1872	26.8721	-0.684497	-1.89339	0.00355	0.0227647	yes
XLOC_022892	Atrip,Trex1	chr9:109057931-109074124	adult_day1	adult_day4	OK	184.638	114.872	-0.684667	-1.8784	0.0034	0.0220145	yes
XLOC_008306	Cd86	chr16:36603868-36666077	adult_day1	adult_day4	OK	56.9291	35.417	-0.684723	-1.926	0.0034	0.0220145	yes
XLOC_001860	Ptges3	chr10:128058981-128077254	adult_day1	adult_day4	OK	138.478	86.1114	-0.685384	-1.96909	0.00255	0.0176564	yes
XLOC_011346	Psmd14	chr2:61711693-61800376	adult_day1	adult_day4	OK	112.928	70.2155	-0.685543	-1.96341	0.00285	0.0191378	yes
XLOC_003314	Pgs1	chr11:117986856-118129219	adult_day1	adult_day4	OK	90.6155	56.34	-0.6856	-1.94063	0.0024	0.0168182	yes
XLOC_011240	Exosc2	chr2:31670736-31681307	adult_day1	adult_day4	OK	30.1546	18.7444	-0.685916	-1.70475	0.0094	0.0485651	yes
XLOC_006655	Psmb5	chr14:54614119-54617995	adult_day1	adult_day4	OK	345.858	214.965	-0.686077	-1.75163	0.0023	0.0162757	yes
XLOC_021923	Alg9	chr9:50775224-50843639	adult_day1	adult_day4	OK	19.5145	12.1269	-0.686332	-1.70456	0.0092	0.0477509	yes
XLOC_023386	Hnrnph2	chrX:134601285-134607054	adult_day1	adult_day4	OK	107.442	66.7197	-0.687374	-1.9622	0.00355	0.0227647	yes
XLOC_010313	Sf1	chr19:6363689-6378038	adult_day1	adult_day4	OK	79.6394	49.4516	-0.687465	-1.95632	0.0028	0.0189148	yes
XLOC_021510	Slc12a4	chr8:105943589-105966115	adult_day1	adult_day4	OK	38.0564	23.6118	-0.688629	-1.9164	0.00245	0.0170921	yes
XLOC_006660	Slc7a8	chr14:54722214-54781886	adult_day1	adult_day4	OK	84.0774	52.1393	-0.689348	-1.97241	0.00175	0.0130773	yes
XLOC_021391	Zfp330	chr8:82763619-82774126	adult_day1	adult_day4	OK	36.8567	22.8553	-0.689398	-1.85831	0.0046	0.0279224	yes
XLOC_019236	Glrx3	chr7:137437647-137468594	adult_day1	adult_day4	OK	109.153	67.6772	-0.689615	-1.7951	0.0055	0.0321452	yes
XLOC_002490	Xbp1	chr11:5520640-5525993	adult_day1	adult_day4	OK	226.205	140.174	-0.690411	-1.93566	0.0025	0.0173736	yes
XLOC_008152	Gspt1	chr16:11203382-11254325	adult_day1	adult_day4	OK	15.4306	9.55443	-0.691556	-1.95583	0.00285	0.0191378	yes
XLOC_007407	Fam49b	chr15:63929093-64060448	adult_day1	adult_day4	OK	140.789	87.1365	-0.692187	-1.87085	0.00435	0.0267428	yes
XLOC_016731	Adrbk2	chr5:112910477-113015538	adult_day1	adult_day4	OK	6.98716	4.32242	-0.692866	-1.77716	0.00575	0.0332397	yes
XLOC_019983	Abhd17c	chr7:84109355-84151893	adult_day1	adult_day4	OK	37.982	23.487	-0.693451	-1.90517	0.00415	0.0257861	yes
XLOC_000058	Imp4	chr1:34439828-34445747	adult_day1	adult_day4	OK	56.6784	35.0385	-0.693858	-1.94061	0.0034	0.0220145	yes
XLOC_012189	Surf4	chr2:26913377-26933511	adult_day1	adult_day4	OK	246.988	152.673	-0.694001	-1.84376	0.0042	0.0260295	yes
XLOC_022868	Manf	chr9:106887414-106891938	adult_day1	adult_day4	OK	111.448	68.8789	-0.694233	-1.9942	0.00255	0.0176564	yes
XLOC_013875	Il6ra	chr3:89869323-89913162	adult_day1	adult_day4	OK	67.4169	41.6645	-0.69429	-1.96158	0.00265	0.0181811	yes
XLOC_002733	Drg2	chr11:60454616-60468705	adult_day1	adult_day4	OK	38.9928	24.0929	-0.694602	-1.81006	0.00565	0.0328037	yes
XLOC_016107	Ddx54	chr5:120613129-120634235	adult_day1	adult_day4	OK	57.2388	35.3629	-0.694756	-1.9852	0.00195	0.0142381	yes
XLOC_020545	Agpat5	chr8:18846278-18884413	adult_day1	adult_day4	OK	24.4317	15.0877	-0.695384	-1.93671	0.00275	0.0186716	yes
XLOC_009646	Srsf7	chr17:80200079-80207305	adult_day1	adult_day4	OK	76.8927	47.4778	-0.695594	-1.95782	0.00215	0.0153896	yes
XLOC_012911	Samhd1	chr2:157097528-157135222	adult_day1	adult_day4	OK	88.461	54.5815	-0.696631	-1.95144	0.0028	0.0189148	yes
XLOC_017247	Gars	chr6:55038000-55079504	adult_day1	adult_day4	OK	64.445	39.7592	-0.69678	-1.97219	0.0019	0.0139437	yes
XLOC_022947	Myd88	chr9:119335987-119340040	adult_day1	adult_day4	OK	136.081	83.9237	-0.697312	-1.98966	0.0024	0.0168182	yes
XLOC_005516	Hmgcs1	chr13:119690350-119708260	adult_day1	adult_day4	OK	16.4383	10.1328	-0.698024	-1.85016	0.0044	0.0269766	yes
XLOC_006464	Ube2e1	chr14:18271141-18331844	adult_day1	adult_day4	OK	51.5123	31.747	-0.698297	-1.86282	0.0039	0.0245417	yes
XLOC_003566	Tnip1	chr11:54910786-54962940	adult_day1	adult_day4	OK	57.2355	35.2712	-0.698418	-1.92347	0.00305	0.0201724	yes
XLOC_021720	Icam1	chr9:21015959-21028796	adult_day1	adult_day4	OK	160.905	99.1444	-0.698606	-1.96212	0.00175	0.0130773	yes
XLOC_003034	Srsf1	chr11:88047372-88053757	adult_day1	adult_day4	OK	21.028	12.9557	-0.698728	-2.00122	0.00165	0.0124906	yes
XLOC_017374	Copg1	chr6:87887939-87913594	adult_day1	adult_day4	OK	47.0193	28.9635	-0.699018	-1.75519	0.00315	0.0207008	yes
XLOC_010374	Ms4a4c	chr19:11407660-11427246	adult_day1	adult_day4	OK	39.3597	24.2399	-0.699333	-1.96901	0.0026	0.0179028	yes
XLOC_010501	Btaf1	chr19:36926078-37014057	adult_day1	adult_day4	OK	10.371	6.38623	-0.699525	-1.99128	0.00205	0.0148062	yes
XLOC_007558	Nhp2l1	chr15:82041344-82047598	adult_day1	adult_day4	OK	142.817	87.9155	-0.699984	-2.00227	0.00205	0.0148062	yes
XLOC_001255	Hnrnpu	chr1:178328299-178337784	adult_day1	adult_day4	OK	217.571	133.908	-0.700241	-1.9241	0.00295	0.0196845	yes
XLOC_015848	Pgm1	chr5:64092949-64128158	adult_day1	adult_day4	OK	35.8861	22.0819	-0.700559	-1.88123	0.0038	0.024068	yes
XLOC_011016	Csf2ra	chr19:61224401-61228418	adult_day1	adult_day4	OK	501.111	308.32	-0.700704	-1.94923	0.00285	0.0191378	yes
XLOC_023835	Vsig4	chrX:96247202-96293438	adult_day1	adult_day4	OK	56.5172	34.7655	-0.701033	-1.78389	0.00605	0.0345964	yes
XLOC_007457	Eef1d	chr15:75894795-75909556	adult_day1	adult_day4	OK	67.7533	41.6599	-0.701631	-1.97214	0.0023	0.0162757	yes
XLOC_003104	Mrpl45	chr11:97315715-97329920	adult_day1	adult_day4	OK	14.1626	8.70075	-0.702875	-1.7036	0.0083	0.0441026	yes
XLOC_010941	Chuk	chr19:44073333-44107477	adult_day1	adult_day4	OK	20.1229	12.3561	-0.703614	-1.95834	0.00265	0.0181811	yes
XLOC_000675	Arfgef1	chr1:10137506-10232670	adult_day1	adult_day4	OK	11.7566	7.21668	-0.70406	-1.97975	0.0023	0.0162757	yes
XLOC_004135	Slc16a6	chr11:109440077-109573329	adult_day1	adult_day4	OK	29.9103	18.3524	-0.704674	-1.7974	0.00495	0.0295932	yes
XLOC_023353	Gm6377	chrX:109196755-109200445	adult_day1	adult_day4	OK	83.7089	51.3308	-0.705556	-1.97019	0.00245	0.0170921	yes
XLOC_004802	Tspan13	chr12:36014554-36042478	adult_day1	adult_day4	OK	32.0957	19.6805	-0.705615	-1.8216	0.0049	0.029343	yes
XLOC_007088	Eif3l	chr15:79075222-79094400	adult_day1	adult_day4	OK	98.6666	60.4835	-0.70602	-2.01604	0.0018	0.013365	yes
XLOC_010830	Psat1	chr19:15905122-15925059	adult_day1	adult_day4	OK	19.6872	12.0603	-0.706986	-1.73694	0.00725	0.0397245	yes
XLOC_019285	Taldo1	chr7:141392159-141402976	adult_day1	adult_day4	OK	694.405	425.25	-0.707465	-1.96631	0.00185	0.0136518	yes
XLOC_014643	Sfpq	chr4:127021300-127037014	adult_day1	adult_day4	OK	77.2958	47.3249	-0.707792	-1.78497	0.0046	0.0279224	yes
XLOC_014077	Rtca	chr3:116488963-116508175	adult_day1	adult_day4	OK	34.1641	20.8931	-0.709459	-1.75248	0.00705	0.0389246	yes
XLOC_016513	Dhx15	chr5:52150202-52190546	adult_day1	adult_day4	OK	49.6402	30.3563	-0.709515	-2.04811	0.00185	0.0136518	yes
XLOC_011218	Set	chr2:30061995-30072577	adult_day1	adult_day4	OK	127.223	77.7577	-0.7103	-2.01053	0.0016	0.012189	yes
XLOC_016180	Crcp	chr5:130029305-130060783	adult_day1	adult_day4	OK	22.2749	13.6092	-0.710842	-1.70484	0.00735	0.040132	yes
XLOC_000317	Ing5	chr1:93803964-93822100	adult_day1	adult_day4	OK	8.14015	4.96986	-0.711851	-1.78577	0.0061	0.0347995	yes
XLOC_014118	Sec24b	chr3:129983184-130060907	adult_day1	adult_day4	OK	23.7123	14.4734	-0.712231	-1.99126	0.0021	0.0150917	yes
XLOC_008235	Tra2b	chr16:22245740-22265929	adult_day1	adult_day4	OK	76.0243	46.3867	-0.712749	-2.03866	0.00155	0.0118759	yes
XLOC_008149	Txndc11	chr16:11066297-11134532	adult_day1	adult_day4	OK	31.7464	19.3698	-0.712785	-1.86674	0.00455	0.0277311	yes
XLOC_008197	Ranbp1	chr16:18239978-18248694	adult_day1	adult_day4	OK	294.783	179.838	-0.71295	-2.00205	0.0018	0.013365	yes
XLOC_001059	Rnpep	chr1:135262698-135284084	adult_day1	adult_day4	OK	206.287	125.836	-0.713112	-2.02779	0.00165	0.0124906	yes
XLOC_012889	Gss	chr2:155563180-155592810	adult_day1	adult_day4	OK	16.7758	10.2324	-0.713235	-1.66789	0.0091	0.0473615	yes
XLOC_020234	Eif4g2	chr7:111067984-111083030	adult_day1	adult_day4	OK	151.468	92.3269	-0.714193	-1.73095	0.0074	0.0403439	yes
XLOC_021561	Kars	chr8:111993438-112011354	adult_day1	adult_day4	OK	50.8015	30.9619	-0.714377	-1.94743	0.00275	0.0186716	yes
XLOC_001007	Ddx18	chr1:121553834-121567980	adult_day1	adult_day4	OK	21.3615	13.0098	-0.715419	-1.72997	0.008	0.0428498	yes
XLOC_014132	Cisd2	chr3:135406411-135423433	adult_day1	adult_day4	OK	21.8674	13.3145	-0.715787	-1.97545	0.00245	0.0170921	yes
XLOC_000976	Pam	chr1:97821093-98095632	adult_day1	adult_day4	OK	13.6493	8.30863	-0.716141	-1.81489	0.005	0.0298377	yes
XLOC_012984	Tmem189	chr2:167643224-167661544	adult_day1	adult_day4	OK	326.106	198.501	-0.716196	-2.02476	0.0017	0.0128072	yes
XLOC_014394	6330416G13Rik	chr4:63560359-63586353	adult_day1	adult_day4	OK	17.759	10.8077	-0.716491	-1.87566	0.0038	0.024068	yes
XLOC_021132	Rab20	chr8:11453976-11480241	adult_day1	adult_day4	OK	268.347	163.309	-0.716491	-1.7943	0.00515	0.0305406	yes
XLOC_007343	Ywhaz	chr15:36770261-36796929	adult_day1	adult_day4	OK	448.442	272.767	-0.71725	-1.76345	0.00645	0.0363415	yes
XLOC_004094	Map3k14	chr11:103219763-103267401	adult_day1	adult_day4	OK	20.0782	12.2072	-0.717898	-1.86558	0.00495	0.0295932	yes
XLOC_010169	Txnl1	chr18:63662800-63692359	adult_day1	adult_day4	OK	43.6884	26.5566	-0.718181	-2.06177	0.0016	0.012189	yes
XLOC_007963	Lrrc58	chr16:37868399-37888857	adult_day1	adult_day4	OK	17.8501	10.8475	-0.718568	-2.06324	0.00205	0.0148062	yes
XLOC_004835	Ralgapa1	chr12:55602889-55821516	adult_day1	adult_day4	OK	7.71161	4.68598	-0.718681	-1.95424	0.0027	0.0184573	yes
XLOC_011935	Ttpal	chr2:163602313-163619013	adult_day1	adult_day4	OK	21.3599	12.9767	-0.718978	-1.97929	0.0024	0.0168182	yes
XLOC_000811	Clk1	chr1:58411987-58424088	adult_day1	adult_day4	OK	110.321	66.9612	-0.720307	-1.93173	0.00305	0.0201724	yes
XLOC_019141	Rbbp6	chr7:122970563-123002572	adult_day1	adult_day4	OK	14.1005	8.55774	-0.720441	-1.87395	0.00295	0.0196845	yes
XLOC_016651	Hnrnpd	chr5:99955934-99978938	adult_day1	adult_day4	OK	18.9714	11.5063	-0.721405	-1.99703	0.002	0.014512	yes
XLOC_007300	Dnajc21	chr15:10446762-10470516	adult_day1	adult_day4	OK	19.8124	12.0129	-0.721817	-1.71563	0.00935	0.0483692	yes
XLOC_003423	Sec61g	chr11:16501637-16508484	adult_day1	adult_day4	OK	433.17	262.631	-0.7219	-1.99741	0.00275	0.0186716	yes
XLOC_004789	Bcap29	chr12:31595353-31634658	adult_day1	adult_day4	OK	36.1692	21.929	-0.721923	-1.95582	0.00275	0.0186716	yes
XLOC_020998	Aars	chr8:111033841-111055569	adult_day1	adult_day4	OK	44.3543	26.8881	-0.722106	-2.02117	0.0019	0.0139437	yes
XLOC_020939	E2f4	chr8:105297662-105305370	adult_day1	adult_day4	OK	44.3748	26.8374	-0.725498	-1.95383	0.00265	0.0181811	yes
XLOC_006529	Timm23	chr14:32180165-32201891	adult_day1	adult_day4	OK	197.256	119.284	-0.725673	-2.07722	0.00195	0.0142381	yes
XLOC_003106	Arhgap23	chr11:97450159-97502400	adult_day1	adult_day4	OK	13.7048	8.28503	-0.726106	-1.79544	0.0049	0.029343	yes
XLOC_001553	Snrpd3	chr10:75518041-75535440	adult_day1	adult_day4	OK	167.921	101.476	-0.726647	-1.98427	0.0027	0.0184573	yes
XLOC_021035	Usp10	chr8:119910851-119957557	adult_day1	adult_day4	OK	17.2584	10.4277	-0.726876	-1.83878	0.00375	0.023789	yes
XLOC_015712	Galnt11	chr5:25222892-25265918	adult_day1	adult_day4	OK	31.0288	18.7414	-0.727381	-1.91301	0.00375	0.023789	yes
XLOC_008008	Cblb	chr16:52031548-52208046	adult_day1	adult_day4	OK	6.49899	3.92482	-0.727588	-1.83566	0.0055	0.0321452	yes
XLOC_019492	Vasp	chr7:19256929-19271854	adult_day1	adult_day4	OK	134.071	80.955	-0.727804	-2.05112	0.00175	0.0130773	yes
XLOC_017377	Rpn1	chr6:88084472-88105304	adult_day1	adult_day4	OK	139.611	84.2694	-0.728334	-2.02844	0.0015	0.0115591	yes
XLOC_005414	Lysmd3	chr13:81657805-81671890	adult_day1	adult_day4	OK	12.8852	7.77617	-0.728589	-1.8988	0.0039	0.0245417	yes
XLOC_017927	Tmsb10	chr6:72957346-72958748	adult_day1	adult_day4	OK	1196.76	722.224	-0.728617	-1.95767	0.00225	0.0159721	yes
XLOC_009704	Rbbp8	chr18:11633275-11743207	adult_day1	adult_day4	OK	14.8037	8.93222	-0.728863	-1.91427	0.00345	0.0222622	yes
XLOC_010837	Ostf1	chr19:18580363-18631813	adult_day1	adult_day4	OK	218.627	131.868	-0.72938	-2.02121	0.0016	0.012189	yes
XLOC_003540	Sec24a	chr11:51692262-51756834	adult_day1	adult_day4	OK	4.36755	2.6337	-0.729735	-1.81848	0.0054	0.031648	yes
XLOC_017839	Hnrnpa2b1	chr6:51460434-51469894	adult_day1	adult_day4	OK	195.307	117.771	-0.729755	-2.0203	0.00155	0.0118759	yes
XLOC_008755	Pknox1	chr17:31564772-31607693	adult_day1	adult_day4	OK	15.8138	9.53572	-0.729767	-1.92598	0.003	0.0199406	yes
XLOC_010152	Slc26a2	chr18:61196853-61211596	adult_day1	adult_day4	OK	22.3759	13.4923	-0.729812	-2.01447	0.0018	0.013365	yes
XLOC_000547	Cd244	chr1:171559192-171585316	adult_day1	adult_day4	OK	7.85287	4.73471	-0.729944	-1.84308	0.0055	0.0321452	yes
XLOC_005751	Hk3	chr13:54949431-55021385	adult_day1	adult_day4	OK	67.6188	40.7662	-0.73005	-2.01036	0.00195	0.0142381	yes
XLOC_008151	Rsl1d1	chr16:11193036-11203292	adult_day1	adult_day4	OK	66.3054	39.9624	-0.730484	-2.04204	0.0013	0.0102616	yes
XLOC_020885	Mt1	chr8:94179088-94180327	adult_day1	adult_day4	OK	3353.86	2021.24	-0.730586	-1.95379	0.00225	0.0159721	yes
XLOC_005253	Pak1ip1	chr13:41001009-41013033	adult_day1	adult_day4	OK	58.2423	35.0832	-0.731289	-1.9689	0.0029	0.0194084	yes
XLOC_010878	Sgms1	chr19:32122726-32388454	adult_day1	adult_day4	OK	100.377	60.4493	-0.731632	-2.05477	0.00125	0.00996515	yes
XLOC_013228	Nmd3	chr3:69722054-69749046	adult_day1	adult_day4	OK	23.5434	14.1773	-0.731736	-1.87065	0.0045	0.0274681	yes
XLOC_021130	Irs2	chr8:10986963-11054541	adult_day1	adult_day4	OK	90.0894	54.2171	-0.732608	-2.09792	0.00075	0.00660785	yes
XLOC_023529	Clcn5	chrX:7158411-7319358	adult_day1	adult_day4	OK	9.09337	5.46951	-0.733404	-1.7855	0.00585	0.033688	yes
XLOC_015955	2011-09-01	chr5:93093456-93174958	adult_day1	adult_day4	OK	41.5226	24.9634	-0.734084	-2.0112	0.00185	0.0136518	yes
XLOC_000936	Arl4c	chr1:88698225-88702191	adult_day1	adult_day4	OK	62.8896	37.809	-0.734091	-2.09191	0.00165	0.0124906	yes
XLOC_002248	Cry1	chr10:85131699-85185054	adult_day1	adult_day4	OK	19.6969	11.8403	-0.734259	-1.81878	0.00505	0.0300713	yes
XLOC_004316	Hpcal1	chr12:17690813-17791926	adult_day1	adult_day4	OK	101.913	61.2192	-0.735287	-2.06628	0.0016	0.012189	yes
XLOC_004243	P4hb	chr11:120560303-120572936	adult_day1	adult_day4	OK	646.471	388.256	-0.735579	-1.85365	0.00435	0.0267428	yes
XLOC_001273	Fbxo28	chr1:182313101-182341606	adult_day1	adult_day4	OK	15.9335	9.56821	-0.73574	-2.02235	0.0014	0.0108957	yes
XLOC_019243	Inpp5a	chr7:139389108-139582797	adult_day1	adult_day4	OK	15.7755	9.47197	-0.735945	-1.78992	0.00555	0.0323482	yes
XLOC_013523	Sec24d	chr3:123267495-123365636	adult_day1	adult_day4	OK	36.8264	22.1111	-0.735972	-2.08392	0.00105	0.00867997	yes
XLOC_007947	Kpna1	chr16:35983362-36036162	adult_day1	adult_day4	OK	34.6546	20.799	-0.736529	-2.10365	0.00165	0.0124906	yes
XLOC_021120	Elavl1	chr8:4284781-4325100	adult_day1	adult_day4	OK	27.402	16.4433	-0.736781	-2.11564	0.00145	0.0112098	yes
XLOC_000802	Hspd1	chr1:55077833-55087932	adult_day1	adult_day4	OK	96.1382	57.6759	-0.737141	-2.0769	0.00195	0.0142381	yes
XLOC_012882	Eif2s2	chr2:154871409-154892906	adult_day1	adult_day4	OK	46.2779	27.7631	-0.737153	-2.04607	0.00125	0.00996515	yes
XLOC_002683	G3bp1	chr11:55469751-55500887	adult_day1	adult_day4	OK	148.537	89.0804	-0.737646	-2.11832	0.00115	0.00935001	yes
XLOC_022042	Anxa2	chr9:69453682-69491785	adult_day1	adult_day4	OK	1404.52	841.806	-0.738518	-1.77431	0.0058	0.0334643	yes
XLOC_003902	Nme1	chr11:93958924-93968521	adult_day1	adult_day4	OK	246.265	147.474	-0.739755	-2.12463	0.0014	0.0108957	yes
XLOC_001666	Matk	chr10:81252934-81262981	adult_day1	adult_day4	OK	32.1322	19.229	-0.740736	-1.731	0.0075	0.0407842	yes
XLOC_012667	Dph6	chr2:114516417-114654928	adult_day1	adult_day4	OK	9.59344	5.73701	-0.741751	-1.8328	0.0046	0.0279224	yes
XLOC_015044	Coro2a	chr4:46536936-46601929	adult_day1	adult_day4	OK	16.1734	9.66886	-0.742207	-1.90021	0.0035	0.0225243	yes
XLOC_022577	Il10ra	chr9:45253838-45269146	adult_day1	adult_day4	OK	120.571	71.9879	-0.744057	-2.06187	0.00165	0.0124906	yes
XLOC_022080	Gclc	chr9:77754534-77794489	adult_day1	adult_day4	OK	26.6836	15.9307	-0.744144	-2.07147	0.0012	0.00966708	yes
XLOC_013056	Gmeb2	chr2:181251450-181287966	adult_day1	adult_day4	OK	7.87982	4.70201	-0.744885	-1.77881	0.00645	0.0363415	yes
XLOC_023470	Kdm5c	chrX:152233226-152279099	adult_day1	adult_day4	OK	9.08759	5.42219	-0.745022	-2.07846	0.00165	0.0124906	yes
XLOC_000909	Pid1	chr1:84036292-84284645	adult_day1	adult_day4	OK	229.765	137.023	-0.745733	-2.03035	0.00115	0.00935001	yes
XLOC_007790	Pmm2	chr16:8637706-8657524	adult_day1	adult_day4	OK	38.4551	22.9293	-0.745981	-1.98311	0.0028	0.0189148	yes
XLOC_011335	Gpd2	chr2:57237677-57370719	adult_day1	adult_day4	OK	18.6907	11.1438	-0.746082	-2.05496	0.00175	0.0130773	yes
XLOC_011030	Phyh	chr2:4918995-4938743	adult_day1	adult_day4	OK	85.3248	50.8648	-0.746297	-2.08996	0.00185	0.0136518	yes
XLOC_007870	Psmd2	chr16:20651651-20663414	adult_day1	adult_day4	OK	166.689	99.3278	-0.74689	-2.1229	0.00095	0.00800391	yes
XLOC_018448	Opa3	chr7:19228388-19246817	adult_day1	adult_day4	OK	44.2532	26.3636	-0.747234	-2.02507	0.00215	0.0153896	yes
XLOC_008015	Tomm70a	chr16:57121713-57154530	adult_day1	adult_day4	OK	20.7408	12.3537	-0.747529	-2.09327	0.00175	0.0130773	yes
XLOC_008838	Ddx39b	chr17:35241745-35253707	adult_day1	adult_day4	OK	156.18	93.0221	-0.747562	-1.36641	0.001	0.00834708	yes
XLOC_023778	Flna	chrX:74223460-74246534	adult_day1	adult_day4	OK	200.435	119.373	-0.747656	-1.74493	0.00665	0.0372412	yes
XLOC_015518	Prdm2	chr4:143107390-143212709	adult_day1	adult_day4	OK	8.55936	5.09546	-0.748291	-1.90315	0.0032	0.0209911	yes
XLOC_014259	Ube2j1	chr4:33031424-33052364	adult_day1	adult_day4	OK	60.884	36.2203	-0.749264	-2.15459	0.0007	0.00624213	yes
XLOC_005405	Ttc37	chr13:76098733-76187983	adult_day1	adult_day4	OK	5.68075	3.37947	-0.749284	-1.82969	0.00505	0.0300713	yes
XLOC_009410	Mrps18b	chr17:35910384-35916369	adult_day1	adult_day4	OK	55.027	32.7319	-0.74944	-1.91522	0.00305	0.0201724	yes
XLOC_003536	Hnrnpab	chr11:51584756-51606881	adult_day1	adult_day4	OK	223.112	132.622	-0.750451	-2.05228	0.00155	0.0118759	yes
XLOC_022006	Rpl4	chr9:64173386-64178562	adult_day1	adult_day4	OK	528.28	314.006	-0.75051	-2.08558	0.0013	0.0102616	yes
XLOC_007871	Eif4g1	chr16:20672726-20692883	adult_day1	adult_day4	OK	76.9546	45.7108	-0.751473	-2.12199	0.0012	0.00966708	yes
XLOC_010083	Hars	chr18:36766527-36783205	adult_day1	adult_day4	OK	48.7042	28.9285	-0.751555	-2.06612	0.0015	0.0115591	yes
XLOC_010185	Afg3l2	chr18:67404763-67449136	adult_day1	adult_day4	OK	46.6339	27.6876	-0.752142	-2.08954	0.00155	0.0118759	yes
XLOC_005399	Erap1	chr13:74639871-74691875	adult_day1	adult_day4	OK	26.4502	15.702	-0.752333	-2.10729	0.0019	0.0139437	yes
XLOC_022494	Stt3a	chr9:36732412-36767578	adult_day1	adult_day4	OK	151.744	90.0752	-0.752442	-2.14199	0.0008	0.00695651	yes
XLOC_010235	Zfp407	chr18:84207701-84589504	adult_day1	adult_day4	OK	3.61617	2.14529	-0.753292	-1.77172	0.00765	0.041431	yes
XLOC_023490	Eif1ax	chrX:159372194-159385699	adult_day1	adult_day4	OK	133.34	79.0962	-0.753424	-2.02604	0.00175	0.0130773	yes
XLOC_016011	Rpl5	chr5:107900527-107987077	adult_day1	adult_day4	OK	124.716	73.9678	-0.75368	-1.92226	0.00305	0.0201724	yes
XLOC_023232	Ssr4	chrX:73787027-73790828	adult_day1	adult_day4	OK	306.582	181.809	-0.753848	-2.12628	0.00095	0.00800391	yes
XLOC_022674	Arih1	chr9:59388553-59486374	adult_day1	adult_day4	OK	15.8517	9.39598	-0.754521	-2.05187	0.0017	0.0128072	yes
XLOC_008957	Ccnd3	chr17:47505050-47611492	adult_day1	adult_day4	OK	115.722	68.5312	-0.755832	-1.77373	0.00725	0.0397245	yes
XLOC_016820	Diablo	chr5:123510459-123524164	adult_day1	adult_day4	OK	39.3508	23.303	-0.755879	-2.00529	0.00175	0.0130773	yes
XLOC_016141	Denr	chr5:123907274-123928832	adult_day1	adult_day4	OK	18.6494	11.0377	-0.756699	-1.97502	0.00245	0.0170921	yes
XLOC_010980	Itprip	chr19:47894595-47919299	adult_day1	adult_day4	OK	57.3574	33.9192	-0.757878	-2.12339	0.0014	0.0108957	yes
XLOC_002782	Gas7	chr11:67532997-67688992	adult_day1	adult_day4	OK	42.2269	24.9676	-0.758108	-2.08804	0.00085	0.00730838	yes
XLOC_008478	Gart	chr16:91621396-91646972	adult_day1	adult_day4	OK	27.4173	16.2045	-0.758694	-1.98317	0.0025	0.0173736	yes
XLOC_007063	Rpl8	chr15:76904070-76906318	adult_day1	adult_day4	OK	730.636	431.732	-0.759017	-2.15465	0.00075	0.00660785	yes
XLOC_004813	Dnajb9	chr12:44205896-44210068	adult_day1	adult_day4	OK	55.1127	32.5173	-0.761178	-2.12047	0.0013	0.0102616	yes
XLOC_016719	Pus1	chr5:110773666-110780615	adult_day1	adult_day4	OK	22.9637	13.5488	-0.761194	-1.73763	0.008	0.0428498	yes
XLOC_010121	Fem1c	chr18:46504605-46525971	adult_day1	adult_day4	OK	62.744	37.0158	-0.761337	-2.18542	0.0009	0.00767599	yes
XLOC_000084	Map4k4	chr1:39900912-40026310	adult_day1	adult_day4	OK	18.1821	10.7243	-0.761642	-2.0732	0.00135	0.0105867	yes
XLOC_006648	Dad1	chr14:54235484-54253929	adult_day1	adult_day4	OK	649.475	382.97	-0.762044	-2.17755	0.00045	0.00436502	yes
XLOC_022838	Srprb	chr9:103188032-103202065	adult_day1	adult_day4	OK	30.1003	17.7408	-0.762703	-2.12043	0.00155	0.0118759	yes
XLOC_007426	Ago2	chr15:73101624-73184947	adult_day1	adult_day4	OK	9.73183	5.73565	-0.762754	-2.08018	0.00175	0.0130773	yes
XLOC_023834	Las1l	chrX:95935312-95956974	adult_day1	adult_day4	OK	15.6636	9.22319	-0.764075	-1.86796	0.00415	0.0257861	yes
XLOC_011034	Nudt5	chr2:5845033-5868736	adult_day1	adult_day4	OK	26.1026	15.3678	-0.764281	-1.8545	0.00475	0.0286208	yes
XLOC_017058	St7	chr6:17693993-17943023	adult_day1	adult_day4	OK	11.7521	6.9189	-0.7643	-1.69754	0.00935	0.0483692	yes
XLOC_009618	Emilin2	chr17:71252175-71310965	adult_day1	adult_day4	OK	469.966	276.564	-0.764944	-1.8492	0.0045	0.0274681	yes
XLOC_022048	Sltm	chr9:70542777-70592232	adult_day1	adult_day4	OK	18.9903	11.1721	-0.765364	-1.9551	0.00295	0.0196845	yes
XLOC_004205	Jmjd6	chr11:116837431-116843449	adult_day1	adult_day4	OK	37.8261	22.2524	-0.765421	-1.90986	0.00425	0.026258	yes
XLOC_001281	Hlx	chr1:184727144-184732493	adult_day1	adult_day4	OK	35.259	20.7338	-0.766007	-1.71299	0.00675	0.0376783	yes
XLOC_011813	Entpd6	chr2:150749080-150771674	adult_day1	adult_day4	OK	15.0797	8.86256	-0.766811	-1.77244	0.0065	0.0365661	yes
XLOC_001701	Pwp1	chr10:85871830-85889103	adult_day1	adult_day4	OK	21.7591	12.7829	-0.767403	-2.019	0.00235	0.0165483	yes
XLOC_012740	Gabpb1	chr2:126628906-126676337	adult_day1	adult_day4	OK	26.639	15.6405	-0.768257	-1.82816	0.00455	0.0277311	yes
XLOC_020434	Slc25a22	chr7:141429748-141437874	adult_day1	adult_day4	OK	20.4373	11.992	-0.76913	-1.9064	0.0025	0.0173736	yes
XLOC_006391	Uchl3	chr14:101653966-101696125	adult_day1	adult_day4	OK	44.8967	26.3404	-0.769333	-1.89011	0.0037	0.0235381	yes
XLOC_000920	Ncl	chr1:86344718-86359455	adult_day1	adult_day4	OK	40.7471	23.8849	-0.770599	-2.14436	0.0007	0.00624213	yes
XLOC_003429	Actr2	chr11:20062303-20112951	adult_day1	adult_day4	OK	140.467	82.326	-0.770812	-2.10949	0.0018	0.013365	yes
XLOC_007671	Kansl2	chr15:98517657-98534269	adult_day1	adult_day4	OK	26.1216	15.3046	-0.771274	-2.13419	0.0012	0.00966708	yes
XLOC_005916	Scamp1	chr13:94201432-94285281	adult_day1	adult_day4	OK	37.1375	21.7561	-0.771457	-2.13289	0.00095	0.00800391	yes
XLOC_002605	Gnb2l1	chr11:48800359-48806241	adult_day1	adult_day4	OK	443.874	260.022	-0.771519	-2.16068	0.00065	0.00587037	yes
XLOC_001269	Lbr	chr1:181815314-181842401	adult_day1	adult_day4	OK	47.8272	28.0147	-0.771647	-2.2027	0.00105	0.00867997	yes
XLOC_007305	Tars	chr15:11383662-11399658	adult_day1	adult_day4	OK	35.4917	20.7862	-0.771858	-2.08089	0.00105	0.00867997	yes
XLOC_020742	Isyna1	chr8:70594480-70597290	adult_day1	adult_day4	OK	71.7114	41.9884	-0.772211	-2.08998	0.00095	0.00800391	yes
XLOC_016836	Eif2b1	chr5:124570213-124579057	adult_day1	adult_day4	OK	27.1556	15.8985	-0.772358	-1.96439	0.0028	0.0189148	yes
XLOC_003654	Map2k4	chr11:65688243-65788297	adult_day1	adult_day4	OK	26.2394	15.3561	-0.772919	-2.18372	0.00055	0.00511733	yes
XLOC_010247	Chka	chr19:3851772-3894369	adult_day1	adult_day4	OK	20.2998	11.8787	-0.773095	-2.02718	0.00225	0.0159721	yes
XLOC_008548	Agpat4	chr17:12119283-12219640	adult_day1	adult_day4	OK	56.0989	32.8212	-0.773344	-2.13144	0.0013	0.0102616	yes
XLOC_003053	Mbtd1	chr11:93886218-93946984	adult_day1	adult_day4	OK	5.69859	3.33379	-0.773441	-1.8768	0.00375	0.023789	yes
XLOC_016183	Rabgef1	chr5:130171818-130214337	adult_day1	adult_day4	OK	110.828	64.8078	-0.774077	-2.21442	0.0006	0.00549596	yes
XLOC_015153	Rps6	chr4:86854098-86857367	adult_day1	adult_day4	OK	311.589	182.192	-0.774183	-2.15178	0.00095	0.00800391	yes
XLOC_020624	Eif4ebp1	chr8:27260326-27275656	adult_day1	adult_day4	OK	277.916	162.491	-0.774287	-2.19923	0.00065	0.00587037	yes
XLOC_013795	Rapgef2	chr3:79062528-79145875	adult_day1	adult_day4	OK	12.8536	7.50974	-0.775333	-2.08025	0.002	0.014512	yes
XLOC_020173	Gm1966	chr7:106595548-106644645	adult_day1	adult_day4	OK	3.79949	2.21846	-0.77625	-1.90265	0.0028	0.0189148	yes
XLOC_000195	Slc11a1	chr1:74375202-74386051	adult_day1	adult_day4	OK	431.224	251.779	-0.776278	-2.11298	0.00115	0.00935001	yes
XLOC_019095	Far1	chr7:113513833-113570888	adult_day1	adult_day4	OK	32.542	18.9859	-0.777376	-2.2333	0.00065	0.00587037	yes
XLOC_008861	Ppp1r10	chr17:35917195-35932283	adult_day1	adult_day4	OK	16.7476	9.75591	-0.779601	-2.0155	0.00165	0.0124906	yes
XLOC_001060	Timm17a	chr1:135301534-135313737	adult_day1	adult_day4	OK	124.281	72.3814	-0.779911	-2.08733	0.001	0.00834708	yes
XLOC_016656	Lin54	chr5:100442034-100500639	adult_day1	adult_day4	OK	10.695	6.22633	-0.780483	-2.11079	0.00105	0.00867997	yes
XLOC_017424	Ppp4r2	chr6:100833637-100868717	adult_day1	adult_day4	OK	27.2662	15.8714	-0.780686	-2.2198	0.00065	0.00587037	yes
XLOC_022624	Ddx10	chr9:53098453-53248112	adult_day1	adult_day4	OK	10.954	6.37046	-0.78199	-1.98355	0.00235	0.0165483	yes
XLOC_006367	Nufip1	chr14:76110890-76137379	adult_day1	adult_day4	OK	11.7082	6.8089	-0.782026	-1.99608	0.00205	0.0148062	yes
XLOC_004292	Sdc1	chr12:8771395-8793687	adult_day1	adult_day4	OK	22.9863	13.3665	-0.782157	-1.91486	0.00285	0.0191378	yes
XLOC_001192	Atf6	chr1:170704456-170867771	adult_day1	adult_day4	OK	24.7346	14.3784	-0.78263	-2.22798	0.00065	0.00587037	yes
XLOC_002681	Gm2a	chr11:55097984-55113028	adult_day1	adult_day4	OK	155.564	90.389	-0.783285	-2.09363	0.00145	0.0112098	yes
XLOC_010077	Sra1	chr18:36667186-36670311	adult_day1	adult_day4	OK	196.996	114.436	-0.783632	-2.22611	0.0006	0.00549596	yes
XLOC_014366	Rad23b	chr4:55350041-55392237	adult_day1	adult_day4	OK	13.1133	7.61739	-0.783663	-2.05036	0.00205	0.0148062	yes
XLOC_013847	Sema4a	chr3:88435961-88461182	adult_day1	adult_day4	OK	95.6259	55.527	-0.784212	-2.20416	0.0006	0.00549596	yes
XLOC_018022	Nup210	chr6:91013066-91116826	adult_day1	adult_day4	OK	7.05513	4.09611	-0.784419	-1.94421	0.00275	0.0186716	yes
XLOC_002342	Mdm2	chr10:117688874-117710758	adult_day1	adult_day4	OK	104.73	60.8047	-0.784426	-2.23427	0.0007	0.00624213	yes
XLOC_004040	Kat2a	chr11:100704745-100712467	adult_day1	adult_day4	OK	30.8341	17.897	-0.784806	-2.07091	0.00185	0.0136518	yes
XLOC_009514	Rpl7l1	chr17:46773906-46782656	adult_day1	adult_day4	OK	51.7008	29.9856	-0.785915	-2.2098	0.0013	0.0102616	yes
XLOC_011672	Eif3j1	chr2:122028579-122118386	adult_day1	adult_day4	OK	35.5544	20.62	-0.785984	-1.89165	0.004	0.0250659	yes
XLOC_000120	Coq10b	chr1:55052769-55072702	adult_day1	adult_day4	OK	93.7376	54.3624	-0.786018	-2.23118	0.0007	0.00624213	yes
XLOC_009829	Tcerg1	chr18:42511486-42575785	adult_day1	adult_day4	OK	20.3755	11.8115	-0.786648	-2.17657	0.00045	0.00436502	yes
XLOC_004046	Stat3	chr11:100886809-100939511	adult_day1	adult_day4	OK	157.698	91.4088	-0.786761	-2.14793	0.0013	0.0102616	yes
XLOC_022786	Syncrip	chr9:88449363-88482397	adult_day1	adult_day4	OK	37.3016	21.6103	-0.787517	-1.90102	0.0028	0.0189148	yes
XLOC_001084	Cdc73	chr1:143607498-143702684	adult_day1	adult_day4	OK	13.6185	7.88571	-0.788253	-1.97688	0.00255	0.0176564	yes
XLOC_016281	Kdelr2	chr5:143403819-143421904	adult_day1	adult_day4	OK	68.7114	39.7798	-0.788515	-2.19255	0.0009	0.00767599	yes
XLOC_004165	Cd300lf	chr11:115091430-115162240	adult_day1	adult_day4	OK	74.9822	43.396	-0.788987	-2.06658	0.0012	0.00966708	yes
XLOC_018778	Zdhhc13	chr7:48789002-48827437	adult_day1	adult_day4	OK	19.5054	11.2877	-0.78912	-2.00397	0.00225	0.0159721	yes
XLOC_017598	Etv6	chr6:134035699-134270147	adult_day1	adult_day4	OK	30.0375	17.3822	-0.789155	-2.25261	0.0006	0.00549596	yes
XLOC_019842	Spty2d1	chr7:46990395-47008414	adult_day1	adult_day4	OK	41.7637	24.1596	-0.789651	-2.26071	0.00055	0.00511733	yes
XLOC_019621	Itpkc	chr7:27207169-27228597	adult_day1	adult_day4	OK	12.6889	7.3376	-0.790188	-1.83973	0.0053	0.031199	yes
XLOC_008577	Riok2	chr17:17374331-17394899	adult_day1	adult_day4	OK	8.07055	4.66676	-0.790244	-1.82755	0.0055	0.0321452	yes
[truncated: 22,866 more rows]

## Sheet: Adult_day4 vs baseline
gene_id	gene	locus	sample_1	sample_2	status	value_1	value_2	log2.fold_change.	test_stat	p_value	q_value	significant
[truncated: 24,138 more rows]

[truncated: 14 more sheets: Adult_day7 vs day4, Adult_day7 vs baseline, Baseline adult vs baseline P1, Baseline adult vs baseline P7, Baseline P7 vs baseline P1, Day 4 adult vs Day 4 P1, Day 4 adult vs Day 4 P7, Day 4 P7 vs Day 4 P1, Day 7 Adult vs Day 7 P1, Day P7 vs Day 7 P1, P1 Day 4 vs P1 baseline, P1 Day 7 vs P1 Day 4, P7 Day 4 vs P7 baseline, P7 day 7 vs P7 day 4]
