# Supplementary material for: Macrophages directly contribute collagen to scar formation during zebrafish heart regeneration and mouse heart repair
Source: Nat Commun. 2020 Jan 30;11:600. doi: 10.1038/s41467-019-14263-2 (PMC6992796; doi:10.1038/s41467-019-14263-2)
Supplement: Supplementary file 5 — Supplementary Data 3 [file 41467_2019_14263_MOESM5_ESM.zip]

Archive with 8 entries (5 files):
- R scripts/
- R scripts/script2_pintofr.R
- __MACOSX/
- __MACOSX/R scripts/
- __MACOSX/R scripts/._script2_pintofr.R
- R scripts/script1_p7_p1_intersection.R
- __MACOSX/R scripts/._script1_p7_p1_intersection.R
- __MACOSX/._R scripts
