# Supplementary material for: Macrophages directly contribute collagen to scar formation during zebrafish heart regeneration and mouse heart repair
Source: Nat Commun. 2020 Jan 30;11:600. doi: 10.1038/s41467-019-14263-2 (PMC6992796; doi:10.1038/s41467-019-14263-2)
Supplement: Supplementary file 5 — Supplementary Data 3 [file 41467_2019_14263_MOESM5_ESM.zip › R scripts/script2_pintofr.R]

library(reshape)
library(ggplot2)
p7.p1.gg <- data.frame(p7_profile=as.character(rep(c(0:15),each=16)),
		p1_profile=as.character(rep(c(0:15),16)),
		count=as.vector(t(p7.p1)),pval=as.vector(t(p7.p1.p)))
p7.p1.gg$p7order <- as.numeric(as.vector(p7.p1.gg$p7_profile))
p7.p1.gg$radius <- sqrt(p7.p1.gg$count/pi)
p7.p1.gg <- p7.p1.gg[!is.na(p7.p1.gg$pval),]
# losing all P7 profile 5 so add blank row entry for completeness
p7.p1.gg <- rbind(p7.p1.gg,c(p7_profile=5,p1_profile=0,count=NA,pval=NA,p7order=5,
		radius=0))
p7.p1.gg <- p7.p1.gg[order(p7.p1.gg$p7order),]
p7.p1.gg$p7order <- as.numeric(as.vector(p7.p1.gg$p7_profile))
p7.p1.gg$p1order <- as.numeric(as.vector(p7.p1.gg$p1_profile))
p7.p1.gg$p7_profile <- reorder(p7.p1.gg$p7_profile,
			  X=p7.p1.gg$p7order)
p7.p1.gg$p1_profile <- reorder(p7.p1.gg$p1_profile,
		       X=p7.p1.gg$p1order)
p7.p1.gg$radius <- sqrt(p7.p1.gg$count/pi)
# for colour, see http://www.cookbook-r.com/Graphs/Colors_(ggplot2)/
p7.p1.gg$qPalette <- 1
p7.p1.gg$qPalette[p7.p1.gg$pval >= 1 & p7.p1.gg$pval < -log10(0.05)] <- 2
p7.p1.gg$qPalette[p7.p1.gg$pval >= -log10(0.05) & p7.p1.gg$pval < 3] <- 3
p7.p1.gg$qPalette[p7.p1.gg$pval >= 3 & p7.p1.gg$pval < 6] <- 4
p7.p1.gg$qPalette[p7.p1.gg$pval > 6] <- 5
qPalette <- c('#00000000','#FF000025','#FF000050','#FF0000A0','#FF0000FF')
ggplot(data=p7.p1.gg,aes(x=p7_profile,y=p1_profile,fill=factor(qPalette),group=1))+
	geom_point(aes(size=count/10,),shape=21)+
	scale_fill_manual(name='-Log10(P)',values=qPalette)+
	theme_light()+labs(x='P7',y='P1')+coord_fixed()
ggsave('p7_p1_intersections.pdf')
