# Supplementary material for: Macrophages directly contribute collagen to scar formation during zebrafish heart regeneration and mouse heart repair
Source: Nat Commun. 2020 Jan 30;11:600. doi: 10.1038/s41467-019-14263-2 (PMC6992796; doi:10.1038/s41467-019-14263-2)
Supplement: Supplementary file 5 — Supplementary Data 3 [file 41467_2019_14263_MOESM5_ESM.zip › R scripts/script1_p7_p1_intersection.R]

# first line and first column not useful
all.genes <- as.vector(read.delim('P7_stem.txt',sep='\t',
	       header=T,quote='',stringsAsFactors=F)[,2])
p7 <- read.delim('p7_genetable.txt',sep='\t',skip=1,
	       header=T,quote='',stringsAsFactors=F)
p7 <- p7[,-1]
p1 <- read.delim('p1_genetable.txt',sep='\t',skip=1,
	       header=T,quote='',stringsAsFactors=F)
p1 <- p1[,-1]

# 16 profiles (0:15)
# calculate pairwise intersections
# total transcripts = 20786
n.genes <- length(all.genes)
p7.p1 <- matrix(0,ncol=16,nrow=16)
# do hypergeometric test like STEM
# -logPvalue is -tail(x,n=1) of phyper
# e.g., p7.p1[i+1,j+1] = phyper(q=0:(p7.p1[i+1,j+1]-1),
#				m=sum(p7$Profile == i),
#  			    	n=n.genes-m,
#				k=sum(p1$Profile == j),lower.tail=F,log.p=F)
# log.p is not log10 so do manually
p7.p1.p <- matrix(NA,ncol=16,nrow=16)
for(i in 0:15) {
  m <- sum(p7$Profile == i)
  for(j in 0:15) {
     p7.p1[i+1,j+1] <- length(intersect(p7$Gene.Symbol[p7$Profile == i],
     		       p1$Gene.Symbol[p1$Profile == j]))
     if(p7.p1[i+1,j+1] < 5) { next }
     p7.p1.p[i+1,j+1] <- tail(phyper(q=0:(p7.p1[i+1,j+1]-1),
     			 m=m,n=n.genes-m,k=sum(p1$Profile == j),
			 lower.tail=F,log.p=F),n=1)
  }
}
p7.p1.p <- -log10(p7.p1.p)

#
# R version 3.3.3 (2017-03-06)
# Platform: x86_64-apple-darwin13.4.0 (64-bit)
# Running under: OS X Yosemite 10.10.5
# 
# locale:
# [1] en_CA.UTF-8/en_CA.UTF-8/en_CA.UTF-8/C/en_CA.UTF-8/en_CA.UTF-8
# 
# attached base packages:
# [1] stats     graphics  grDevices utils     datasets  methods   base     
# 
# other attached packages:
# [1] ggplot2_2.2.1 reshape_0.8.7
# 
# loaded via a namespace (and not attached):
#  [1] labeling_0.3     colorspace_1.3-2 scales_0.5.0     lazyeval_0.2.1  
#  [5] plyr_1.8.4       tools_3.3.3      pillar_1.1.0     gtable_0.2.0    
#  [9] tibble_1.4.2     Rcpp_0.12.15     grid_3.3.3       digest_0.6.15   
# [13] rlang_0.1.6      munsell_0.4.3   
# 
