# Supplementary material for: Macrophages directly contribute collagen to scar formation during zebrafish heart regeneration and mouse heart repair
Source: Nat Commun. 2020 Jan 30;11:600. doi: 10.1038/s41467-019-14263-2 (PMC6992796; doi:10.1038/s41467-019-14263-2)
Supplement: Supplementary file 7 — Source Data [file 41467_2019_14263_MOESM7_ESM.xlsx]

## Sheet: Figure 4e
Fig 4e.
	Scar area (%LV)
	PBS	Monocytes
	1.16618	1.77587
	0.0922212	4.4514
	1.35352	6.13796
	0.354189	3.50355
	1.07051	5.8451
		2.21824

## Sheet: Figure 5h
Fig 5h.
	% area pericardiac scar
	Cryo+Hanks	Cryo+NCC	Cryo+mpeg resection
	3.28742	7.543	13.6424
	3.07828	3.9172	17.8278
	3.71462	3.2953	13.7318
	8.36428	4.3279	15.6724
		4.72498	12.3495
		3.36927	15.9983

## Sheet: Figure 6j
Fig 6j.
	% area scar
	Cryo+Cas9	Cryo+Col CRISPR/Cas9
	21.4961	2.08747
	14.2718	5.56573
	9.01337	3.96332
	9.33957	2.9805
	32.5564	9.11964
	4.47354	6.54816
	3.74718	1.74562
	7.01499	8.37027
	7.70023	3.77684

## Sheet: Suppl.Fig1b
Suppl. Fig 1b.
<Code_Summary>				1dpi cryo (3)		1dpi resec (1)		1dpi sham (2)		3hpi cryo (5)		4dpi cryo (4)		5hpi sham (6)		a14dpi cryo (7)		a14dpisham (10)		b14dpicryo (8)		c14dpicryo(9)		b14dpisham (11)		c14dpisham (12)
CodeClass	Name	Accession	Count		Count		Count		Count		Count		Count		Count		Count		Count		Count		Count		Count
Endogenous	pcna	NM_131404.1	180	633.8	599	882.4	470	647.3	8	177	837	1166.2	38	175.7	297	355.9	61	357.6	90	327.4	83	205.5	110	356.4	15	215.8
Endogenous	p53	NM_001271820.1	69	243	130	191.5	202	278.2	8	177	224	312.1	48	221.9	208	249.2	30	175.8	57	207.3	50	123.8	57	184.7	8	115.1
Endogenous	sdha	NM_200910.1	67	235.9	402	592.2	188	258.9	12	265.5	285	397.1	108	499.3	305	365.4	116	680	76	276.5	177	438.3	202	654.6	28	402.9
Endogenous	actinb2	NM_181601.3	2840	10000	6788	10000	7261	10000	452	10000	7177	10000	2163	10000	8346	10000	1706	10000	2749	10000	4038	10000	3086	10000	695	10000
Endogenous	IL8/cxcl8a	XM_001342570.3	55	193.7	29	42.7	193	265.8	95	2101.8	210	292.6	266	1229.8	77	92.3	1	5.9	36	131	2	5	0	0	2	28.8
Endogenous	il1b	NM_212844.1	6	21.1	4	5.9	3	4.1	4	88.5	9	12.5	30	138.7	2	2.4	0	0	0	0	1	2.5	0	0	0	0
Endogenous	TGF-B	NM_182873.1	12	42.3	53	78.1	22	30.3	8	177	66	92	15	69.3	61	73.1	11	64.5	13	47.3	20	49.5	14	45.4	6	86.3
Endogenous	mpeg1	NM_212737.1	75	264.1	157	231.3	296	407.7	9	199.1	298	415.2	7	32.4	141	168.9	6	35.2	79	287.4	45	111.4	17	55.1	4	57.6
Endogenous	mpo	NM_212779.1	4	14.1	4	5.9	8	11	0	0	2	2.8	1	4.6	39	46.7	0	0	1	3.6	1	2.5	0	0	1	14.4
Endogenous	L-plastin	NM_131320.1	67	235.9	185	272.5	177	243.8	2	44.2	77	107.3	29	134.1	103	123.4	10	58.6	31	112.8	31	76.8	4	13	3	43.2
</Code_Summary>
	TOTAL COUNTS		3375		8351		8820		598		9185		2705		9579		1941		3132		4448		3490		762
<Messages>	SUBSTITUTED?			y		y		y	Low counts	n		y		n		y		y		y		y		y	Low counts	y
</Messages>

## Sheet: Suppl.Fig2h
Suppl. Fig 2h.
		Adult	CD45+ cells (as % of live cells)
		Baseline	7.06	8.07	6.6	8.28	6.15
		Day 1	35.9	33.1	13.2	22.2	20.1	42.5	38.9
		Day 4	30.8	19.5	30.9	19.9	27.8
		Day 7	24.6	16.2	10.1	13.5	27.6
		P1
		Baseline	5.41	5.85	6.5	6.12	8.71	7.84	8.27	8.53
		Day 1	29.7	20	17	13.6
		Day 4	12.2	14.1	15.1	4.01	6.75	7.54
		Day 7	8.04
		P7
		Baseline	8.31	7.18	7.2	7.51	10.5	6.93
		Day 1	10	10.2	13	16.9	14.4	27.5
		Day 4	12	9.55	12.2
		Day 7	15	9.25

## Sheet: Suppl.Fig2i
Suppl. Fig 2i.
		Adult	CD45+ CD11b+ cells (as % of live cells)
		Baseline	5.59	5.82	3.64	3.44	3.48
		Day 1	32.5	28.9	9.24	16.2	13.9	37.9	32.7
		Day 4	25.2	14.4	26.8	16.1	21.6
		Day 7	17.5	9.64	4.71	9.74	9.65
		P1
		Baseline	4.24	4.48	5.11	4.78	7.18	6.55	6.47	6.94
		Day 1	26	17.9	13.7	11.5
		Day 4	8.75	11.7	10.4	2.82	4.67	4.29
		Day 7	6.55	5.38	3.73
		P7
		Baseline	4.47	5.64	4.89	5.05	4.69	7.66	4.97
		Day 1	7.19	7.76	9.8	13.9	11.3	25
		Day 4	8.73	6.84	8.04
		Day 7	7.18	6.37	6.36

## Sheet: Suppl.Fig2j
Suppl. Fig 2j.
		Adult	CD45+ CD11b+ Ly6G+ (as % of live cells)
		Baseline	0.12	0.16	0.22	0.65	0.3
		Day 1	25.7	22.3	8.79	9.71	30.6	28.2
		Day 4	7.17	2.04	3.2	4.79	7.42
		Day 7	2.39	0.76	0.97	0.73	0.64
		P1
		Baseline	0.59	0.69	0.72	0.7	1.48	1.52	1.49	1.81
		Day 1	15	10	6.35	3.98
		Day 4	0.66	1.66	0.47	0.35	0.59	0.76
		Day 7	1.5	0.62	0.98
		P7
		Baseline	0.69	1.64	1.12	1.15	1.05	1.41	0.95
		Day 1	2.1	5.47	8.33	6.67	18.9
		Day 4	1.37	0.94	1.68
		Day 7	1.18	0.89	1.15

## Sheet: Suppl.Fig2k
Suppl. Fig 2k.
		Adult	CD45+ CD11b+ Ly6G- F4/80+ (as % of live cells)
		Baseline	4.96	4.78	2.54	2.22	2.59
		Day 1	4.34	4.18	3.04	5.92	3	5	2.68
		Day 4	8.81	10.6	15.7	9.8	19.4
		Day 7	13.1	7.83	2.86	7.9	7.76
		P1
		Baseline	4.95	3.23	3.06	3.68	3.51	4.73	4.52	4.59
		Day 1	6.29	3.93	4.98	5.61
		Day 4	2.33	3.86	3.29	7.13	8.27	8.86
		Day 7	4.67	4.46	2.51
		P7
		Baseline	3.38	3.16	3.58	3.44	3.28	2.77	5.15	3.28
		Day 1	2.42	4.12	3.57	1.87	2.45	1.84	2.62
		Day 4	7.05	6.83	5.15	5.79
		Day 7	5.09	4.84	5.06	4.58	9.99

## Sheet: Suppl.Fig2l
Suppl. Fig 2l.
		Adult	CD45+ CD11b+ Ly6G- F4/80- Ly6Chi (as % of live cells)
		Baseline	0.12	0.23	0.35	0.18	0.2
		Day 1	1.7	1.65	0.63	0.6	0.64	0.73	0.64
		Day 4	0.89	1.36	0.64	1.16	2
		Day 7	0.62	0.35	0.33	0.37	0.43
		P1
		Baseline	0.3	0.13	0.33	0.28	0.22	0.099	0.14	0.25
		Day 1	1.67	1.27
		Day 4	0.035	0.067	0.036	0.49	1	0.45
		Day 7	0.033	0.053	0.033
		P7
		Baseline	0.13	0.1	0.25	0.11	0.061	0.088	0.064
		Day 1	0.54	0.94	0.83	1.17	1.73	1.5	2.2
		Day 4	0.15	0.22	0.16
		Day 7	0.44	0.12	0.19	0.44

## Sheet: Suppl.Fig2m
Suppl. Fig 2m.
		Adult	CD45+ CD11b+ Ly6G- F4/80- Ly6Clo (as % of live cells)
		Baseline	0.34	0.57	0.17	0.13	0.13
		Day 1	0.45	0.57	0.6	0.65	0.36	1.23	0.7
		Day 4	1.31	1.73	0.45	0.6
		Day 7	1.08	0.52	0.17	0.22	0.25
		P1
		Baseline	0.33	0.26	0.33	0.37	0.31	0.16	0.27	0.24
		Day 1	0.71	0.58	0.46	0.44
		Day 4	0.095	0.12	0.17	0.36	0.6	0.5
		Day 7	0.28	0.2	0.16
		P7
		Baseline	0.27	0.38	0.43	0.35	0.51	0.27	0.22
		Day 1	0.51	0.55	0.6	0.46	0.99	0.49	0.95
		Day 4	0.31	0.44	0.31
		Day 7	0.49	0.19	0.32	0.94

[truncated: 7 more sheets: Suppl.Fig2o, Suppl.Fig2p, Suppl.Fig6c, Suppl.Fig6d, Suppl.Fig.7q, Suppl.Fig.9j, Suppl.Fig.9m]
